# Supplementary material for: Phylogeny and Expansion of Serine/Threonine Kinases in Phagocytotic Bacteria in the Phylum Planctomycetota
Source: Genome Biol Evol. 2024 Mar 28;16(4):evae068. doi: 10.1093/gbe/evae068 (PMC11032199; doi:10.1093/gbe/evae068)
Supplement: evae068_Supplementary_Data [file evae068_supplementary_data.zip]

Archive with 3 entries (3 files):
- supplementary-data.tar.gz
- supplementary-tables.xlsx
- Supplementary.Legends+Figures.pdf
