# Supplementary material for: Phylogeny and Expansion of Serine/Threonine Kinases in Phagocytotic Bacteria in the Phylum Planctomycetota
Source: Genome Biol Evol. 2024 Mar 28;16(4):evae068. doi: 10.1093/gbe/evae068 (PMC11032199; doi:10.1093/gbe/evae068)
Supplement: evae068_Supplementary_Data [file evae068_supplementary_data.zip › supplementary-tables.xlsx]

## Sheet: README
Table S1
taxa	GenBank genome accession
organism_name	NCBI organism name
taxid	NCBI taxonomic id
assembly_level	Assembly level according to NCBI
genome_size	Genome size in Mb
nr_proteins	Number of annotated proteins in NCBI
gc_content	GC-content
group	Taxonomic group in this study. The Orphan value indicates that it is not classified to a specific group.
Table S2
orthogroup	Orthofinder ID
major_annotation	Annotation of the majority of the proteins in this group
alignment_length	Alignment length
missing_taxa	Number of species where this protein is not present
aminogc_dev	AminoGC
dn_mean_value	Mean dN-value for the orthogroup
aminoGC_low_dataset	Orthogroup included in the aminoGC-low dataset
aminoGC_high_dataset	Orthogroup included in the aminoGC-high dataset
dN_low_dataset	Orthogroup included in the dN-low dataset
dN_high_dataset	Orthogroup included in the dN-high dataset
protein_ids	Protein identifiers of proteins in this orthogroup
Table S3
orthogroup	Orthogroup cluster based on OrthoMCL analysis
protein_id	GenBank protein accession
annotation	GenBank protein annotation
protein_length	Length of protein
COG	COG classification of protein, ? = ambigous classification, - = no classification , + = less than 5 hits to a COG-category
Pfam	Pfam domains (Pfam accession) identified in the protein using InterProScan, individual domains separated by ';'
domain_starts	Starting position of domain in protein, start position for individual domains separated by ';'
domain_stops	End position of domain in protein, end position for individual domains separated by ';'
Pfam_annotation	Pfam domains (Pfam name) identified in the protein using InterProScan, individual domains separated by ';'
Table S4
orthogroup	Orthogroup cluster based on OrthoMCL analysis
protein_id	GenBank protein accession
annotation	GenBank protein annotation
protein_length	Length of protein
COG	COG classification of protein, ? = ambigous classification, - = no classification , + = less than 5 hits to a COG-category
Pfam	Pfam domains (Pfam accession) identified in the protein using InterProScan, individual domains separated by ';'
domain_starts	Starting position of domain in protein, start position for individual domains separated by ';'
domain_stops	End position of domain in protein, end position for individual domains separated by ';'
Pfam_annotation	Pfam domains (Pfam name) identified in the protein using InterProScan, individual domains separated by ';'
Table S5
protein_id	NCBI protein accession
domain_id	Pkinase domain in protein
domain_from	Start position of match in Pkinase-domain
domain_to	End position of match in Pkinase-domain
protein_from	Start position of domain search hit in protein
protein_end	End position of domain search hit in protein
catalytic_site_lys	Amino acid at position for the catalytic Lysine in Pkinase-domain
catalytic_site_asp_1	Amino acid at position for the first catalytic aspartic acid in Pkinase-domain
catalytic_site_asp_2	Amino acid at position for the second catalytic aspartic acid in Pkinase-domain
RD_site	Amino acid at position for the RD-site in Pkinase-domain
domain_completeness	If the domain was recovered by merging two or more partial hits, required to have KDD and not overlap
group	Taxonomic group of the genome which the protein was obtained from
Table S6
accession	NBCI genome accession
species	Name of the organism
group	Taxonomic group of organism
nr_of_pkinases	Number of Pkinases identified in the genome
all_proteins	Total number of proteins in the genome
tm_pkinases	Number of Pkinases with an identified transmembrane region using DeepTMHMM
frac_tm_pkinases	Fraction of Pkinases with an identified transmembrane region using DeepTMHMM
Table S7
columns	Name of organism
rows	Pfam-domain
values	Number of Pfam domains associated with Pkinase domain in this organism
Table S8
Architecture	Domain architecture number
# of proteins	Number of proteins with this domain architecture
protein ids	Protein id of proteins with this domain architecture
Protein annotation	Annotation of proteins with this domain architecture
Domain annotations	Annotation of domains within this domain architecture
Group	The taxonomic groups where this architecture is present
Table S9
Architecture	Domain architecture number
# of proteins	Number of proteins with this domain architecture
protein ids	Protein id of proteins with this domain architecture
Protein annotation	Annotation of proteins with this domain architecture
Domain annotations	Annotation of domains within this domain architecture
Group	The taxonomic groups where this architecture is present

## Sheet: S1
taxa	organism_name	taxid	assembly_level	genome_size	nr_proteins	gc_content	group
GCA_007748075.1	Planctomycetes bacterium Pan265	2527982	Complete Genome	3.49	2856	63.9	Phycisphaerae
GCA_008298035.1	Gimesia maris	122	Complete Genome	7.82	5986	50.4	Gimesia
GCA_008035925.1	Stieleria maiorica	2795974	Chromosome	9.89	6920	59.3	Pirellula
GCA_007859995.1	Candidatus Brocadiaceae bacterium S225	2528033	Contig	2.96	2770	39.7	Brocadiaceae
GCA_007744515.1	Planctomycetes bacterium Pan189	2527980	Chromosome	5.22	4300	58.6	Gimesia
GCA_008065115.1	Bythopirellula goksoyri	1400387	Chromosome	6.47	5306	52.8	Bythopirellula
GCA_002443295.1	Candidatus Scalindua japonica	1284222	Contig	4.81	4019	38.8	Brocadiaceae
GCA_007750855.1	Pirellulimonas nuda	2528009	Complete Genome	6.62	5137	66.5	Bythopirellula
GCA_007750655.1	Planctomycetes bacterium Pla163	2528008	Complete Genome	4.95	3744	70.5	Saltatorellus
GCA_009002475.1	Candidatus Uabimicrobium amorphum	2596890	Complete Genome	9.5	6660	39.4	Orphan
GCA_007747215.1	Urbifossiella limnaea	2528023	Complete Genome	7.8	6237	71.3	Gemmataceae
GCA_008254045.1	Limnoglobus roseus	2598579	Complete Genome	9.38	7982	65.6	Gemmataceae
GCA_007860005.1	Candidatus Brocadiaceae bacterium B188	2528032	Contig	3.26	2867	42.3	Brocadiaceae
GCA_002007645.1	Anaerohalosphaera lusitana	1936003	Complete Genome	4.25	3493	52	Phycisphaerae
GCA_007752535.1	Tautonia plasticadhaerens	2527974	Chromosome	9.4	7556	71.1	Isosphaeraceae
GCA_009664345.1	Planctomycetales bacterium 10988	2603660	Complete Genome	6.65	4100	50.4	Orphan
GCA_900232105.1	Candidatus Kuenenia stuttgartiensis	174633	Complete Genome	4.41	4035	41.1	Brocadiaceae
GCA_007741495.1	Planctomycetes bacterium FF011L	1930274	Complete Genome	7.22	5471	54.5	Pirellula
GCA_008087625.1	Aquisphaera giovannonii	406548	Complete Genome	10.53	7803	70.8	Isosphaeraceae
GCA_001753675.2	Candidatus Brocadia sapporoensis	392547	Scaffold	2.93	2488	42.7	Brocadiaceae
GCA_002277955.1	Thermogutta terrifontis	1331910	Complete Genome	4.81	4504	57.3	Orphan
GCA_002117005.1	Sedimentisphaera salicampi	1941349	Complete Genome	3.19	2371	46.3	Phycisphaerae
GCA_007748055.1	Planctomycetes bacterium Pan216	2527975	Complete Genome	7.61	5766	62	Orphan
GCA_000196115.1	Rhodopirellula baltica SH 1	243090	Complete Genome	7.15	7325	55.4	Pirellula
GCA_000186345.1	Isosphaera pallida ATCC 43644	575540	Complete Genome	5.53	3722	62.5	Isosphaeraceae
GCA_007748135.1	Gimesia chilikensis	2605989	Chromosome	8.08	6330	52.9	Gimesia
GCA_007753265.1	Botrimarina mediterranea	2528022	Chromosome	5.87	4591	64.1	Bythopirellula
GCA_007745835.1	Planctomycetes bacterium MalM25	2527998	Chromosome	4.72	3744	66.3	Bythopirellula
GCA_008087665.1	Mariniblastus fucicola	980251	Complete Genome	6.57	5123	53.4	Pirellula
GCA_000284115.1	Phycisphaera mikurensis NBRC 102666	1142394	Complete Genome	3.88	3284	73.2	Phycisphaerae
GCA_001610855.1	Gemmata sp. SH-PL17	1630693	Complete Genome	9.05	7704	64.2	Gemmataceae
GCA_000296795.1	Candidatus Jettenia caeni	247490	Contig	4.09	3600	40	Brocadiaceae
GCA_009177095.1	Lacipirellula parvula	2650471	Complete Genome	6.92	6199	61.7	Bythopirellula
GCA_007751255.1	Planctomycetes bacterium Pla86	2528012	Complete Genome	6.95	5243	70.3	Saltatorellus
GCA_000242455.3	Singulisphaera acidiphila DSM 18658	886293	Complete Genome	9.76	7251	62.2	Isosphaeraceae
GCA_007748095.1	Planctomycetes bacterium Pla133	2528011	Complete Genome	6.95	5240	70.3	Saltatorellus
GCA_007751475.1	Planctomycetes bacterium Poly30	2528018	Complete Genome	7.72	5651	67	Saltatorellus
GCA_001610895.1	Planctomyces sp. SH-PL62	1636152	Complete Genome	6.78	5274	69.3	Isosphaeraceae
GCA_007745175.1	Caulifigura coniformis	2527983	Chromosome	6.76	5524	63.2	Gimesia
GCA_000949635.1	Candidatus Brocadia sinica JPN1	1197129	Contig	4.08	3912	42.4	Brocadiaceae
GCA_007753915.1	Phycisphaerae bacterium RAS2	2528035	Complete Genome	4.32	3557	62.6	Phycisphaerae
GCA_007744975.1	Symmachiella dynata	2527995	Chromosome	7.59	6011	55.3	Gimesia
GCA_003149495.1	Gemmata obscuriglobus	114	Complete Genome	9	6994	67.4	Gemmataceae
GCA_007748115.1	Bremerella volcania	2527984	Complete Genome	6.5	5264	56.2	Pirellula
GCA_901538355.1	Tuwongella immobilis	692036	Complete Genome	6.69	5233	58.1	Gemmataceae
GCA_000019965.1	Opitutus terrae PB90-1	452637	Complete Genome	5.96	4612	65.3	Outgroup
GCA_000019665.1	Methylacidiphilum infernorum V4	481448	Complete Genome	2.29	2472	45.5	Outgroup
GCA_001499655.1	Candidatus Protochlamydia naegleriophila	389348	Complete Genome	3.03	2575	42.4	Outgroup
GCA_000648235.2	Neochlamydia sp. S13	1353976	Complete Genome	2.82	2174	38	Outgroup
GCA_000242935.3	Opitutaceae bacterium TAV5	794903	Complete Genome	7.42	6071	63.4	Outgroup
GCA_007475525.1	Methylacidiphilum kamchatkense Kam1	1202785	Complete Genome	2.2	2119	40.3	Outgroup
GCA_000972765.1	Verrucomicrobia bacterium IMCC26134	1637999	Complete Genome	4	2640	61.3	Outgroup
GCA_001017655.1	Kiritimatiella glycovorans	1307763	Complete Genome	2.95	2420	63.3	Outgroup
GCA_900097105.1	Akkermansia glycaniphila	1679444	Complete Genome	3.07	2532	57.6	Outgroup
GCA_002310495.1	Nibricoccus aquaticus	2576891	Complete Genome	4.73	3763	62.2	Outgroup
GCA_001746835.1	Lacunisphaera limnophila	1838286	Complete Genome	4.2	3510	66.5	Outgroup
GCA_000020225.1	Akkermansia muciniphila ATCC BAA-835	349741	Complete Genome	2.66	2138	55.8	Outgroup
GCA_001688765.2	Akkermansia muciniphila	239935	Complete Genome	2.75	2333	55.7	Outgroup
GCA_000237205.1	Simkania negevensis Z	331113	Complete Genome	2.63	2518	41.6	Outgroup
GCA_004299845.1	Verrucomicrobia bacterium S94	2488809	Complete Genome	4.11	3474	52	Outgroup
GCA_002998355.1	Victivallales bacterium CCUG 44730	2094242	Complete Genome	5.24	4164	60	Outgroup
GCA_001318295.1	Candidatus Xiphinematobacter sp. Idaho Grape	1704307	Complete Genome	0.92	817	47.7	Outgroup
GCA_000092785.1	Waddlia chondrophila WSU 86-1044	716544	Complete Genome	2.13	1956	43.7	Outgroup
GCA_000253035.1	Parachlamydia acanthamoebae UV-7	765952	Complete Genome	3.07	2788	39	Outgroup
GCA_000025905.1	Coraliomargarita akajimensis DSM 45221	583355	Complete Genome	3.75	3120	53.6	Outgroup

## Sheet: S2
orthogroup	major_annotation	alignment_length	missing_taxa	aminogc_dev	dn_mean_value	aminoGC_low_dataset	aminoGC_high_dataset	dN_low_dataset	dN_high_dataset	protein_ids
OG0000654	DNA-directed RNA polymerase subunit beta	1730	0	0.01	0.29458	TRUE	FALSE	TRUE	FALSE	ACD82859.1;ACB73523.1;ACD04867.1;ADE55725.1;ADI37960.1;ADV60702.1;CAD74221.1;CCB89389.1;AGA24936.1;AHF89664.1;CCB86931.1;BAM04604.1;GAB62797.1;BBI16618.1;GAN33659.1;AKC83489.1;AKJ64963.1;ALJ56510.1;CUI17317.1;AMV24650.1;AMV36402.1;ARE60731.1;AOS43438.1;OQD46255.1;AQT69859.1;ARN56595.1;ASV76118.1;ATC63395.1;GAX62251.1;AVM45680.1;AWM36657.1;QBG47797.1;QDQ42114.1;QDS92583.1;QDT37396.1;QDT51210.1;QDT…
OG0000655	DNA-directed RNA polymerase subunit beta'	2164	0	0.0115	0.26312	TRUE	FALSE	TRUE	FALSE	ACD82860.1;ACB73522.1;ACD04866.1;ADE55726.1;ADI37961.1;ADV64028.1;CAD74223.1;CCB89388.1;AGA24934.1;AHF89663.1;CCB86930.1;BAM04603.1;GAB62798.1;BBI16619.1;GAN33660.1;AKC83488.1;AKJ64962.1;ALJ56509.1;CUI17316.1;AMV24651.1;AMV36403.1;ANU60090.1;AOS43437.1;OQD46256.1;AQT69858.1;ARN56594.1;ASV76119.1;ATC63394.1;GAX62252.1;AVM47266.1;AWM36658.1;QBG47796.1;QDQ42115.1;QDS92582.1;QDT37397.1;QDT51209.1;QDT…
OG0000647	Protein translocase subunit SecY	657	0	0.0157	0.39032	TRUE	FALSE	FALSE	FALSE	ACD82757.1;ACB73498.1;ACD04765.1;ADE54689.1;ADI38833.1;ADV62679.1;CAD75618.1;CCB89987.1;AGA24901.1;AHF89263.1;CCB87233.1;BAM05058.1;GAB62823.1;BBI17287.1;GAN33685.1;AKC83461.1;AKJ64938.1;ALJ56681.1;CUI17546.1;AMV28945.1;AMV36029.1;ANU59992.1;AOS43412.1;OQD46281.1;AQT69834.1;ARN57668.1;ASV74008.1;ATC63416.1;GAX62276.1;AVM45239.1;AWM42497.1;QBG47770.1;QDQ42061.1;QDS92939.1;QDT37506.1;QDT51184.1;QDT…
OG0000677	Protein RecA	540	0	0.0165	0.25684	TRUE	FALSE	TRUE	FALSE	ACD83596.1;ACB74174.1;ACD04500.1;ADE55115.1;ADI39311.1;ADV62543.1;CAD77268.1;CCB87948.1;AGA30084.1;AHF89340.1;CCB84957.1;BAM02333.1;GAB61162.1;BBI18026.1;GAN32468.1;AKC81581.1;AKJ65121.1;ALJ56344.1;CUI15642.1;AMV29904.1;AMV37455.1;ANU61852.1;AOS43972.1;OQD46817.1;AQT68358.1;ARN56741.1;ASV72976.1;ATC64012.1;GAX62172.1;AVM45413.1;AWM40832.1;QBG47037.1;QDQ42810.1;QDS91941.1;QDT39184.1;QDT47390.1;QDT…
OG0000674	DNA-directed RNA polymerase subunit alpha	459	0	0.0169	0.37269	TRUE	FALSE	FALSE	FALSE	ACD83493.1;ACB73492.1;ACD05326.1;ADE54684.1;ADI38830.1;ADV62684.1;CAD77689.1;CCB89984.1;AGA24895.1;AHF89257.1;CCB87230.1;BAM04535.1;GAB62832.1;BBI17284.1;GAN33693.1;AKC83456.1;AKJ64931.1;ALJ56951.1;CUI17543.1;AMV28939.1;AMV36034.1;ANU60495.1;AOS43406.1;OQD46290.1;AQT69827.1;ARN57674.1;ASV74014.1;ATC63411.1;GAX62284.1;AVM46122.1;AWM41469.1;QBG47763.1;QDQ42677.1;QDS95157.1;QDT37502.1;QDT51180.1;QDT…
OG0000651	50S ribosomal protein L11	164	0	0.0177	0.3234	TRUE	FALSE	TRUE	FALSE	ACD82855.1;ACB73527.1;ACD04871.1;ADE55721.1;ADI37956.1;ADV60706.1;CAD75637.1;CCB89393.1;AGA24940.1;AHF89668.1;CCB86935.1;BAM03005.1;GAB62793.1;BBI16614.1;GAN33655.1;AKC83493.1;AKJ64967.1;ALJ56515.1;CUI17322.1;AMV24646.1;AMV36398.1;ANU60094.1;AOS43442.1;OQD46251.1;AQT69863.1;ARN56599.1;ASV76113.1;ATC63399.1;GAX62247.1;AVM45676.1;AWM36653.1;QBG47800.1;QDQ42110.1;QDS92587.1;QDT37392.1;QDT51215.1;QDT…
OG0000639	50S ribosomal protein L14	142	0	0.0179	0.27011	TRUE	FALSE	TRUE	FALSE	ACD82748.1;ACB73507.1;ACD04135.1;ADE54698.1;ADI38841.1;ADV62669.1;CAD75609.1;CCB89995.1;AGA24910.1;AHF89272.1;CCB87241.1;BAM05067.1;GAB62814.1;BBI17295.1;GAN33676.1;AKC83470.1;AKJ64947.1;ALJ56673.1;CUI17554.1;AMV28954.1;AMV36020.1;ANU61496.1;AOS43421.1;OQD46272.1;AQT69843.1;ARN57659.1;ASV73999.1;ATC63425.1;GAX62268.1;AVM45248.1;AWM41454.1;QBG47778.1;QDQ42051.1;QDS92947.1;QDT37514.1;QDT51193.1;QDT…
OG0000633	50S ribosomal protein L2	349	0	0.0181	0.35679	TRUE	FALSE	TRUE	FALSE	ACD82741.1;ACB73514.1;ACD04143.1;ADE54706.1;ADI38848.1;ADV62662.1;CAD75602.1;CCB90002.1;AGA24917.1;AHF89280.1;CCB87248.1;BAM05074.1;GAB62807.1;BBI17302.1;GAN33669.1;AKC83477.1;AKJ64954.1;ALJ56666.1;CUI17561.1;AMV28961.1;AMV36013.1;ANU61504.1;AOS43428.1;OQD46265.1;AQT69850.1;ARN57652.1;ASV73992.1;ATC63432.1;GAX62261.1;AVM45688.1;AWM41447.1;QBG47785.1;QDQ42044.1;QDS92954.1;QDT37521.1;QDT51200.1;QDT…
OG0000767	GTP-binding protein TypA/BipA	718	2	0.0181	0.39135	TRUE	FALSE	FALSE	FALSE	ACD83485.1;ACB76637.1;ACD04559.1;ADE54321.1;ADI37545.1;ADV62194.1;CAD74820.1;CCB89290.1;AGA29830.1;AHF93819.1;CCB86568.1;BAM05164.1;GAB62837.1;BBI16584.1;GAN34997.1;AKC82805.1;AKJ65265.1;ALJ56545.1;CUI16386.1;AMV28015.1;AMV39264.1;ANU61910.1;AOS45584.1;OQD44907.1;AQT68922.1;ARN57396.1;ATC66213.1;GAX59356.1;AVM44128.1;AWM39316.1;QBG48928.1;QDQ42669.1;QDS95023.1;QDT37721.1;QDT49644.1;QDT53945.1;QDT…
OG0000628	30S ribosomal protein S7	201	0	0.0187	0.32427	TRUE	FALSE	TRUE	FALSE	ACD82735.1;ACB73520.1;ACD04149.1;ADE54727.1;ADI37682.1;ADV61771.1;CAD75588.1;CCB88205.1;AGA24927.1;AHF89286.1;CCB85601.1;BAM04816.1;GAB62800.1;BBI17381.1;GAN33662.1;AKC83483.1;AKJ64960.1;ALJ56660.1;CUI15848.1;AMV24653.1;AMV36348.1;ANU61510.1;AOS43434.1;OQD46258.1;AQT69856.1;ARN56592.1;ASV76084.1;ATC63438.1;GAX62254.1;AVM45682.1;AWM36660.1;QBG47791.1;QDQ42037.1;QDS95543.1;QDT37527.1;QDT51207.1;QDT…
OG0000630	50S ribosomal protein L3	359	0	0.0195	0.42861	TRUE	FALSE	FALSE	FALSE	ACD82738.1;ACB73517.1;ACD04146.1;ADE54709.1;ADI38851.1;ADV62659.1;CAD75599.1;CCB90005.1;AGA24920.1;AHF89283.1;CCB87251.1;BAM05077.1;GAB62804.1;BBI17305.1;GAN33666.1;AKC83480.1;AKJ64957.1;ALJ56663.1;CUI17564.1;AMV28369.1;AMV36010.1;ANU61507.1;AOS43431.1;OQD46262.1;AQT69853.1;ARN57649.1;ASV73989.1;ATC63435.1;GAX62258.1;AVM45685.1;AWM36489.1;QBG47788.1;QDQ42040.1;QDS92957.1;QDT37524.1;QDT51203.1;QDT…
OG0000656	CTP synthase	665	0	0.0196	0.32485	TRUE	FALSE	TRUE	FALSE	ACD83010.1;ACB73343.1;ACD04014.1;ADE54760.1;ADI38465.1;ADV62140.1;CAD77372.1;CCB88834.1;AGA29243.1;AHF90373.1;CCB86575.1;BAM04901.1;GAB61382.1;BBI17051.1;GAN32907.1;AKC83752.1;AKJ63356.1;ALJ56261.1;CUI16604.1;AMV24413.1;AMV39175.1;ANU61371.1;AOS43087.1;OQD44560.1;AQT68611.1;ARN55999.1;ASV75652.1;ATC64914.1;GAX60510.1;AVM46848.1;AWM36365.1;QBG47537.1;QDQ42217.1;QDS96255.1;QDT37626.1;QDT50401.1;QDT…
OG0000802	UvrABC system protein B	1284	3	0.0206	0.2995	TRUE	FALSE	TRUE	FALSE	ACD83868.1;ACB76895.1;ACD05376.1;ADE55866.1;ADI37567.1;ADV63349.1;CAD78620.1;CCB90171.1;AGA30850.1;AHF91850.1;CCB85019.1;BAM04076.1;GAB61695.1;BBI17782.1;GAN33124.1;AKC82486.1;AKJ64374.1;CUI15809.1;AMV29682.1;AMV40619.1;ANU60541.1;AOS45504.1;OQD44864.1;AQT68401.1;ARN57837.1;ASV74898.1;ATC62918.1;GAX61142.1;AVM45378.1;AWM40682.1;QDQ41770.1;QDS95417.1;QDT37980.1;QDT48611.1;QDT55962.1;QDT70150.1;QDU…
OG0000643	50S ribosomal protein L6	218	0	0.0208	0.44917	TRUE	FALSE	FALSE	FALSE	ACD82753.1;ACB73502.1;ACD04760.1;ADE54693.1;ADI38837.1;ADV62674.1;CAD75614.1;CCB89991.1;AGA24905.1;AHF89267.1;CCB87237.1;BAM05062.1;GAB62819.1;BBI17291.1;GAN33681.1;AKC83465.1;AKJ64942.1;ALJ56677.1;CUI17550.1;AMV28949.1;AMV36025.1;ANU59988.1;AOS43416.1;OQD46277.1;AQT69838.1;ARN57664.1;ASV74004.1;ATC63420.1;GAX62272.1;AVM45243.1;AWM41459.1;QBG47774.1;QDQ42056.1;QDS92943.1;QDT37510.1;QDT51188.1;QDT…
OG0000627	30S ribosomal protein S12	246	0	0.0214	0.13919	TRUE	FALSE	TRUE	FALSE	ACD82734.1;ACB73521.1;ACD04150.1;ADE54728.1;ADI37683.1;ADV61772.1;CAD75587.1;CCB88206.1;AGA24928.1;AHF89287.1;CCB85600.1;BAM04815.1;GAB62799.1;BBI17380.1;GAN33661.1;AKC83484.1;AKJ64961.1;ALJ56659.1;CUI15849.1;AMV24652.1;AMV36347.1;ANU61511.1;AOS43435.1;OQD46257.1;AQT69857.1;ARN56593.1;ASV76083.1;ATC63439.1;GAX62253.1;AVM45681.1;AWM36659.1;QBG47792.1;QDQ42036.1;QDS95544.1;QDT37528.1;QDT51208.1;QDT…
OG0000629	30S ribosomal protein S10	245	0	0.0223	0.16583	TRUE	FALSE	TRUE	FALSE	ACD82737.1;ACB73518.1;ACD04147.1;ADE54725.1;ADI37680.1;ADV62658.1;CAD75597.1;CCB88203.1;AGA24921.1;AHF89284.1;CCB85603.1;BAM05078.1;GAB62803.1;BBI17383.1;GAN33665.1;AKC83481.1;AKJ64958.1;ALJ56662.1;CUI15846.1;AMV28964.1;AMV36009.1;ANU61508.1;AOS43432.1;OQD46261.1;AQT69854.1;ARN57648.1;ASV73988.1;ATC63436.1;GAX62257.1;AVM45684.1;AWM41444.1;QBG47789.1;QDQ42039.1;QDS92958.1;QDT37525.1;QDT51204.1;QDT…
OG0000616	DNA gyrase subunit A	1254	0	0.0232	0.35941	TRUE	FALSE	TRUE	FALSE	ACD82218.1;ACB73948.1;ACD05111.1;ADE53721.1;ADI38371.1;ADV61834.1;CAD75950.1;CCB89287.1;AGA24596.1;AHF93876.1;CCB86426.1;BAM02615.1;GAB61227.1;BBI16991.1;GAN33391.1;AKC83430.1;AKJ64645.1;ALJ56582.1;CUI16433.1;AMV22989.1;AMV40769.1;ANU60332.1;AOS44613.1;OQD45368.1;AQT69508.1;ARN56229.1;ASV76178.1;ATC64487.1;GAX60291.1;AVM44975.1;AWM40349.1;QBG48639.1;QDQ43188.1;QDS94808.1;QDT38048.1;QDT50964.1;QDT…
OG0000690	50S ribosomal protein L20	142	0	0.0234	0.38913	TRUE	FALSE	FALSE	FALSE	ACD84027.1;ACB75637.1;ACD05378.1;ADE55992.1;ADI38277.1;ADV61072.1;CAD75188.1;CCB89267.1;AGA25388.1;AHF89314.1;CCB86210.1;BAM02546.1;GAB62935.1;BBI16536.1;GAN31677.1;AKC81636.1;AKJ64628.1;ALJ57019.1;CUI17092.1;AMV29923.1;AMV37162.1;ANU60544.1;AOS46333.1;OQD46402.1;AQT69053.1;ARN56778.1;ASV75492.1;ATC62710.1;GAX62405.1;AVM45285.1;AWM42003.1;QBG47716.1;QDQ41595.1;QDS96585.1;QDT38800.1;QDT50416.1;QDT…
OG0000636	30S ribosomal protein S3	318	0	0.0237	0.33327	TRUE	FALSE	TRUE	FALSE	ACD82744.1;ACB73511.1;ACD04139.1;ADE54702.1;ADI38845.1;ADV62665.1;CAD75605.1;CCB89999.1;AGA24914.1;AHF89276.1;CCB87245.1;BAM05071.1;GAB62810.1;BBI17299.1;GAN33672.1;AKC83474.1;AKJ64951.1;ALJ56669.1;CUI17558.1;AMV28958.1;AMV36016.1;ANU61500.1;AOS43425.1;OQD46268.1;AQT69847.1;ARN57655.1;ASV73995.1;ATC63429.1;GAX62264.1;AVM45252.1;AWM41450.1;QBG47782.1;QDQ42047.1;QDS92951.1;QDT37518.1;QDT51197.1;QDT…
OG0000632	50S ribosomal protein L23	150	0	0.0241	0.52089	TRUE	FALSE	FALSE	FALSE	ACD82740.1;ACB73515.1;ACD04144.1;ADE54707.1;ADI38849.1;ADV62661.1;CAD75601.1;CCB90003.1;AGA24918.1;AHF89281.1;CCB87249.1;BAM05075.1;GAB62806.1;BBI17303.1;GAN33668.1;AKC83478.1;AKJ64955.1;ALJ56665.1;CUI17562.1;AMV28962.1;AMV36012.1;ANU61505.1;AOS43429.1;OQD46264.1;AQT69851.1;ARN57651.1;ASV73991.1;ATC63433.1;GAX62260.1;AVM45687.1;AWM41446.1;QBG47786.1;QDQ42042.1;QDS92955.1;QDT37522.1;QDT51201.1;QDT…
OG0000726	50S ribosomal protein L28	142	1	0.0246	0.52101	TRUE	FALSE	FALSE	FALSE	ACD83069.1;ACB77060.1;ACD05014.1;ADE54206.1;ADI38077.1;ADV63968.1;CCB89657.1;AGA26656.1;AHF92167.1;CCB86810.1;BAM03009.1;GAB64275.1;BBI16834.1;GAN34632.1;AKC84082.1;AKJ64107.1;ALJ56866.1;CUI16997.1;AMV23280.1;AMV40009.1;ANU60239.1;AOS45166.1;OQD46647.1;AQT68941.1;ARN57598.1;ASV77011.1;ATC62575.1;GAX62344.1;AVM44723.1;AWM41106.1;QBG46796.1;QDQ42261.1;QDS93020.1;QDT37760.1;QDT49893.1;QDT57062.1;QDT…
OG0000665	50S ribosomal protein L27	100	0	0.0246	0.34403	TRUE	FALSE	TRUE	FALSE	ACD83321.1;ACB76420.1;ACD04323.1;ADE54294.1;ADI38995.1;ADV62275.1;CAD74996.1;CCB88224.1;AGA30595.1;AHF89462.1;CCB85626.1;BAM03335.1;GAB61751.1;BBI16405.1;GAN32746.1;AKC82347.1;AKJ63512.1;ALJ56468.1;CUI15856.1;AMV23541.1;AMV37547.1;ANU61675.1;AOS46030.1;OQD46599.1;AQT67718.1;ARN57759.1;ASV76207.1;ATC62800.1;GAX62058.1;AVM44850.1;AWM35781.1;QBG47719.1;QDQ42484.1;QDS94905.1;QDT37291.1;QDT51889.1;QDT…
OG0000684	Ribosome-recycling factor	236	0	0.0248	0.46325	TRUE	FALSE	FALSE	FALSE	ACD83866.1;ACB77426.1;ACD05142.1;ADE55868.1;ADI39271.1;ADV62181.1;CAD73466.1;CCB88118.1;AGA29718.1;AHF89541.1;CCB84986.1;BAM04399.1;GAB61591.1;BBI18052.1;GAN33451.1;AKC82786.1;AKJ64015.1;ALJ56983.1;CUI17847.1;AMV26368.1;AMV39796.1;ANU60358.1;AOS44726.1;OQD45316.1;AQT70179.1;ARN57983.1;ASV72730.1;ATC64881.1;GAX62202.1;AVM47004.1;AWM38601.1;QBG47072.1;QDQ41772.1;QDS91480.1;QDT37253.1;QDT50328.1;QDT…
OG0000666	GTPase Obg	581	0	0.025	0.43803	TRUE	FALSE	FALSE	FALSE	ACD83322.1;ACB77109.1;ACD04565.1;ADE54807.1;ADI38994.1;ADV62274.1;CAD72748.1;CCB88223.1;AGA30596.1;AHF92129.1;CCB85625.1;BAM03336.1;GAB61750.1;BBI16406.1;GAN32747.1;AKC81949.1;AKJ63513.1;ALJ56631.1;CUI15857.1;AMV27867.1;AMV37546.1;ANU61916.1;AOS46400.1;OQD46600.1;AQT69897.1;ARN55945.1;ASV76206.1;ATC64701.1;GAX62057.1;AVM44851.1;AWM36533.1;QBG47718.1;QDQ42485.1;QDS94904.1;QDT35679.1;QDT51806.1;QDT…
OG0000685	Uridylate kinase	377	0	0.025	0.3891	TRUE	FALSE	FALSE	FALSE	ACD83867.1;ACB77425.1;ACD05143.1;ADE55869.1;ADI39270.1;ADV62180.1;CAD73465.1;CCB88117.1;AGA29719.1;AHF89540.1;CCB84987.1;BAM04400.1;GAB61590.1;BBI18053.1;GAN33450.1;AKC82785.1;AKJ64016.1;ALJ56984.1;CUI17848.1;AMV26369.1;AMV39795.1;ANU60359.1;AOS44727.1;OQD45317.1;AQT70180.1;ARN57982.1;ASV72731.1;ATC64882.1;GAX62201.1;AVM45187.1;AWM38600.1;QBG47071.1;QDQ41771.1;QDS91479.1;QDT35799.1;QDT50329.1;QDT…
OG0000732	30S ribosomal protein S11	212	1	0.025	0.27102	FALSE	FALSE	TRUE	FALSE	ACD83495.1;ACB73494.1;ACD04276.1;ADE54686.1;ADI38831.1;ADV62682.1;CAD77688.1;CCB89985.1;AGA24897.1;AHF89259.1;BAM04536.1;GAB62830.1;BBI17285.1;GAN33691.1;AKC84142.1;AKJ64932.1;ALJ56685.1;CUI17544.1;AMV28941.1;AMV36032.1;ANU61630.1;AOS43408.1;OQD46288.1;AQT69829.1;ARN57673.1;ASV74012.1;ATC63413.1;GAX62282.1;AVM46123.1;AWM41467.1;QBG47764.1;QDQ42679.1;QDS95156.1;QDT37503.1;QDT51181.1;QDT53404.1;QDT…
OG0000675	30S ribosomal protein S13	135	0	0.0254	0.32779	FALSE	FALSE	TRUE	FALSE	ACD83496.1;ACB73495.1;ACD04277.1;ADE54687.1;ADI38832.1;ADV62681.1;CAD77687.1;CCB89986.1;AGA24898.1;AHF89260.1;CCB87232.1;BAM04537.1;GAB62828.1;BBI17286.1;GAN33689.1;AKC83458.1;AKJ64933.1;ALJ56684.1;CUI17545.1;AMV28942.1;AMV36031.1;ANU61631.1;AOS43409.1;OQD46286.1;AQT69830.1;ARN57672.1;ASV74011.1;ATC63414.1;GAX62280.1;AVM46124.1;AWM41466.1;QBG47765.1;QDQ42680.1;QDS95155.1;QDT37504.1;QDT51182.1;QDT…
OG0000711	Aspartate--tRNA ligase	736	1	0.0256	0.39894	FALSE	FALSE	FALSE	FALSE	ACD82141.1;ACB75757.1;ACD05220.1;ADE56145.1;ADI38876.1;ADV62002.1;CAD78543.1;CCB90043.1;AGA29808.1;AHF89739.1;CCB87476.1;BAM04384.1;GAB64180.1;BBI17330.1;GAN31869.1;AKC83028.1;AKJ64284.1;ALJ56839.1;CUI17594.1;AMV25982.1;AMV39903.1;ANU60391.1;AOS45423.1;OQD44901.1;AQT68983.1;ARN57789.1;ASV74874.1;ATC65180.1;GAX59962.1;AVM45260.1;AWM38109.1;QBG46479.1;QDQ41340.1;QDS95258.1;QDT35712.1;QDT46055.1;QDT…
OG0000708	Peptide chain release factor RF2	431	1	0.0262	0.36528	FALSE	FALSE	TRUE	FALSE	ACD82110.1;ACB77512.1;ACD04088.1;ADE54635.1;ADI37754.1;ADV62771.1;CAD74874.1;CCB89755.1;AGA25556.1;AHF89455.1;CCB85082.1;BAM05053.1;GAB64346.1;BBI18131.1;GAN32363.1;AKC84022.1;AKJ65459.1;ALJ56223.1;CUI16152.1;AMV26256.1;AMV36879.1;ANU62242.1;AOS45198.1;AQT67757.1;ARN56862.1;ASV75744.1;ATC65442.1;GAX62385.1;AVM47230.1;AWM38586.1;QBG49325.1;QDQ41309.1;QDS96459.1;QDT38050.1;QDT50967.1;QDT56435.1;QDT…
OG0000641	50S ribosomal protein L5	228	0	0.0263	0.3706	FALSE	FALSE	TRUE	FALSE	ACD82750.1;ACB73505.1;ACD04758.1;ADE54696.1;ADI38839.1;ADV62671.1;CAD75611.1;CCB89993.1;AGA24908.1;AHF89270.1;CCB87239.1;BAM05065.1;GAB62816.1;BBI17293.1;GAN33678.1;AKC83468.1;AKJ64945.1;ALJ56675.1;CUI17552.1;AMV28952.1;AMV36022.1;ANU59986.1;AOS43419.1;OQD46274.1;AQT69841.1;ARN57661.1;ASV74001.1;ATC63423.1;GAX62270.1;AVM45246.1;AWM41456.1;QBG47776.1;QDQ42053.1;QDS92945.1;QDT37512.1;QDT51191.1;QDT…
OG0000695	30S ribosomal protein S15	97	0	0.0273	0.3405	FALSE	FALSE	TRUE	FALSE	ACD84179.1;ACB75698.1;ACD04222.1;ADE55685.1;ADI38055.1;ADV64035.1;CAD74443.1;CCB88627.1;AGA26930.1;AHF89074.1;CCB85864.1;BAM02748.1;GAB62525.1;BBI16805.1;GAN34606.1;AKC82244.1;AKJ64895.1;ALJ56793.1;CUI17018.1;AMV28869.1;AMV37083.1;ANU61577.1;AOS44884.1;OQD45520.1;AQT68914.1;ARN57736.1;ASV73451.1;ATC65771.1;GAX62303.1;AVM47273.1;AWM41572.1;QBG49284.1;QDQ41457.1;QDS92252.1;QDT35863.1;QDT51547.1;QDT…
OG0000642	30S ribosomal protein S8	182	0	0.0276	0.44903	FALSE	FALSE	FALSE	FALSE	ACD82752.1;ACB73503.1;ACD04759.1;ADE54694.1;ADI38838.1;ADV62673.1;CAD75613.1;CCB89992.1;AGA24906.1;AHF89268.1;CCB87238.1;BAM05063.1;GAB62818.1;BBI17292.1;GAN33680.1;AKC83466.1;AKJ64943.1;ALJ56676.1;CUI17551.1;AMV28950.1;AMV36024.1;ANU59987.1;AOS43417.1;OQD46276.1;AQT69839.1;ARN57663.1;ASV74003.1;ATC63421.1;GAX62271.1;AVM45244.1;AWM41458.1;QBG47775.1;QDQ42055.1;QDS92944.1;QDT37511.1;QDT51189.1;QDT…
OG0000637	50S ribosomal protein L16	162	0	0.0281	0.34603	FALSE	FALSE	TRUE	FALSE	ACD82745.1;ACB73510.1;ACD04138.1;ADE54701.1;ADI38844.1;ADV62666.1;CAD75606.1;CCB89998.1;AGA24913.1;AHF89275.1;CCB87244.1;BAM05070.1;GAB62811.1;BBI17298.1;GAN33673.1;AKC83473.1;AKJ64950.1;ALJ56670.1;CUI17557.1;AMV28957.1;AMV36017.1;ANU61499.1;AOS43424.1;OQD46269.1;AQT69846.1;ARN57656.1;ASV73996.1;ATC63428.1;GAX62265.1;AVM45251.1;AWM41451.1;QBG47781.1;QDQ42048.1;QDS92950.1;QDT37517.1;QDT51196.1;QDT…
OG0000735	Signal recognition particle receptor FtsY	565	1	0.0282	0.39622	FALSE	FALSE	FALSE	FALSE	ACD83715.1;ACB74993.1;ACD04263.1;ADE54596.1;ADI37795.1;ADV63160.1;CAD73624.1;CCB89559.1;AGA30840.1;AHF92444.1;CCB87435.1;BAM02198.1;GAB62556.1;BBI16346.1;GAN32398.1;AKC82375.1;AKJ65018.1;CUI16194.1;AMV27151.1;AMV40338.1;ANU61617.1;AOS44660.1;OQD45591.1;AQT67277.1;ARN55735.1;ASV74299.1;ATC64298.1;GAX62290.1;AVM45290.1;AWM39517.1;QBG46232.1;QDQ41949.1;QDS92274.1;QDT36400.1;QDT46708.1;QDT54126.1;QDT…
OG0000662	SsrA-binding protein	247	0	0.029	0.4686	FALSE	FALSE	FALSE	FALSE	ACD83177.1;ACB76000.1;ACD05396.1;ADE53195.1;ADI38538.1;ADV62409.1;CAD78141.1;CCB89137.1;AGA29638.1;AHF92523.1;CCB86967.1;BAM04003.1;GAB63131.1;BBI16756.1;GAN34521.1;AKC81724.1;AKJ64657.1;ALJ56772.1;CUI16549.1;AMV28493.1;AMV36229.1;ANU60561.1;AOS45485.1;OQD46766.1;AQT68350.1;ARN56762.1;ASV75613.1;ATC65283.1;GAX62737.1;AVM47134.1;AWM42355.1;QBG48060.1;QDQ42356.1;QDS91908.1;QDT37098.1;QDT50722.1;QDT…
OG0000718	Leucine--tRNA ligase	1319	1	0.0291	0.34552	FALSE	FALSE	TRUE	FALSE	ACD82460.1;ACB77142.1;ACD05473.1;ADE54407.1;ADI38407.1;ADV62858.1;CAD75997.1;CCB89131.1;AGA27331.1;AHF91825.1;CCB85956.1;BAM03265.1;GAB64118.1;BBI16961.1;GAN32146.1;AKC82022.1;AKJ65446.1;ALJ56521.1;CUI16465.1;AMV25413.1;AMV36936.1;ANU62173.1;AOS46300.1;OQD45899.1;AQT68299.1;ARN56563.1;ASV73962.1;ATC62617.1;GAX59929.1;AVM47289.1;AWM37525.1;QBG48561.1;QDQ41811.1;QDS93012.1;QDT36963.1;QDT50174.1;QDT…
OG0000682	Serine--tRNA ligase	521	0	0.0293	0.49887	FALSE	FALSE	FALSE	FALSE	ACD83777.1;ACB76012.1;ACD05924.1;ADE55572.1;ADI38975.1;ADV63260.1;CAD71875.1;CCB88422.1;AGA27551.1;AHF92110.1;CCB87191.1;BAM03261.1;GAB64041.1;BBI16319.1;GAN34490.1;AKC81698.1;AKJ65708.1;ALJ56831.1;CUI15949.1;AMV27054.1;AMV37993.1;ANU62215.1;AOS45393.1;OQD46754.1;AQT68833.1;ARN57426.1;ASV75793.1;ATC65290.1;GAX59682.1;AVM45859.1;AWM41898.1;QBG48488.1;QDQ42964.1;QDS96427.1;QDT37671.1;QDT46483.1;QDT…
OG0000624	Peptide chain release factor RF1	410	0	0.0296	0.44542	FALSE	FALSE	FALSE	FALSE	ACD82486.1;ACB76775.1;ACD03888.1;ADE55079.1;ADI38062.1;ADV61171.1;CAD76186.1;CCB88631.1;AGA27431.1;AHF91686.1;CCB86832.1;BAM04093.1;GAB61023.1;BBI16813.1;GAN33923.1;AKC82514.1;AKJ63314.1;ALJ56402.1;CUI17010.1;AMV24738.1;AMV37038.1;ANU61247.1;AOS42993.1;OQD45787.1;AQT67752.1;ARN55713.1;ASV73870.1;ATC62781.1;GAX59784.1;AVM47173.1;AWM36493.1;QBG47562.1;QDQ41833.1;QDS96173.1;QDT37209.1;QDT46044.1;QDT…
OG0000670	Lysine--tRNA ligase	1312	0	0.0299	0.42192	FALSE	FALSE	FALSE	FALSE	ACD83350.1;ACB75366.1;ACD04632.1;ADE54572.1;ADI38711.1;ADV63247.1;CAD77044.1;CCB89567.1;AGA29177.1;AHF91268.1;CCB86643.1;BAM03405.1;GAB62060.1;BBI16916.1;GAN32317.1;AKC84032.1;AKJ65053.1;ALJ57001.1;CUI16278.1;AMV28447.1;AMV39555.1;ANU62020.1;AOS43030.1;OQD45454.1;AQT70269.1;ARN57597.1;ASV75845.1;ATC66175.1;GAX60776.1;AVM45547.1;AWM39714.1;QBG46329.1;QDQ42510.1;QDS93327.1;QDT38479.1;QDT50585.1;QDT…
OG0000679	Tyrosine--tRNA ligase	547	0	0.0302	0.66408	FALSE	FALSE	FALSE	TRUE	ACD83623.1;ACB75964.1;ACD03984.1;ADE54976.1;ADI38686.1;ADV61378.1;CAD76103.1;CCB88674.1;AGA29908.1;AHF89339.1;CCB86267.1;BAM03565.1;GAB61986.1;BBI16936.1;GAN31752.1;AKC82520.1;AKJ63779.1;ALJ56258.1;CUI16319.1;AMV25683.1;AMV39308.1;ANU61345.1;AOS45882.1;OQD45410.1;AQT67393.1;ARN57960.1;ASV73395.1;ATC63093.1;GAX61265.1;AVM47232.1;AWM37208.1;QBG49105.1;QDQ42829.1;QDS92532.1;QDT38425.1;QDT47381.1;QDT…
OG0000734	Valine--tRNA ligase	1826	1	0.0303	0.43072	FALSE	FALSE	FALSE	FALSE	ACD83595.1;ACB75289.1;ACD04133.1;ADE55196.1;ADI38666.1;ADV60693.1;CAD72027.1;CCB89348.1;AGA30163.1;AHF92743.1;CCB87267.1;BAM02963.1;GAB62867.1;BBI17438.1;GAN32109.1;AKC81684.1;AKJ65081.1;ALJ56553.1;CUI17244.1;AMV24905.1;AMV38431.1;ANU61493.1;AOS45194.1;AQT69717.1;ARN57485.1;ASV76024.1;ATC65348.1;GAX62471.1;AVM43812.1;AWM37904.1;QBG47174.1;QDQ42808.1;QDS92285.1;QDT39477.1;QDT51427.1;QDT57074.1;QDT…
OG0000700	tRNA uridine 5-carboxymethylaminomethyl modification enzyme MnmG	905	0	0.0306	0.34055	FALSE	FALSE	TRUE	FALSE	ACD84456.1;ACB74171.1;ACD04645.1;ADE55118.1;ADI39115.1;ADV62514.1;CAD76162.1;CCB88031.1;AGA26171.1;AHF90561.1;CCB87381.1;BAM04653.1;GAB62008.1;BBI18162.1;GAN31749.1;AKC84168.1;AKJ63315.1;ALJ56311.1;CUI17800.1;AMV26496.1;AMV38217.1;ANU62035.1;AOS43977.1;OQD44831.1;AQT68155.1;ARN56621.1;ASV75073.1;ATC64019.1;GAX59494.1;AVM43274.1;AWM37224.1;QBG48594.1;QDQ43314.1;QDS96200.1;QDT38911.1;QDT50348.1;QDT…
OG0000625	50S ribosomal protein L31	171	0	0.0307	0.41597	FALSE	FALSE	FALSE	FALSE	ACD82487.1;ACB76906.1;ACD05252.1;ADE55465.1;ADI38061.1;ADV62438.1;CAD76185.1;CCB88630.1;AGA27430.1;AHF92112.1;CCB86833.1;BAM04095.1;GAB61024.1;BBI16812.1;GAN33922.1;AKC82427.1;AKJ63313.1;ALJ56403.1;CUI17011.1;AMV24739.1;AMV37039.1;ANU62157.1;AOS45499.1;OQD45788.1;AQT67753.1;ARN55714.1;ASV73869.1;ATC63038.1;GAX59783.1;AVM43659.1;AWM36492.1;QBG47561.1;QDQ41834.1;QDS96174.1;QDT37210.1;QDT46045.1;QDT…
OG0000652	50S ribosomal protein L1	332	0	0.0308	0.36286	FALSE	FALSE	TRUE	FALSE	ACD82856.1;ACB73526.1;ACD04870.1;ADE55722.1;ADI37957.1;ADV60705.1;CAD77812.1;CCB89392.1;AGA24939.1;AHF89667.1;CCB86934.1;BAM03006.1;GAB62794.1;BBI16615.1;GAN33656.1;AKC83492.1;AKJ64966.1;ALJ56514.1;CUI17321.1;AMV24647.1;AMV36399.1;ANU60093.1;AOS43441.1;OQD46252.1;AQT69862.1;ARN56598.1;ASV76114.1;ATC63398.1;GAX62248.1;AVM45677.1;AWM36654.1;QBG47799.1;QDQ42111.1;QDS92586.1;QDT37393.1;QDT51214.1;QDT…
OG0000712	Protein arginine kinase	491	1	0.0309	0.50546	FALSE	FALSE	FALSE	FALSE	ACD82302.1;ACB75958.1;ACD03904.1;ADE54085.1;ADI39273.1;ADV64025.1;CAD75671.1;CCB88123.1;AGA30495.1;AHF92825.1;CCB84984.1;BAM04775.1;GAB61907.1;BBI18050.1;GAN32983.1;AKC81923.1;AKJ65341.1;ALJ56265.1;CUI17845.1;AMV23186.1;AMV36788.1;ANU61263.1;AOS45629.1;OQD46664.1;AQT67076.1;ARN56816.1;ASV74632.1;ATC65329.1;GAX61785.1;AVM45822.1;AWM41843.1;QBG46805.1;QDQ43117.1;QDS96419.1;QDT38266.1;QDT46826.1;QDT…
OG0000687	transcription termination factor NusA	765	0	0.031	0.40534	FALSE	FALSE	FALSE	FALSE	ACD83917.1;ACB76094.1;ACD04789.1;ADE54815.1;ADI38225.1;ADV62123.1;CAD74281.1;CCB89633.1;AGA29647.1;AHF90094.1;CCB86909.1;BAM03545.1;GAB64130.1;BBI18324.1;GAN34849.1;AKC83077.1;AKJ63349.1;ALJ56340.1;CUI16975.1;AMV30121.1;AMV37665.1;ANU60015.1;AOS42984.1;OQD44943.1;AQT67667.1;ARN57383.1;ASV72847.1;ATC62534.1;GAX62351.1;AVM46383.1;AWM41658.1;QBG48707.1;QDQ41855.1;QDS96236.1;QDT38878.1;QDT48282.1;QDT…
OG0000631	50S ribosomal protein L4	350	0	0.0311	0.59547	FALSE	FALSE	FALSE	TRUE	ACD82739.1;ACB73516.1;ACD04145.1;ADE54708.1;ADI38850.1;ADV62660.1;CAD75600.1;CCB90004.1;AGA24919.1;AHF89282.1;CCB87250.1;BAM05076.1;GAB62805.1;BBI17304.1;GAN33667.1;AKC83479.1;AKJ64956.1;ALJ56664.1;CUI17563.1;AMV28963.1;AMV36011.1;ANU61506.1;AOS43430.1;OQD46263.1;AQT69852.1;ARN57650.1;ASV73990.1;ATC63434.1;GAX62259.1;AVM45686.1;AWM41445.1;QBG47787.1;QDQ42041.1;QDS92956.1;QDT37523.1;QDT51202.1;QDT…
OG0000721	Alanine--tRNA ligase	1405	1	0.0316	0.40407	FALSE	FALSE	FALSE	FALSE	ACD82705.1;ACB77112.1;ACD05207.1;ADE53212.1;ADI37609.1;ADV62539.1;CAD78703.1;CCB88295.1;AGA29299.1;AHF92433.1;CCB85244.1;BAM03356.1;GAB61163.1;BBI17705.1;GAN32469.1;AKC82014.1;AKJ63316.1;ALJ56210.1;CUI17669.1;AMV29371.1;AMV38358.1;ANU60376.1;AOS45368.1;OQD46816.1;AQT68359.1;ARN55948.1;ASV76754.1;ATC62746.1;GAX60906.1;AVM44437.1;AWM35817.1;QBG48352.1;QDQ42007.1;QDS91640.1;QDT39185.1;QDT47388.1;QDT…
OG0000768	Aspartate-semialdehyde dehydrogenase	492	2	0.0319	0.51351	FALSE	FALSE	FALSE	FALSE	ACD83514.1;ACB76759.1;ACD05090.1;ADE53902.1;ADI38333.1;ADV60746.1;CAD76462.1;CCB88913.1;AGA27345.1;AHF89227.1;CCB85181.1;BAM02549.1;GAB61901.1;BBI16593.1;GAN32975.1;AKC83991.1;AKJ63625.1;ALJ56351.1;CUI16403.1;AMV29110.1;AMV40049.1;ANU60310.1;AOS46037.1;OQD44592.1;AQT70194.1;ARN56772.1;ASV74442.1;ATC65904.1;GAX62592.1;AVM45796.1;AWM35722.1;QBG47591.1;QDQ42696.1;QDS95844.1;QDT38011.1;QDT47707.1;QDT…
OG0000635	50S ribosomal protein L22	226	0	0.032	0.51458	FALSE	FALSE	FALSE	FALSE	ACD82743.1;ACB73512.1;ACD04140.1;ADE54703.1;ADI38846.1;ADV62664.1;CAD75604.1;CCB90000.1;AGA24915.1;AHF89277.1;CCB87246.1;BAM05072.1;GAB62809.1;BBI17300.1;GAN33671.1;AKC83475.1;AKJ64952.1;ALJ56668.1;CUI17559.1;AMV28959.1;AMV36015.1;ANU61501.1;AOS43426.1;OQD46267.1;AQT69848.1;ARN57654.1;ASV73994.1;ATC63430.1;GAX62263.1;AVM47245.1;AWM41449.1;QBG47783.1;QDQ42046.1;QDS92952.1;QDT37519.1;QDT51198.1;QDT…
OG0000640	50S ribosomal protein L24	166	0	0.0323	0.53046	FALSE	FALSE	FALSE	FALSE	ACD82749.1;ACB73506.1;ACD04757.1;ADE54697.1;ADI38840.1;ADV62670.1;CAD75610.1;CCB89994.1;AGA24909.1;AHF89271.1;CCB87240.1;BAM05066.1;GAB62815.1;BBI17294.1;GAN33677.1;AKC83469.1;AKJ64946.1;ALJ56674.1;CUI17553.1;AMV28953.1;AMV36021.1;ANU59985.1;AOS43420.1;OQD46273.1;AQT69842.1;ARN57660.1;ASV74000.1;ATC63424.1;GAX62269.1;AVM45247.1;AWM41455.1;QBG47777.1;QDQ42052.1;QDS92946.1;QDT37513.1;QDT51192.1;QDT…
OG0000664	50S ribosomal protein L21	226	0	0.0325	0.56773	FALSE	FALSE	FALSE	FALSE	ACD83320.1;ACB76421.1;ACD04322.1;ADE54293.1;ADI38996.1;ADV62177.1;CAD78720.1;CCB88225.1;AGA27529.1;AHF89461.1;CCB85627.1;BAM02724.1;GAB61752.1;BBI16404.1;GAN32745.1;AKC82348.1;AKJ63511.1;ALJ56469.1;CUI15855.1;AMV26827.1;AMV40586.1;ANU61674.1;AOS46029.1;OQD46598.1;AQT69677.1;ARN57139.1;ASV73280.1;ATC62799.1;GAX62059.1;AVM45924.1;AWM37461.1;QBG47720.1;QDQ42483.1;QDS93336.1;QDT38663.1;QDT46753.1;QDT…
OG0000645	30S ribosomal protein S5	399	0	0.033	0.38104	FALSE	FALSE	FALSE	FALSE	ACD82755.1;ACB73500.1;ACD04762.1;ADE54691.1;ADI38835.1;ADV62677.1;CAD75616.1;CCB89989.1;AGA24903.1;AHF89265.1;CCB87235.1;BAM05060.1;GAB62821.1;BBI17289.1;GAN33683.1;AKC83463.1;AKJ64940.1;ALJ56679.1;CUI17548.1;AMV28947.1;AMV36027.1;ANU59990.1;AOS43414.1;OQD46279.1;AQT69836.1;ARN57666.1;ASV74006.1;ATC63418.1;GAX62274.1;AVM45241.1;AWM41461.1;QBG47772.1;QDQ42058.1;QDS92941.1;QDT37508.1;QDT51186.1;QDT…
OG0000634	30S ribosomal protein S19	98	0	0.033	0.25561	FALSE	FALSE	TRUE	FALSE	ACD82742.1;ACB73513.1;ACD04142.1;ADE54705.1;ADI38847.1;ADV62663.1;CAD75603.1;CCB90001.1;AGA24916.1;AHF89279.1;CCB87247.1;BAM05073.1;GAB62808.1;BBI17301.1;GAN33670.1;AKC83476.1;AKJ64953.1;ALJ56667.1;CUI17560.1;AMV28960.1;AMV36014.1;ANU61503.1;AOS43427.1;OQD46266.1;AQT69849.1;ARN57653.1;ASV73993.1;ATC63431.1;GAX62262.1;AVM45689.1;AWM41448.1;QBG47784.1;QDQ42045.1;QDS92953.1;QDT37520.1;QDT51199.1;QDT…
OG0000653	50S ribosomal protein L7/L12	162	0	0.0333	0.39311	FALSE	FALSE	FALSE	FALSE	ACD82858.1;ACB73524.1;ACD04868.1;ADE55724.1;ADI37959.1;ADV60703.1;CAD77814.1;CCB89390.1;AGA24937.1;AHF89665.1;CCB86932.1;BAM03008.1;GAB62796.1;BBI16617.1;GAN33658.1;AKC83490.1;AKJ64964.1;ALJ56511.1;CUI17319.1;AMV24649.1;AMV36401.1;ANU60091.1;AOS43439.1;OQD46254.1;AQT69860.1;ARN56596.1;ASV76117.1;ATC63396.1;GAX62250.1;AVM45679.1;AWM36656.1;QBG49296.1;QDQ42113.1;QDS92584.1;QDT37395.1;QDT51212.1;QDT…
OG0000766	3-phosphoshikimate 1-carboxyvinyltransferase	1024	2	0.0333	0.58843	FALSE	FALSE	FALSE	FALSE	ACD83102.1;ACB75396.1;ACD05708.1;ADE55303.1;ADI38654.1;ADV60726.1;CAD72526.1;CCB89066.1;AGA29806.1;CCB87064.1;BAM03551.1;GAB62908.1;BBI17156.1;GAN34232.1;AKC82546.1;AKJ64278.1;ALJ56578.1;AMV29108.1;AMV39902.1;ANU60899.1;AOS45336.1;OQD44738.1;AQT70245.1;ARN57499.1;ASV72961.1;ATC63041.1;GAX59370.1;AVM45270.1;AWM35724.1;QBG46944.1;QDQ42294.1;QDS94063.1;QDT39854.1;QDT51228.1;QDT55115.1;QDT69135.1;QDU…
OG0000716	Elongation factor Ts	411	1	0.0335	0.53647	FALSE	FALSE	FALSE	FALSE	ACD82423.1;ACB77773.1;ACD04510.1;ADE55504.1;ADI39269.1;ADV62179.1;CAD76891.1;CCB88116.1;AGA29720.1;AHF90085.1;CCB85380.1;BAM04294.1;GAB61589.1;BBI17960.1;GAN33449.1;AKC83118.1;AKJ63624.1;ALJ56507.1;CUI17851.1;AMV24926.1;AMV39794.1;ANU61864.1;AOS43545.1;OQD45318.1;AQT70181.1;ARN56312.1;ASV72732.1;ATC63549.1;GAX62200.1;AVM44408.1;QBG46678.1;QDQ43031.1;QDS94771.1;QDT36154.1;QDT51987.1;QDT53949.1;QDT…
OG0000717	Phenylalanine--tRNA ligase alpha subunit	569	1	0.0336	0.45061	FALSE	FALSE	FALSE	FALSE	ACD82429.1;ACB75638.1;ACD05810.1;ADE54433.1;ADI38278.1;ADV61073.1;CAD75187.1;CCB89266.1;AGA25389.1;AHF89315.1;CCB86211.1;BAM04231.1;GAB62936.1;BBI16537.1;GAN31676.1;AKC81637.1;AKJ63305.1;ALJ57018.1;CUI17091.1;AMV29964.1;AMV37161.1;ANU60991.1;AOS46332.1;OQD46423.1;AQT69054.1;ARN56779.1;ASV73528.1;ATC62709.1;GAX62404.1;AVM45286.1;AWM40782.1;QBG48973.1;QDQ43024.1;QDS96583.1;QDT38801.1;QDT50417.1;QDT…
OG0000801	Aspartyl/glutamyl-tRNA(Asn/Gln) amidotransferase subunit B	733	3	0.0337	0.48462	FALSE	FALSE	FALSE	FALSE	ACD83748.1;ACB75643.1;ACD04056.1;ADE54426.1;ADI38104.1;ADV63491.1;CAD77025.1;CCB89007.1;AGA30423.1;AHF89320.1;CCB86274.1;BAM04830.1;GAB64272.1;BBI17224.1;GAN34635.1;AKC81642.1;AKJ65321.1;ALJ56361.1;CUI17133.1;AMV30224.1;AMV38548.1;ANU62238.1;AOS46327.1;OQD46624.1;AQT68944.1;ARN56524.1;ASV75877.1;ATC62705.1;GAX62347.1;AVM45754.1;AWM40929.1;QBG47265.1;QDQ42943.1;QDS93017.1;QDT38181.1;QDT50608.1;QDT…
OG0000799	6,7-dimethyl-8-ribityllumazine synthase	244	3	0.0341	0.55805	FALSE	FALSE	FALSE	FALSE	ACD83718.1;ACB74991.1;ACD04261.1;ADE54594.1;ADI38441.1;ADV63054.1;CAD78228.1;AGA29508.1;AHF92442.1;CCB86365.1;BAM02294.1;GAB62558.1;GAN32396.1;AKC83941.1;ALJ56872.1;CUI16842.1;AMV26385.1;AMV39318.1;ANU61615.1;AOS44658.1;OQD45592.1;AQT67030.1;ARN57928.1;ASV74301.1;ATC64296.1;GAX62288.1;AVM45288.1;AWM37185.1;QBG46230.1;QDQ41947.1;QDS93673.1;QDT39384.1;QDT48583.1;QDT55562.1;QDT68697.1;QDU22116.1;QDU…
OG0000810	Adenylosuccinate lyase	552	3	0.0343	0.49732	FALSE	FALSE	FALSE	FALSE	ACD84356.1;ACB74687.1;ACD05754.1;ADE55328.1;ADI37399.1;ADV61252.1;CAD78590.1;CCB87927.1;AGA29414.1;AHF89773.1;BAM03758.1;GAB61996.1;GAN31726.1;AKC83686.1;AKJ63306.1;ALJ57011.1;AMV25288.1;AMV38623.1;ANU60941.1;AOS44175.1;OQD44846.1;AQT67256.1;ARN57810.1;ASV74294.1;ATC64174.1;GAX59435.1;AVM45656.1;AWM38026.1;QBG47911.1;QDQ41370.1;QDS92921.1;QDT36260.1;QDT51429.1;QDT55227.1;QDT69961.1;QDU19933.1;QDU…
OG0000733	Lipoyl synthase	560	1	0.0345	0.42862	FALSE	FALSE	FALSE	FALSE	ACD83579.1;ACB75363.1;ACD04918.1;ADE54489.1;ADI37474.1;ADV61940.1;CAD78142.1;CCB88075.1;AGA27985.1;AHF90839.1;CCB87555.1;BAM02779.1;GAB62952.1;BBI17944.1;GAN35127.1;AKC82838.1;AKJ65080.1;ALJ56567.1;CUI15782.1;AMV27212.1;AMV39666.1;ANU60141.1;AOS43031.1;OQD45176.1;AQT68396.1;ARN55976.1;ASV73086.1;ATC65216.1;GAX60570.1;AVM43235.1;AWM38339.1;QBG47172.1;QDQ42796.1;QDS91910.1;QDT37096.1;QDT48767.1;QDT…
OG0000759	DNA mismatch repair protein MutS	1190	2	0.0349	0.42231	FALSE	FALSE	FALSE	FALSE	ACD82169.1;ACB77026.1;ACD04185.1;ADE55057.1;ADI38704.1;ADV60968.1;CAD75260.1;CCB89701.1;AGA30659.1;AHF89469.1;CCB87001.1;BAM04608.1;GAB64284.1;BBI17024.1;GAN33487.1;AKC82208.1;AKJ64019.1;CUI16287.1;AMV27165.1;AMV39950.1;ANU61537.1;AOS45819.1;OQD46790.1;AQT69893.1;ARN56650.1;ASV73972.1;ATC65840.1;GAX61128.1;AVM44915.1;AWM37362.1;QBG47068.1;QDQ41392.1;QDS95312.1;QDT35822.1;QDT51974.1;QDT57422.1;QDT…
OG0000746	50S ribosomal protein L13	312	1	0.0353	0.42559	FALSE	FALSE	FALSE	FALSE	ACD84419.1;ACB73986.1;ACD05059.1;ADE53193.1;ADI38582.1;ADV63731.1;CAD78901.1;CCB88603.1;AGA29296.1;AHF91548.1;CCB85760.1;BAM03569.1;GAB63275.1;BBI16699.1;GAN35283.1;AKC83836.1;AKJ63715.1;ALJ56459.1;CUI16495.1;AMV28347.1;AMV38357.1;ANU60281.1;AOS43796.1;OQD45855.1;AQT67460.1;ARN57407.1;ASV75061.1;ATC64044.1;GAX61021.1;AVM43811.1;AWM36135.1;QBG47974.1;QDQ41375.1;QDS92564.1;QDT38584.1;QDT46687.1;QDT…
OG0000646	50S ribosomal protein L15	238	0	0.0354	0.52093	FALSE	FALSE	FALSE	FALSE	ACD82756.1;ACB73499.1;ACD04763.1;ADE54690.1;ADI38834.1;ADV62678.1;CAD75617.1;CCB89988.1;AGA24902.1;AHF89264.1;CCB87234.1;BAM05059.1;GAB62822.1;BBI17288.1;GAN33684.1;AKC83462.1;AKJ64939.1;ALJ56680.1;CUI17547.1;AMV28946.1;AMV36028.1;ANU59991.1;AOS43413.1;OQD46280.1;AQT69835.1;ARN57667.1;ASV74007.1;ATC63417.1;GAX62275.1;AVM45240.1;AWM41462.1;QBG47771.1;QDQ42059.1;QDS92940.1;QDT37507.1;QDT51185.1;QDT…
OG0000707	Primosomal protein N'	1149	1	0.0358	0.49614	FALSE	FALSE	FALSE	FALSE	ACD82096.1;ACB76073.1;ACD03890.1;ADE54289.1;ADI38709.1;ADV63264.1;CAD78632.1;CCB89563.1;AGA31330.1;AHF89064.1;CCB85696.1;BAM04606.1;GAB62596.1;BBI16919.1;GAN33932.1;AKC82935.1;AKJ63682.1;ALJ56385.1;CUI16282.1;AMV23919.1;AMV35928.1;ANU61249.1;AOS45520.1;OQD45963.1;AQT67723.1;ARN56498.1;ASV75034.1;ATC62730.1;GAX61124.1;AVM46026.1;AWM42430.1;QBG49094.1;QDQ41299.1;QDS95992.1;QDT36792.1;QDT50212.1;QDT…
OG0000696	UDP-3-O-	636	0	0.0363	0.61909	FALSE	FALSE	FALSE	TRUE	ACD84185.1;ACB75858.1;ACD05731.1;ADE54630.1;ADI38859.1;ADV61341.1;CAD78187.1;CCB90018.1;AGA29731.1;AHF90387.1;CCB87258.1;BAM02746.1;GAB61411.1;BBI17313.1;GAN32938.1;AKC81875.1;AKJ63376.1;ALJ56272.1;CUI17575.1;AMV28094.1;AMV39756.1;ANU60916.1;AOS46436.1;OQD45611.1;AQT67336.1;ARN55675.1;ASV73958.1;ATC64680.1;GAX62196.1;AVM44924.1;AWM42194.1;QBG46650.1;QDQ41448.1;QDS93314.1;QDT39450.1;QDT50601.1;QDT…
OG0000648	50S ribosomal protein L9	296	0	0.0364	0.62838	FALSE	FALSE	FALSE	TRUE	ACD82808.1;ACB75614.1;ACD05030.1;ADE54604.1;ADI38185.1;ADV63443.1;CAD76528.1;CCB89683.1;AGA25242.1;AHF92126.1;CCB86537.1;BAM03775.1;GAB61407.1;BBI16512.1;GAN32933.1;AKC83182.1;AKJ64431.1;ALJ56957.1;CUI17182.1;AMV29639.1;AMV36596.1;ANU60255.1;AOS46383.1;OQD45615.1;AQT67331.1;ARN55753.1;ASV76614.1;ATC64820.1;GAX62192.1;AVM45212.1;AWM38799.1;QBG49038.1;QDQ42773.1;QDS92681.1;QDT39432.1;QDT50979.1;QDT…
OG0000745	30S ribosomal protein S9	342	1	0.0367	0.44108	FALSE	FALSE	FALSE	FALSE	ACD84418.1;ACB73985.1;ACD05060.1;ADE53192.1;ADI38581.1;ADV63732.1;CAD78900.1;CCB88604.1;AGA29295.1;AHF91549.1;CCB85761.1;BAM03568.1;GAB63274.1;BBI16700.1;GAN35282.1;AKC81768.1;AKJ63716.1;ALJ56458.1;CUI16496.1;AMV28348.1;AMV38356.1;ANU60282.1;AOS43795.1;OQD45856.1;AQT67459.1;ARN57408.1;ASV75060.1;ATC64045.1;GAX61022.1;AVM43810.1;AWM36134.1;QBG47973.1;QDQ41376.1;QDS92563.1;QDT38585.1;QDT46688.1;QDT…
OG0000725	2-dehydro-3-deoxyphosphooctonate aldolase	453	1	0.0374	0.38593	FALSE	FALSE	FALSE	FALSE	ACD83009.1;ACB73342.1;ACD04513.1;ADE54838.1;ADI38899.1;ADV62620.1;CAD74881.1;CCB89820.1;AGA31271.1;AHF90374.1;CCB86022.1;BAM03771.1;GAB62841.1;BBI18182.1;GAN34098.1;AKC83753.1;AKJ64052.1;ALJ56399.1;CUI16041.1;AMV25956.1;AMV38101.1;ANU61867.1;AOS43086.1;OQD45955.1;AQT68302.1;ARN56113.1;ASV73866.1;ATC64915.1;GAX59758.1;AVM43462.1;AWM38570.1;QBG47134.1;QDQ42216.1;QDS92615.1;QDT35803.1;QDT46256.1;QDT…
OG0000724	Membrane protein insertase YidC	1655	1	0.0377	0.70007	FALSE	FALSE	FALSE	TRUE	ACD82981.1;ACB74756.1;ACD05079.1;ADE55491.1;ADI38366.1;ADV63180.1;CAD78537.1;CCB89310.1;AGA25207.1;AHF91871.1;CCB86199.1;BAM03703.1;GAB61472.1;BBI16984.1;GAN32486.1;AKC83418.1;AKJ63823.1;ALJ56600.1;CUI16425.1;AMV28168.1;AMV36584.1;ANU60301.1;AOS44151.1;OQD45231.1;AQT67366.1;ARN57870.1;ASV74850.1;ATC63780.1;GAX60110.1;AVM44855.1;AWM39742.1;QBG46148.1;QDQ42194.1;QDS93387.1;QDT37888.1;QDT51243.1;QDT…
OG0000660	tRNA-specific 2-thiouridylase MnmA	670	0	0.0378	0.48774	FALSE	FALSE	FALSE	FALSE	ACD83092.1;ACB77104.1;ACD04481.1;ADE54641.1;ADI37811.1;ADV60754.1;CAD74876.1;CCB89217.1;AGA29310.1;AHF90898.1;CCB87655.1;BAM02253.1;GAB61433.1;BBI16356.1;GAN32954.1;AKC83186.1;AKJ64924.1;ALJ56298.1;CUI17749.1;AMV22965.1;AMV37022.1;ANU62267.1;AOS45153.1;OQD46656.1;AQT69060.1;ARN57254.1;ASV73094.1;ATC63386.1;GAX61001.1;AVM46756.1;AWM40767.1;QBG46897.1;QDQ42284.1;QDS96458.1;QDT38492.1;QDT46643.1;QDT…
OG0000729	50S ribosomal protein L19	230	1	0.0381	0.35697	FALSE	FALSE	TRUE	FALSE	ACD83327.1;ACB76381.1;ACD04042.1;ADE56020.1;ADI38067.1;ADV63561.1;CAD77801.1;CCB88637.1;AGA27812.1;AHF91821.1;CCB86827.1;BAM03406.1;GAB61028.1;BBI16818.1;GAN33918.1;AKC82138.1;AKJ63392.1;ALJ56704.1;CUI17005.1;AMV25681.1;AMV37021.1;ANU61398.1;AOS46231.1;AQT69882.1;ARN55690.1;ASV72797.1;ATC65129.1;GAX59881.1;AVM45565.1;AWM37206.1;QBG46349.1;QDQ42489.1;QDS95617.1;QDT37354.1;QDT46915.1;QDT56332.1;QDT…
OG0000672	tRNA N6-adenosine threonylcarbamoyltransferase	535	0	0.0384	0.45991	FALSE	FALSE	FALSE	FALSE	ACD83420.1;ACB77057.1;ACD04875.1;ADE54203.1;ADI38495.1;ADV60917.1;CAD76075.1;CCB88825.1;AGA29447.1;AHF92866.1;CCB86766.1;BAM03476.1;GAB62421.1;BBI17046.1;GAN35195.1;AKC82345.1;AKJ64256.1;ALJ56643.1;CUI16598.1;AMV27310.1;AMV37496.1;ANU60098.1;AOS45169.1;OQD47003.1;AQT70164.1;ARN56433.1;ASV76173.1;ATC62572.1;GAX61763.1;AVM43239.1;AWM42120.1;QBG46328.1;QDQ42608.1;QDS95018.1;QDT38037.1;QDT49779.1;QDT…
OG0000730	tRNA (guanine-N(1)-)-methyltransferase	526	1	0.0389	0.38263	FALSE	FALSE	FALSE	FALSE	ACD83328.1;ACB76380.1;ACD04087.1;ADE56019.1;ADI38066.1;ADV63562.1;CAD77802.1;CCB88636.1;AGA27813.1;AHF91822.1;CCB86828.1;BAM02858.1;GAB61027.1;BBI16817.1;GAN33919.1;AKC82137.1;AKJ63391.1;ALJ56415.1;CUI17006.1;AMV25680.1;AMV37020.1;ANU62241.2;AOS46232.1;OQD45791.1;AQT69872.1;ARN55691.1;ASV72796.1;ATC65128.1;GAX59882.1;AVM45566.1;AWM37205.1;QDQ42490.1;QDS95618.1;QDT37355.1;QDT46914.1;QDT56400.1;QDT…
OG0000783	Single-stranded-DNA-specific exonuclease RecJ	779	2	0.0389	0.58352	FALSE	FALSE	FALSE	FALSE	ACB76740.1;ACD03897.1;ADE54853.1;ADI39025.1;ADV62930.1;CAD75887.1;CCB90063.1;AGA30272.1;AHF89949.1;CCB85279.1;BAM05310.1;GAB62293.1;BBI16372.1;GAN33566.1;AKC82485.1;AKJ64065.1;ALJ56212.1;CUI15906.1;AMV27656.1;AMV39396.1;ANU61256.1;AOS45597.1;OQD44613.1;AQT67602.1;ARN55825.1;ASV72933.1;ATC62662.1;GAX62808.1;AVM46132.1;AWM38878.1;QBG46278.1;QDS92096.1;QDT37107.1;QDT50036.1;QDT53144.1;QDT67778.1;QDU…
OG0000681	putative permease YjgP/YjgQ family protein	664	0	0.0396	1.01361	FALSE	FALSE	FALSE	TRUE	ACD83696.1;ACB75304.1;ACD05331.1;ADE53271.1;ADI38048.1;ADV60942.1;CAD72490.1;CCB88610.1;AGA26558.1;AHF92151.1;CCB87324.1;BAM03739.1;GAB61759.1;BBI17198.1;GAN32738.1;AKC84024.1;AKJ64245.1;ALJ56768.1;CUI17029.1;AMV26148.1;AMV39607.1;ANU60499.1;AOS43532.1;OQD46676.1;AQT67049.1;ARN56754.1;ASV72665.1;ATC63200.1;GAX62683.1;AVM45845.1;AWM36112.1;QBG46155.1;QDQ41955.1;QDS94066.1;QDT37146.1;QDT47699.1;QDT…
OG0000638	30S ribosomal protein S17	153	0	0.0399	0.39891	FALSE	FALSE	FALSE	FALSE	ACD82747.1;ACB73508.1;ACD04136.1;ADE54699.1;ADI38842.1;ADV62668.1;CAD75608.1;CCB89996.1;AGA24911.1;AHF89273.1;CCB87242.1;BAM05068.1;GAB62813.1;BBI17296.1;GAN33675.1;AKC83471.1;AKJ64948.1;ALJ56672.1;CUI17555.1;AMV28955.1;AMV36019.1;ANU61497.1;AOS43422.1;OQD46271.1;AQT69844.1;ARN57658.1;ASV73998.1;ATC63426.1;GAX62267.1;AVM45249.1;AWM41453.1;QBG47779.1;QDQ42050.1;QDS92948.1;QDT37515.1;QDT51194.1;QDT…
OG0000705	Decaprenyl diphosphate synthase-like protein	335	1	0.0404	0.44742	FALSE	FALSE	FALSE	FALSE	ACD82073.1;ACB75206.1;ACD05018.1;ADE56015.1;ADI37689.1;ADV61558.1;CAD78830.1;CCB90053.1;AGA30869.1;AHF93006.1;CCB87222.1;BAM02259.1;GAB62598.1;BBI17628.1;GAN33888.1;AKC81798.1;AKJ65587.1;ALJ56815.1;CUI16085.1;AMV27686.1;AMV36717.1;ANU60243.1;AOS46474.1;OQD45801.1;AQT67622.1;ARN57082.1;ASV74484.1;ATC65891.1;GAX59595.1;AVM45396.1;AWM39023.1;QBG46285.1;QDQ41274.1;QDS95481.1;QDT37193.1;QDT48047.1;QDT…
OG0000792	Undecaprenyl-diphosphatase	671	3	0.0415	0.74831	FALSE	FALSE	FALSE	TRUE	ACD82867.1;ACB76875.1;ACD05704.1;ADE55966.1;ADI38781.1;ADV61539.1;CAD75360.1;AGA30041.1;AHF91618.1;CCB87400.1;BAM03618.1;GAB61073.1;BBI18270.1;GAN33988.1;AKC83942.1;AKJ63751.1;CUI17495.1;AMV30319.1;AMV38317.1;ANU60895.1;AOS45412.1;OQD44728.1;AQT67618.1;ARN57953.1;ASV76693.1;ATC65948.1;AVM43707.1;AWM41286.1;QBG46228.1;QDQ42128.1;QDS96312.1;QDT38135.1;QDT51143.1;QDT55217.1;QDT70809.1;QDU20286.1;QDU…
OG0000719	Holliday junction ATP-dependent DNA helicase RuvA	293	1	0.0419	0.68654	FALSE	FALSE	FALSE	TRUE	ACD82549.1;ACB76469.1;ACD05239.1;ADE54456.1;ADI39126.1;ADV61229.1;CAD73887.1;CCB88094.1;AGA27156.1;AHF89361.1;CCB87496.1;BAM02896.1;GAB61526.1;BBI17707.1;GAN32639.1;AKC82051.1;AKJ65655.1;ALJ56797.1;CUI17928.1;AMV30273.1;AMV36997.1;ANU62154.1;AOS45846.1;OQD44598.1;AQT67631.1;ARN56969.1;ASV77048.1;ATC65437.1;GAX59760.1;AVM44511.1;AWM41334.1;QBG48927.1;QDQ41730.1;QDS96301.1;QDT38526.1;QDT50657.1;QDT…
OG0000626	Crossover junction endodeoxyribonuclease RuvC	332	0	0.0422	0.61595	FALSE	FALSE	FALSE	TRUE	ACD82548.1;ACB75734.1;ACD05834.1;ADE54985.1;ADI39127.1;ADV64239.1;CAD73926.1;CCB88095.1;AGA29405.1;AHF91691.1;CCB87495.1;BAM05191.1;GAB64247.1;BBI17708.1;GAN35116.1;AKC82705.1;AKJ64440.1;ALJ56719.1;CUI17929.1;AMV30274.1;AMV38618.1;ANU61007.1;AOS46158.1;OQD44938.1;AQT67632.1;ARN57807.1;ASV73225.1;ATC65230.1;GAX59483.1;AVM45233.1;AWM41333.1;QBG49108.1;QDQ41729.1;QDS96302.1;QDT38525.1;QDT50672.1;QDT…
OG0000673	50S ribosomal protein L17	439	0	0.043	0.41414	FALSE	FALSE	FALSE	FALSE	ACD83492.1;ACB73491.1;ACD05327.1;ADE54683.1;ADI38829.1;ADV62685.1;CAD77690.1;CCB89983.1;AGA24894.1;AHF89256.1;CCB87229.1;BAM04533.1;GAB62833.1;BBI17283.1;GAN33694.1;AKC83455.1;AKJ64930.1;ALJ56950.1;CUI17542.1;AMV28938.1;AMV36035.1;ANU60496.1;AOS43405.1;OQD46291.1;AQT69826.1;ARN57675.1;ASV74015.1;ATC63410.1;GAX62285.1;AVM46121.1;AWM41470.1;QBG47762.1;QDQ42676.1;QDS95158.1;QDT37501.1;QDT51179.1;QDT…
OG0000698	Phenylalanine--tRNA ligase beta subunit	1139	0	0.043	0.63779	FALSE	FALSE	FALSE	TRUE	ACD84316.1;ACB75640.1;ACD05809.1;ADE54432.1;ADI38891.1;ADV60765.1;CAD75185.1;CCB89792.1;AGA25392.1;AHF89317.1;CCB86121.1;BAM04256.1;GAB62937.1;BBI17356.1;GAN31675.1;AKC81638.1;AKJ63802.1;ALJ57017.1;CUI16051.1;AMV27353.1;AMV37158.1;ANU60990.1;AOS46331.1;OQD46401.1;AQT68691.1;ARN57570.1;ASV73529.1;ATC62708.1;GAX62403.1;AVM45287.1;AWM37884.1;QBG49194.1;QDQ43265.1;QDS96582.1;QDT39495.1;QDT49922.1;QDT…
OG0000692	Translation initiation factor IF-3	351	0	0.0432	0.46355	FALSE	FALSE	FALSE	FALSE	ACD84029.1;ACB77822.1;ACD05551.1;ADE53867.1;ADI38275.1;ADV61070.1;CAD77443.1;CCB89269.1;AGA25386.1;AHF93465.1;CCB86208.1;BAM03785.1;GAB62933.1;BBI16534.1;GAN31679.1;AKC82361.1;AKJ65665.1;ALJ56931.1;CUI17094.1;AMV30337.1;AMV37164.1;ANU60752.1;AOS44673.1;OQD46404.1;AQT69051.1;ARN57279.1;ASV75722.1;ATC64837.1;GAX62407.1;AVM45283.1;AWM41011.1;QBG47535.1;QDQ41593.1;QDS91626.1;QDT38798.1;QDT50414.1;QDT…
OG0000728	Ribonuclease 3	486	1	0.0433	0.54972	FALSE	FALSE	FALSE	FALSE	ACD83169.1;ACB76271.1;ACD04435.1;ADE53869.1;ADI37627.1;ADV63416.1;CAD78182.1;CCB88312.1;AGA26096.1;AHF93588.1;CCB85419.1;BAM04476.1;GAB63150.1;BBI17675.1;GAN34546.1;AKC83896.1;AKJ64289.1;ALJ56703.1;CUI17648.1;AMV24467.1;AMV36233.1;ANU61788.1;AOS45691.1;OQD45917.1;AQT68386.1;ARN57972.1;ASV76654.1;ATC65880.1;GAX59650.1;AVM43337.1;AWM36826.1;QBG47252.1;QDQ42345.1;QDS94104.1;QDT36752.1;QDT50893.1;QDT…
OG0000706	DNA mismatch repair protein MutL	967	1	0.0437	0.61519	FALSE	FALSE	FALSE	TRUE	ACD82084.1;ACB77318.1;ACD03931.1;ADE56044.1;ADI39206.1;ADV62272.1;CAD75626.1;CCB88047.1;AGA26934.1;AHF90009.1;CCB85320.1;BAM04207.1;GAB61903.1;BBI17752.1;GAN32979.1;AKC82581.1;AKJ65709.1;CUI15761.1;AMV29933.1;AMV39166.1;ANU61293.1;AOS45662.1;OQD46668.1;AQT69722.1;ARN57761.1;ASV73457.1;ATC65597.1;GAX61774.1;AVM43231.1;AWM42544.1;QBG48499.1;QDQ41285.1;QDS92119.1;QDT38109.1;QDT47059.1;QDT56845.1;QDT…
OG0000791	2-C-methyl-D-erythritol 2,4-cyclodiphosphate synthase	199	3	0.044	0.56647	FALSE	FALSE	FALSE	FALSE	ACD82826.1;ACB75721.1;ACD05068.1;ADE54665.1;ADI37695.1;ADV64237.1;CAD73202.1;CCB90075.1;AGA29407.1;AHF92828.1;CCB85109.1;BAM03907.1;GAB64039.1;BBI17622.1;GAN34492.1;AKC82159.1;ALJ56731.1;CUI15872.1;AMV30276.1;AMV38620.1;ANU60289.2;AOS44893.1;OQD46752.1;AQT67634.1;ARN56390.1;ASV73227.1;ATC62654.1;GAX59683.1;AVM47115.1;AWM42490.1;QDQ42758.1;QDS96304.1;QDT38524.1;QDT50670.1;QDT52695.1;QDT69608.1;QDU…
OG0000764	Exodeoxyribonuclease 7 large subunit	683	2	0.0441	0.54466	FALSE	FALSE	FALSE	FALSE	ACD82851.1;ACB75061.1;ACD05537.1;ADE54127.1;ADI38513.1;ADV60784.1;CAD73285.1;CCB88767.1;AGA31488.1;AHF90016.1;CCB85961.1;BAM04074.1;GAB64107.1;BBI16778.1;GAN32233.1;AKC83293.1;AKJ64514.1;CUI16580.1;AMV29712.1;AMV40369.1;ANU60739.1;AOS44558.1;OQD46372.1;AQT69741.1;ARN55656.1;ASV74613.1;ATC63088.1;GAX61891.1;AVM45370.1;AWM41877.1;QBG49081.1;QDQ42106.1;QDS93088.1;QDT38571.1;QDT47111.1;QDT69633.1;QDU…
OG0000649	Peptidyl-tRNA hydrolase	340	0	0.0444	0.5632	FALSE	TRUE	FALSE	FALSE	ACD82811.1;ACB75568.1;ACD05930.1;ADE54607.1;ADI38182.1;ADV63457.1;CAD76532.1;CCB89686.1;AGA25239.1;AHF92123.1;CCB86540.1;BAM04795.1;GAB61403.1;BBI16509.1;GAN32929.1;AKC83179.1;AKJ64435.1;ALJ56960.1;CUI17185.1;AMV29642.1;AMV36599.1;ANU62216.2;AOS46386.1;OQD45618.1;AQT67327.1;ARN55749.1;ASV76618.1;ATC64813.1;GAX62188.1;AVM45216.1;AWM38796.1;QBG49034.1;QDQ42770.1;QDS92678.1;QDT39429.1;QDT50982.1;QDT…
OG0000621	30S ribosomal protein S2	860	0	0.0447	0.41238	FALSE	TRUE	FALSE	FALSE	ACD82422.1;ACB77772.1;ACD04511.1;ADE55503.1;ADI39268.1;ADV62178.1;CAD76890.1;CCB88115.1;AGA29721.1;AHF90084.1;CCB85379.1;BAM04293.1;GAB61588.1;BBI17961.1;GAN33448.1;AKC83119.1;AKJ63623.1;ALJ56508.1;CUI17852.1;AMV24925.1;AMV39793.1;ANU61865.1;AOS43546.1;OQD45345.1;AQT70182.1;ARN56311.1;ASV72733.1;ATC63550.1;GAX62199.1;AVM44407.1;AWM36510.1;QBG46679.1;QDQ43032.1;QDS94770.1;QDT36155.1;QDT51986.1;QDT…
OG0000798	Riboflavin biosynthesis protein RibD	578	3	0.0449	0.54626	FALSE	TRUE	FALSE	FALSE	ACD83714.1;ACB76931.1;ACD04646.1;ADE54066.1;ADI38422.1;ADV61345.1;CAD74621.1;AGA27963.1;AHF91847.1;CCB86409.1;BAM04998.1;GAB62907.1;GAN35381.1;AKC82804.1;AKJ65017.1;ALJ56819.1;CUI16473.1;AMV23895.1;AMV39529.1;ANU62037.2;AOS45371.1;OQD44737.1;AQT67224.1;ARN57215.1;ASV75628.1;ATC65927.1;GAX60625.1;AVM45291.1;AWM35838.1;QBG46234.1;QDQ41950.1;QDS92699.1;QDT38851.1;QDT50915.1;QDT52651.1;QDT67278.1;QDU…
OG0000644	50S ribosomal protein L18	213	0	0.0457	0.45354	FALSE	TRUE	FALSE	FALSE	ACD82754.1;ACB73501.1;ACD04761.1;ADE54692.1;ADI38836.1;ADV62675.1;CAD75615.1;CCB89990.1;AGA24904.1;AHF89266.1;CCB87236.1;BAM05061.1;GAB62820.1;BBI17290.1;GAN33682.1;AKC83464.1;AKJ64941.1;ALJ56678.1;CUI17549.1;AMV28948.1;AMV36026.1;ANU59989.1;AOS43415.1;OQD46278.1;AQT69837.1;ARN57665.1;ASV74005.1;ATC63419.1;GAX62273.1;AVM45242.1;AWM41460.1;QBG47773.1;QDQ42057.1;QDS92942.1;QDT37509.1;QDT51187.1;QDT…
OG0000750	50S ribosomal protein L29	176	1	0.0459	0.64433	FALSE	TRUE	FALSE	TRUE	ACB73509.1;ACD04137.1;ADE54700.1;ADI38843.1;ADV62667.1;CAD75607.1;CCB89997.1;AGA24912.1;AHF89274.1;CCB87243.1;BAM05069.1;GAB62812.1;BBI17297.1;GAN33674.1;AKC83472.1;AKJ64949.1;ALJ56671.1;CUI17556.1;AMV28956.1;AMV36018.1;ANU61498.1;AOS43423.1;OQD46270.1;AQT69845.1;ARN57657.1;ASV73997.1;ATC63427.1;GAX62266.1;AVM45250.1;AWM41452.1;QBG47780.1;QDQ42049.1;QDS92949.1;QDT37516.1;QDT51195.1;QDT54415.1;QDT…
OG0000739	preprotein translocase subunit YajC	305	1	0.0466	0.6855	FALSE	TRUE	FALSE	TRUE	ACD83991.1;ACB76742.1;ACD04117.1;ADE54855.1;ADI37581.1;ADV62240.1;CAD73898.1;CCB88264.1;AGA29765.1;AHF89947.1;CCB87497.1;BAM04523.1;GAB61531.1;BBI17768.1;GAN32634.1;AKC82483.1;AKJ64063.1;ALJ56276.1;CUI17700.1;AMV23832.1;AMV35856.1;ANU61476.1;AOS45595.1;OQD44603.1;AQT68867.1;ARN57358.1;ASV73815.1;ATC62660.1;GAX59765.1;AVM46338.1;AWM41072.1;QBG46271.1;QDQ41632.1;QDS95266.1;QDT37834.1;QDT46225.1;QDT…
OG0000688	Translation initiation factor IF-2	1673	0	0.0481	0.45638	FALSE	TRUE	FALSE	FALSE	ACD83918.1;ACB76095.1;ACD04788.1;ADE54814.1;ADI38224.1;ADV62122.1;CAD74278.1;CCB89634.1;AGA29646.1;AHF90095.1;CCB86907.1;BAM03546.1;GAB64129.1;BBI18325.1;GAN34850.1;AKC83076.1;AKJ63350.1;ALJ56338.1;CUI16976.1;AMV30119.1;AMV37667.1;ANU60014.1;AOS42983.1;OQD44944.1;AQT67666.1;ARN57384.1;ASV72849.1;ATC62533.1;GAX62352.1;AVM46382.1;AWM41657.1;QBG48708.1;QDQ41854.1;QDS96235.1;QDT38880.1;QDT48283.1;QDT…
OG0000740	Pyridoxal phosphate homeostasis protein	386	1	0.0482	0.56661	FALSE	TRUE	FALSE	FALSE	ACD84163.1;ACB73788.1;ACD05581.1;ADE53439.1;ADI38566.1;ADV60861.1;CAD77859.1;AGA29804.1;AHF90779.1;CCB86952.1;BAM05116.1;GAB61355.1;BBI16720.1;GAN32197.1;AKC83641.1;AKJ64311.1;ALJ56812.1;CUI16518.1;AMV23227.1;AMV39900.1;ANU60776.1;AOS43916.1;OQD45271.1;AQT67526.1;ARN56488.1;ASV76559.1;ATC65110.1;GAX60848.1;AVM46841.1;AWM35845.1;QBG48696.1;QDQ41469.1;QDS93107.1;QDT39917.1;QDT48430.1;QDT53105.1;QDT…
OG0000689	Tetraacyldisaccharide 4'-kinase	708	0	0.0487	0.57549	FALSE	TRUE	FALSE	FALSE	ACD83942.1;ACB76282.1;ACD04412.1;ADE53235.1;ADI39073.1;ADV61866.1;CAD75298.1;CCB88244.1;AGA27372.1;AHF90139.1;CCB87626.1;BAM05163.1;GAB61653.1;BBI16444.1;GAN32616.1;AKC82849.1;AKJ64455.1;ALJ56448.1;CUI17726.1;AMV28484.1;AMV39836.1;ANU61764.1;AOS45778.1;OQD46933.1;AQT68952.1;ARN55741.1;ASV73190.1;ATC65449.1;GAX59708.1;AVM45942.1;AWM37542.1;QBG46976.1;QDQ41669.1;QDS91373.1;QDT37857.1;QDT51385.1;QDT…
OG0000800	Nucleoid-associated protein	166	3	0.0505	0.79416	FALSE	TRUE	FALSE	TRUE	ACD83726.1;ACB76057.1;ACD05052.1;ADE53292.1;ADI38774.1;ADV63558.1;CAD74838.1;CCB88446.1;AGA25698.1;AHF93213.1;CCB87368.1;BAM04755.1;GAB63646.1;BBI18259.1;GAN33640.1;AKC83279.1;AKJ63789.1;CUI17488.1;AMV26446.1;AMV37243.1;ANU60276.1;AOS45759.1;OQD46779.1;ASV75282.1;ATC65715.1;GAX61447.1;AVM46340.1;AWM42280.1;QBG46598.1;QDQ41936.1;QDS92730.1;QDT36244.1;QDT50278.1;QDT55343.1;QDT67856.1;QDU20617.1;QDU…
OG0000678	DNA primase	1141	0	0.0506	0.72921	FALSE	TRUE	FALSE	TRUE	ACD83599.1;ACB77865.1;ACD05445.1;ADE54535.1;ADI38141.1;ADV63600.1;CAD74741.1;CCB89699.1;AGA25942.1;AHF93535.1;CCB86171.1;BAM03010.1;GAB60867.1;BBI16516.1;GAN34377.1;AKC82879.1;AKJ63766.1;ALJ56608.1;CUI17103.1;AMV27915.1;AMV36038.1;ANU60613.2;AOS45208.1;OQD46381.1;AQT68544.1;ARN56971.1;ASV74066.1;ATC65117.1;GAX60504.1;AVM44281.1;AWM36383.1;QBG48355.1;QDQ42812.1;QDS92341.1;QDT37571.1;QDT46366.1;QDT…
OG0000723	50S ribosomal protein L25	314	1	0.0511	0.70085	FALSE	TRUE	FALSE	TRUE	ACD82812.1;ACB75567.1;ACD05294.1;ADI38181.1;ADV63458.1;CAD76533.1;CCB89687.1;AGA25238.1;AHF92122.1;CCB86541.1;BAM04794.1;GAB61402.1;BBI16508.1;GAN32928.1;AKC83178.1;AKJ64436.1;ALJ56961.1;CUI17186.1;AMV29643.1;AMV36600.1;ANU60462.1;AOS46387.1;OQD45619.1;AQT67326.1;ARN55748.1;ASV76619.1;ATC64812.1;GAX62187.1;AVM45217.1;AWM38795.1;QBG49033.1;QDQ42769.1;QDS92677.1;QDT39428.1;QDT50983.1;QDT53630.1;QDT…
OG0000710	tRNA threonylcarbamoyladenosine biosynthesis protein TsaE	250	1	0.0512	0.65444	FALSE	TRUE	FALSE	TRUE	ACD82132.1;ACB75790.1;ACD04321.1;ADE54645.1;ADI39049.1;ADV64087.1;CAD75498.1;CCB90084.1;AGA29498.1;AHF92666.1;CCB87711.1;BAM04845.1;GAB63722.1;BBI17585.1;GAN33807.1;AKC82455.1;AKJ64320.1;ALJ56653.1;CUI15884.1;AMV26255.1;AMV39952.1;ANU61673.1;AOS45647.1;OQD45956.1;AQT68893.1;ARN57813.1;ASV73977.1;ATC62852.1;GAX61773.1;AVM44727.1;AWM38587.1;QBG47737.1;QDQ41332.1;QDS95486.1;QDT37978.1;QDT50957.1;QDT…
OG0000697	Riboflavin kinase	539	0	0.0513	0.65503	FALSE	TRUE	FALSE	TRUE	ACD84201.1;ACB76099.1;ACD04584.1;ADE54810.1;ADI38221.1;ADV61658.1;CAD78561.1;CCB89637.1;AGA25447.1;AHF90113.1;CCB86904.1;BAM04235.1;GAB62572.1;BBI18328.1;GAN34321.1;AKC84073.1;AKJ63353.1;ALJ56334.1;CUI16979.1;AMV22858.1;AMV36646.1;ANU61936.1;AOS42979.1;OQD44962.1;AQT69354.1;ARN57325.1;ASV73739.1;ATC62529.1;GAX61765.1;AVM45408.1;AWM41519.1;QBG46288.1;QDQ41437.1;QDS95799.1;QDT38192.1;QDT46716.1;QDT…
OG0000620	Ribosomal RNA adenine dimethylase	726	0	0.0521	0.6391	FALSE	TRUE	FALSE	TRUE	ACD82319.1;ACB76832.1;ACD04952.1;ADE54763.1;ADI38866.1;ADV62163.1;CAD77548.1;CCB90023.1;AGA31593.1;AHF92447.1;CCB87174.1;BAM04210.1;GAB63833.1;BBI17317.1;GAN31703.1;AKC82778.1;AKJ63497.1;ALJ56525.1;CUI17582.1;AMV26984.1;AMV40700.1;ANU62134.1;AOS45912.1;OQD45981.1;AQT67243.1;ARN55654.1;ASV75131.1;ATC66210.1;GAX60306.1;AVM46352.1;AWM39451.1;QBG47864.1;QDQ43101.1;QDS91347.1;QDT36431.1;QDT47542.1;QDT…
OG0000812	30S ribosomal protein S20	112	3	0.0531	0.66534	FALSE	TRUE	FALSE	TRUE	ACB73936.1;ACD05467.1;ADE55289.1;ADI39276.1;ADV63447.1;CAD75133.1;CCB90228.1;AGA29014.1;AHF91761.1;CCB87387.1;BAM04398.1;GAB61663.1;BBI18042.1;GAN32293.1;AKC82378.1;AKJ64040.1;ALJ56575.1;CUI17857.1;AMV24927.1;AMV38667.1;ANU60636.1;AOS44616.1;OQD46896.1;AQT67381.1;ARN57758.1;ASV74818.1;ATC64504.1;GAX62725.1;AVM44337.1;AWM36511.1;QBG47981.1;QDS96421.1;QDT37541.1;QDT50797.1;QDT56405.1;QDT69472.1;QDU…
OG0000787	Pyrroline-5-carboxylate reductase	387	3	0.0544	0.64151	FALSE	TRUE	FALSE	TRUE	ACD82246.1;ACB77070.1;ACD05801.1;ADE54345.1;ADI38803.1;ADV62687.1;CAD73469.1;CCB88865.1;AGA26654.1;AHF92460.1;CCB85540.1;BAM03671.1;GAB62759.1;GAN34571.1;AKC82223.1;AKJ64310.1;CUI16357.1;AMV28740.1;AMV37544.1;ANU60983.2;AOS45479.1;OQD46527.1;AQT67451.1;ARN56742.1;ASV74702.1;ATC65389.1;GAX61439.1;AVM43708.1;AWM36457.1;QBG48697.1;QDQ43166.1;QDS95509.1;QDT36926.1;QDT49715.1;QDT55328.1;QDT69558.1;QDU…
OG0000771	Endoribonuclease YbeY	461	2	0.0548	0.59089	FALSE	TRUE	FALSE	FALSE	ACD83806.1;ACB75801.1;ACD04106.1;ADE54154.1;ADI38397.1;ADV61869.1;CAD73868.1;CCB88784.1;AGA30877.1;AHF91582.1;CCB85992.1;BAM03608.1;GAB62601.1;BBI16787.1;GAN33885.1;AKC82713.1;AKJ64213.1;ALJ56296.1;CUI16454.1;AMV28441.1;AMV36713.1;ANU61464.1;AOS45347.1;OQD45799.1;AQT67626.1;ARN57530.1;ASV76296.1;ATC65988.1;GAX59592.1;AVM46020.1;AWM39720.1;QBG46350.1;QDQ42990.1;QDS95271.1;QDT39506.1;QDT49270.1;QDT…
OG0000758	conserved hypothetical protein	132	2	0.0549	0.51552	FALSE	TRUE	FALSE	FALSE	ACD82121.2;ACB75997.1;ACD04086.1;ADE53296.1;ADI38398.1;ADV63884.1;CCB88785.1;AGA30079.1;AHF91958.1;CCB85993.1;BAM03780.1;GAB62711.1;BBI16788.1;GAN34709.1;AKJ64372.1;ALJ56864.1;CUI16455.1;AMV23061.1;AMV38887.1;ARE60751.1;AOS45482.1;OQD45391.1;AQT69156.1;ARN57905.1;ASV72988.1;ATC65280.1;GAX61094.1;AVM46786.1;AWM40814.1;QBG46899.1;QDQ41318.1;QDS92218.1;QDT36169.1;QDT51411.1;QDT53139.1;QDT67162.1;QDU…
OG0000667	30S ribosomal protein S16	225	0	0.0583	0.50268	FALSE	TRUE	FALSE	FALSE	ACD83330.1;ACB76379.1;ACD04114.1;ADE56018.1;ADI38065.1;ADV63563.1;CAD77803.1;CCB88635.1;AGA27814.1;AHF91823.1;CCB86829.1;BAM02859.1;GAB61026.1;BBI16816.1;GAN33920.1;AKC82136.1;AKJ63389.1;ALJ56574.1;CUI17007.1;AMV25679.1;AMV37019.1;ANU61471.1;AOS46233.1;OQD45790.1;AQT69879.1;ARN55692.1;ASV72795.1;ATC65127.1;GAX59883.1;AVM45568.1;AWM37204.1;QBG46347.1;QDQ42491.1;QDS95619.1;QDT37356.1;QDT46913.1;QDT…
OG0000748	tRNA(Ile)-lysidine synthase	800	1	0.0669	1.06873	FALSE	TRUE	FALSE	TRUE	ACD84480.1;ACB76013.1;ACD05251.1;ADE54770.1;ADI38051.1;ADV60649.1;CAD75478.1;CCB88612.1;AGA31495.1;AHF92113.1;CCB87321.1;BAM03515.1;GAB61491.1;BBI17195.1;GAN33043.1;AKC83822.1;AKJ65353.1;ALJ56830.1;CUI17025.1;AMV24349.1;AMV40390.1;ANU60422.1;AOS45394.1;OQD45307.1;AQT67641.1;ARN57275.1;ASV73801.1;ATC65291.1;GAX61690.1;AVM44828.1;AWM38264.1;QBG48870.1;QDQ43335.1;QDS96596.1;QDT38081.1;QDT49835.1;QDT…
OG0000736	DNA utilization protein GntX	557	1	0.0687	0.80306	FALSE	TRUE	FALSE	TRUE	ACD83721.1;ACB76804.1;ACD04406.1;ADE54990.1;ADI37649.1;ADV60793.1;CAD75931.1;CCB88358.1;AGA28011.1;AHF92176.1;CCB87202.1;BAM02558.1;GAB61758.1;BBI17662.1;GAN32739.1;AKC83040.1;AKJ64380.1;CUI16067.1;AMV26501.1;AMV37923.1;ANU61757.1;AOS45529.1;OQD46677.1;AQT68550.1;ARN57369.1;ASV72686.1;ATC66203.1;GAX62065.1;AVM45693.1;AWM38524.1;QBG48188.1;QDQ41944.1;QDS91290.1;QDT38952.1;QDT47636.1;QDT52704.1;QDT…
OG0000794	Ribonuclease P protein component	339	3	0.0689	0.7153	FALSE	TRUE	FALSE	TRUE	ACD82979.1;ACB74758.1;ACD05081.1;ADE55489.1;ADI38173.1;ADV62633.1;CAD75357.1;CCB89714.1;AGA27785.1;AHF91869.1;CCB86859.1;BAM04869.1;GAB63424.1;BBI16500.1;GAN32138.1;AKJ63822.1;ALJ56599.1;CUI17199.1;AMV28716.1;AMV38636.1;ANU60302.2;AOS44153.1;OQD44858.1;AQT68617.1;ARN57935.1;ATC63782.1;GAX60777.1;AVM44857.1;AWM41529.1;QBG46150.1;QDQ42192.1;QDS93175.1;QDT36806.1;QDT46790.1;QDT54145.1;QDT68268.1;QDU…
OG0000762	Dephospho-CoA kinase	359	2	0.0692	1.04657	FALSE	TRUE	FALSE	TRUE	ACD82503.1;ACB76361.1;ACD04923.1;ADE54470.1;ADI38991.1;ADV63152.1;CAD74904.1;CCB90098.1;AGA29510.1;AHF93361.1;CCB85618.1;BAM02894.1;GAB62011.1;BBI16279.1;GAN33871.1;AKC82632.1;AKJ64702.1;ALJ56387.1;CUI15862.1;AMV26382.1;AMV39316.1;ANU60143.1;AOS46072.1;AQT69715.1;ARN57791.1;ASV74303.1;ATC65483.1;GAX59496.1;AVM46449.1;AWM38502.1;QBG46495.1;QDQ41848.1;QDS93337.1;QDT39380.1;QDT48585.1;QDT55283.1;QDT…
OG0000796	Exodeoxyribonuclease 7 small subunit	249	3	0.0737	0.57133	FALSE	TRUE	FALSE	FALSE	ACD83592.1;ACB76062.1;ACD04156.1;ADE54073.1;ADI38514.1;ADV62369.1;CAD72451.1;CCB88766.1;AGA31489.1;AHF91707.1;CCB85962.1;BAM04008.1;GAB64106.1;BBI16777.1;GAN32232.1;AKC83893.1;AKJ64513.1;CUI16579.1;AMV29713.1;AMV40373.1;ANU61517.1;AOS45763.1;OQD46373.1;AQT69742.1;ARN55981.1;ASV74585.1;ATC64706.1;GAX61892.1;AVM46421.1;AWM41876.1;QDQ42806.1;QDS93154.1;QDT38572.1;QDT47110.1;QDT69641.1;QDU22255.1;QDU…

## Sheet: S3
orthogroup	protein_id	annotation	protein_length	COG	Pfam	domain_start	domain_end	Pfam_annotation
OG0000885	BBM84171.1	protein kinase [Planctomycetes bacterium SRT547]	699	T	PF00069;PF00059	79;448	326;549	Protein kinase domain;Lectin C-type domain
OG0000885	BBM88148.1	protein kinase [Planctomycetes bacterium SRT547]	774	T	PF00069	17	262	Protein kinase domain
OG0000885	BBM82560.1	protein kinase [Planctomycetes bacterium SRT547]	644	T	PF00069;PF00059	27;381	274;487	Protein kinase domain;Lectin C-type domain
OG0000995	BBM82595.1	protein kinase [Planctomycetes bacterium SRT547]	753	T	PF00069;PF00515;PF00515;PF00515;PF13181;PF00515;PF00515	97;503;537;571;640;673;707	345;535;569;601;670;705;735	Protein kinase domain;Tetratricopeptide repeat;Tetratricopeptide repeat;Tetratricopeptide repeat;Tetratricopeptide repeat;Tetratricopeptide repeat;Tetratricopeptide repeat
OG0000995	BBM85063.1	protein kinase [Planctomycetes bacterium SRT547]	755	T	PF00069;PF13174;PF00515;PF13181;PF13181;PF00515;PF00515;PF00515	6;368;402;468;536;571;605;670	249;399;433;500;566;602;633;698	Protein kinase domain;Tetratricopeptide repeat;Tetratricopeptide repeat;Tetratricopeptide repeat;Tetratricopeptide repeat;Tetratricopeptide repeat;Tetratricopeptide repeat;Tetratricopeptide repeat
OG0000995	BBM87458.1	protein kinase [Planctomycetes bacterium SRT547]	557	T	PF00069;PF00515;PF00515	27;435;471	278;466;501	Protein kinase domain;Tetratricopeptide repeat;Tetratricopeptide repeat
OG0000995	BBM84340.1	protein kinase [Planctomycetes bacterium SRT547]	641	T	PF00069;PF00515;PF13432	19;424;531	263;453;585	Protein kinase domain;Tetratricopeptide repeat;Tetratricopeptide repeat
OG0000995	BBM86121.1	protein kinase [Planctomycetes bacterium SRT547]	631	T	PF00069;PF04392	9;373	258;626	Protein kinase domain;ABC transporter substrate binding protein
OG0000995	BBM83507.1	protein kinase [Planctomycetes bacterium SRT547]	580	T	PF00069	10	254	Protein kinase domain
OG0000995	BBM86972.1	protein kinase [Planctomycetes bacterium SRT547]	645	T	PF00069;PF13181;PF00515;PF13181	27;509;541;574	272;529;571;601	Protein kinase domain;Tetratricopeptide repeat;Tetratricopeptide repeat;Tetratricopeptide repeat
OG0000995	BBM86991.1	protein kinase [Planctomycetes bacterium SRT547]	664	T	PF00069;PF12895;PF13181;PF13181	16;449;539;572	264;524;569;603	Protein kinase domain;Anaphase-promoting complex, cyclosome, subunit 3;Tetratricopeptide repeat;Tetratricopeptide repeat
OG0000995	BBM84409.1	protein kinase [Planctomycetes bacterium SRT547]	659	T	PF00069;PF13414;PF13432;PF13424	10;414;479;544	253;452;535;608	Protein kinase domain;TPR repeat;Tetratricopeptide repeat;Tetratricopeptide repeat
OG0000995	BBM86977.1	protein kinase [Planctomycetes bacterium SRT547]	878	RT	PF00069;PF00515;PF00515;PF13181;PF00515;PF13181;PF13181;PF00515;PF00515;PF00515;PF13414	28;440;472;506;540;608;643;676;711;750;785	280;470;504;536;571;641;673;709;743;777;823	Protein kinase domain;Tetratricopeptide repeat;Tetratricopeptide repeat;Tetratricopeptide repeat;Tetratricopeptide repeat;Tetratricopeptide repeat;Tetratricopeptide repeat;Tetratricopeptide repeat;Tetratricopeptide repeat;Tetratricopeptide repeat;TPR repeat
OG0000995	BBM82844.1	protein kinase [Planctomycetes bacterium SRT547]	878	T	PF00069;PF00515;PF00515;PF13181;PF13181;PF13181;PF13181;PF13181;PF13414;PF13431	48;442;477;509;545;578;614;649;723;803	295;474;507;541;575;609;642;674;758;834	Protein kinase domain;Tetratricopeptide repeat;Tetratricopeptide repeat;Tetratricopeptide repeat;Tetratricopeptide repeat;Tetratricopeptide repeat;Tetratricopeptide repeat;Tetratricopeptide repeat;TPR repeat;Tetratricopeptide repeat
OG0000995	BBM87700.1	protein kinase [Planctomycetes bacterium SRT547]	886	T	PF00069;PF13432;PF13432;PF13181	146;557;635;799	388;610;686;829	Protein kinase domain;Tetratricopeptide repeat;Tetratricopeptide repeat;Tetratricopeptide repeat
OG0000995	BBM82845.1	protein kinase [Planctomycetes bacterium SRT547]	909	T	PF00069;PF00515;PF00515;PF13181;PF13181;PF13181;PF13414;PF00515;PF13181;PF13181;PF13181	57;445;512;582;614;648;689;750;782;816;849	304;473;544;612;645;679;728;778;813;847;875	Protein kinase domain;Tetratricopeptide repeat;Tetratricopeptide repeat;Tetratricopeptide repeat;Tetratricopeptide repeat;Tetratricopeptide repeat;TPR repeat;Tetratricopeptide repeat;Tetratricopeptide repeat;Tetratricopeptide repeat;Tetratricopeptide repeat
OG0000995	BBM84859.1	protein kinase [Planctomycetes bacterium SRT547]	567	T	PF00069	9	254	Protein kinase domain
OG0000995	BBM87367.1	protein kinase [Planctomycetes bacterium SRT547]	698	T	PF00069;PF13414;PF13432	33;450;554	274;490;601	Protein kinase domain;TPR repeat;Tetratricopeptide repeat
OG0000995	BBM82833.1	putative serine/threonine-protein kinase [Planctomycetes bacterium SRT547]	616	T	PF00069;PF00515;PF13414	44;464;503	288;494;540	Protein kinase domain;Tetratricopeptide repeat;TPR repeat
OG0000995	BBM86562.1	serine/threonine protein kinase [Planctomycetes bacterium SRT547]	619	T	PF00069;PF13414;PF13414	36;462;530	276;499;569	Protein kinase domain;TPR repeat;TPR repeat
OG0000995	BBM84339.1	serine/threonine protein kinase [Planctomycetes bacterium SRT547]	723	T	PF00069;PF14559;PF13432	2;381;645	234;436;698	Protein kinase domain;Tetratricopeptide repeat;Tetratricopeptide repeat
OG0000995	BBM82210.1	serine/threonine protein kinase [Planctomycetes bacterium SRT547]	727	T	PF00069;PF00515;PF13181;PF13181;PF13414;PF00515	42;459;526;560;611;662	290;490;558;586;637;694	Protein kinase domain;Tetratricopeptide repeat;Tetratricopeptide repeat;Tetratricopeptide repeat;TPR repeat;Tetratricopeptide repeat
OG0000995	BBM82096.1	serine/threonine protein kinase [Planctomycetes bacterium SRT547]	538	T	PF00069;PF07719	12;440	260;472	Protein kinase domain;Tetratricopeptide repeat
OG0000995	BBM83849.1	serine/threonine protein kinase [Planctomycetes bacterium SRT547]	643	T	PF00069;PF13432;PF00515;PF13181;PF13181	25;461;525;561;597	269;514;558;585;621	Protein kinase domain;Tetratricopeptide repeat;Tetratricopeptide repeat;Tetratricopeptide repeat;Tetratricopeptide repeat
OG0000995	BBM84604.1	serine/threonine protein kinase [Planctomycetes bacterium SRT547]	404	T	PF00069	14	255	Protein kinase domain
OG0000995	BBM84775.1	serine/threonine protein kinase [Planctomycetes bacterium SRT547]	563	T	PF00069;PF13432;PF13181;PF07719	23;375;442;476	271;431;470;507	Protein kinase domain;Tetratricopeptide repeat;Tetratricopeptide repeat;Tetratricopeptide repeat
OG0000995	BBM85343.1	serine/threonine protein kinase [Planctomycetes bacterium SRT547]	709	T	PF00069;PF13371;PF13181;PF13414;PF13181;PF00515	15;415;507;548;609;645	256;477;540;587;642;676	Protein kinase domain;Tetratricopeptide repeat;Tetratricopeptide repeat;TPR repeat;Tetratricopeptide repeat;Tetratricopeptide repeat
OG0000995	BBM86894.1	serine/threonine protein kinase [Planctomycetes bacterium SRT547]	594	T	PF00069	9	254	Protein kinase domain
OG0000995	BBM87908.1	serine/threonine protein kinase [Planctomycetes bacterium SRT547]	723	T	PF00069;PF13181;PF13181;PF13181	43;446;564;629	286;473;591;661	Protein kinase domain;Tetratricopeptide repeat;Tetratricopeptide repeat;Tetratricopeptide repeat
OG0000995	BBM83012.1	serine/threonine protein kinase [Planctomycetes bacterium SRT547]	734	T	PF00069;PF00515;PF00515;PF13432;PF13181;PF13432	42;446;478;517;617;661	281;476;511;577;645;695	Protein kinase domain;Tetratricopeptide repeat;Tetratricopeptide repeat;Tetratricopeptide repeat;Tetratricopeptide repeat;Tetratricopeptide repeat
OG0000995	BBM83380.1	serine/threonine protein kinase [Planctomycetes bacterium SRT547]	812	RT	PF00069;PF13424;PF00515;PF00515;PF00515;PF00515;PF00515;PF13414	61;469;537;577;610;644;679;719	303;531;568;608;642;675;709;758	Protein kinase domain;Tetratricopeptide repeat;Tetratricopeptide repeat;Tetratricopeptide repeat;Tetratricopeptide repeat;Tetratricopeptide repeat;Tetratricopeptide repeat;TPR repeat
OG0000995	BBM84217.1	serine/threonine protein kinase [Planctomycetes bacterium SRT547]	872	T	PF00069;PF13181;PF13181;PF13181;PF00515;PF13414;PF13432;PF13432;PF13181;PF13181	76;384;458;487;520;561;626;694;756;790	321;415;483;516;551;596;686;747;783;821	Protein kinase domain;Tetratricopeptide repeat;Tetratricopeptide repeat;Tetratricopeptide repeat;Tetratricopeptide repeat;TPR repeat;Tetratricopeptide repeat;Tetratricopeptide repeat;Tetratricopeptide repeat;Tetratricopeptide repeat
OG0000995	BBM86992.1	serine/threonine protein kinase [Planctomycetes bacterium SRT547]	667	T	PF00069;PF12895;PF13181;PF13181	14;450;540;574	264;527;571;604	Protein kinase domain;Anaphase-promoting complex, cyclosome, subunit 3;Tetratricopeptide repeat;Tetratricopeptide repeat
OG0000995	BBM87251.1	serine/threonine protein kinase [Planctomycetes bacterium SRT547]	690	T	PF00069;PF13181;PF13424;PF00515	48;454;525;603	293;486;592;633	Protein kinase domain;Tetratricopeptide repeat;Tetratricopeptide repeat;Tetratricopeptide repeat
OG0000995	BBM87970.1	serine/threonine protein kinase [Planctomycetes bacterium SRT547]	693	T	PF00069;PF00515;PF00515;PF13181;PF13432	15;430;495;529;568	259;460;527;560;628	Protein kinase domain;Tetratricopeptide repeat;Tetratricopeptide repeat;Tetratricopeptide repeat;Tetratricopeptide repeat
OG0000995	BBM88198.1	serine/threonine protein kinase [Planctomycetes bacterium SRT547]	798	T	PF00069;PF00515;PF13181;PF00515;PF13181;PF00515	153;562;596;631;698;733	401;594;627;660;729;764	Protein kinase domain;Tetratricopeptide repeat;Tetratricopeptide repeat;Tetratricopeptide repeat;Tetratricopeptide repeat;Tetratricopeptide repeat
OG0000995	BBM84216.1	serine/threonine protein kinase [Planctomycetes bacterium SRT547]	820	T	PF00069;PF13414;PF13432;PF13414;PF13181;PF00515;PF07719	28;339;442;509;638;671;739	264;376;488;547;668;702;770	Protein kinase domain;TPR repeat;Tetratricopeptide repeat;TPR repeat;Tetratricopeptide repeat;Tetratricopeptide repeat;Tetratricopeptide repeat
OG0001129	BBM86246.1	cytochrome c554 [Planctomycetes bacterium SRT547]	922	T	PF00069;PF13435	64;643	328;719	Protein kinase domain;Cytochrome c554 and c-prime
OG0001129	BBM83484.1	protein kinase [Planctomycetes bacterium SRT547]	632	T	PF00069	135	392	Protein kinase domain
OG0001129	BBM86277.1	protein kinase [Planctomycetes bacterium SRT547]	654	T	PF00069	143	400	Protein kinase domain
OG0001129	BBM82028.1	protein kinase [Planctomycetes bacterium SRT547]	761	T	PF00069;PF11845	135;557	397;718	Protein kinase domain;Protein of unknown function (DUF3365)
OG0001129	BBM83010.1	protein kinase [Planctomycetes bacterium SRT547]	754	T	PF00069	222	464	Protein kinase domain
OG0001129	BBM83955.1	protein kinase [Planctomycetes bacterium SRT547]	752	T	PF00069	64	324	Protein kinase domain
OG0001129	BBM84823.1	protein kinase [Planctomycetes bacterium SRT547]	902	T	PF00069;PF13414;PF13432	98;716;816	353;756;871	Protein kinase domain;TPR repeat;Tetratricopeptide repeat
OG0001129	BBM84857.1	protein kinase [Planctomycetes bacterium SRT547]	577	T	PF00069	123	383	Protein kinase domain
OG0001129	BBM86185.1	protein kinase [Planctomycetes bacterium SRT547]	767	T	PF00069	103	359	Protein kinase domain
OG0001129	BBM86205.1	protein kinase [Planctomycetes bacterium SRT547]	557	T	PF00069	106	348	Protein kinase domain
OG0001129	BBM86222.1	protein kinase [Planctomycetes bacterium SRT547]	570	T	PF00069	114	348	Protein kinase domain
OG0001129	BBM86259.1	protein kinase [Planctomycetes bacterium SRT547]	688	T	PF00069	145	415	Protein kinase domain
OG0001129	BBM86261.1	protein kinase [Planctomycetes bacterium SRT547]	788	T	PF00069;PF12796	105;695	362;765	Protein kinase domain;Ankyrin repeats (3 copies)
OG0001129	BBM86270.1	protein kinase [Planctomycetes bacterium SRT547]	592	T	PF00069	98	357	Protein kinase domain
OG0001129	BBM86273.1	protein kinase [Planctomycetes bacterium SRT547]	597	T	PF00069	86	346	Protein kinase domain
OG0001129	BBM86276.1	protein kinase [Planctomycetes bacterium SRT547]	697	T	PF00069;PF13646	88;614	342;692	Protein kinase domain;HEAT repeats
OG0001129	BBM86278.1	protein kinase [Planctomycetes bacterium SRT547]	671	T	PF00069	146	402	Protein kinase domain
OG0001129	BBM86282.1	protein kinase [Planctomycetes bacterium SRT547]	652	T	PF00069	130	346	Protein kinase domain
OG0001129	BBM86770.1	protein kinase [Planctomycetes bacterium SRT547]	615	T	PF00069	200	461	Protein kinase domain
OG0001129	BBM86182.1	protein kinase [Planctomycetes bacterium SRT547]	704	T	PF00069	42	264	Protein kinase domain
OG0001129	BBM86190.1	protein kinase [Planctomycetes bacterium SRT547]	1126	T	PF00069	234	493	Protein kinase domain
OG0001129	BBM86262.1	protein kinase [Planctomycetes bacterium SRT547]	809	T	PF00069	104	357	Protein kinase domain
OG0001129	BBM85759.1	protein kinase [Planctomycetes bacterium SRT547]	414	T	PF00069	87	333	Protein kinase domain
OG0001129	BBM86264.1	serine/threonine protein kinase [Planctomycetes bacterium SRT547]	899	T	PF00069	140	397	Protein kinase domain
OG0001129	BBM86130.1	serine/threonine protein kinase [Planctomycetes bacterium SRT547]	628	T	PF00069	105	359	Protein kinase domain
OG0001129	BBM86131.1	serine/threonine protein kinase [Planctomycetes bacterium SRT547]	772	T	PF00069	65	312	Protein kinase domain
OG0001129	BBM86175.1	serine/threonine protein kinase [Planctomycetes bacterium SRT547]	568	T	PF00069	112	392	Protein kinase domain
OG0001129	BBM86176.1	serine/threonine protein kinase [Planctomycetes bacterium SRT547]	576	T	PF00069	101	316	Protein kinase domain
OG0001129	BBM86204.1	serine/threonine protein kinase [Planctomycetes bacterium SRT547]	580	T	PF00069	94	351	Protein kinase domain
OG0001129	BBM86223.1	serine/threonine protein kinase [Planctomycetes bacterium SRT547]	556	T	PF00069	114	369	Protein kinase domain
OG0001129	BBM86263.1	serine/threonine protein kinase [Planctomycetes bacterium SRT547]	796	T	PF00069	106	361	Protein kinase domain
OG0001129	BBM86265.1	serine/threonine protein kinase [Planctomycetes bacterium SRT547]	822	T	PF00069	119	375	Protein kinase domain
OG0001129	BBM86333.1	serine/threonine protein kinase [Planctomycetes bacterium SRT547]	512	T	PF00069	93	353	Protein kinase domain
OG0001129	BBM86279.1	serine/threonine protein kinase [Planctomycetes bacterium SRT547]	649	T	PF00069	97	311	Protein kinase domain
OG0001129	BBM86600.1	serine/threonine protein kinase [Planctomycetes bacterium SRT547]	638	T	PF00069	6	197	Protein kinase domain
OG0001129	BBM88114.1	serine/threonine protein kinase [Planctomycetes bacterium SRT547]	764	T	PF00069	57	309	Protein kinase domain
OG0001129	BBM86260.1	serine/threonine protein kinase [Planctomycetes bacterium SRT547]	929	T	PF00069;PF13646	68;733	314;816	Protein kinase domain;HEAT repeats
OG0001189	BBM82535.1	protein kinase [Planctomycetes bacterium SRT547]	1380	T	PF00069	12	262	Protein kinase domain
OG0001189	BBM85513.1	protein kinase [Planctomycetes bacterium SRT547]	1443	T	PF00069;PF13414	21;1260	226;1298	Protein kinase domain;TPR repeat
OG0001189	BBM88022.1	protein kinase [Planctomycetes bacterium SRT547]	1362	T	PF00069	8	256	Protein kinase domain
OG0001189	BBM88044.1	protein kinase [Planctomycetes bacterium SRT547]	1362	T	PF00069;PF13181	42;513	291;537	Protein kinase domain;Tetratricopeptide repeat
OG0001189	BBM81984.1	protein kinase [Planctomycetes bacterium SRT547]	1441	T	PF00069	124	338	Protein kinase domain
OG0001189	BBM81986.1	protein kinase [Planctomycetes bacterium SRT547]	1457	T	PF00069	31	256	Protein kinase domain
OG0001189	BBM82127.1	protein kinase [Planctomycetes bacterium SRT547]	1211	T	PF00069;PF13181;PF13181	8;438;541	258;462;566	Protein kinase domain;Tetratricopeptide repeat;Tetratricopeptide repeat
OG0001189	BBM82189.1	protein kinase [Planctomycetes bacterium SRT547]	1306	T	PF00069;PF13424	8;423	254;489	Protein kinase domain;Tetratricopeptide repeat
OG0001189	BBM82196.1	protein kinase [Planctomycetes bacterium SRT547]	1374	T	PF00069	18	241	Protein kinase domain
OG0001189	BBM82694.1	protein kinase [Planctomycetes bacterium SRT547]	1318	T	PF00069;PF13176	32;519	280;549	Protein kinase domain;Tetratricopeptide repeat
OG0001189	BBM83801.1	protein kinase [Planctomycetes bacterium SRT547]	1372	T	PF00069	20	246	Protein kinase domain
OG0001189	BBM84162.1	protein kinase [Planctomycetes bacterium SRT547]	1349	T	PF00069	12	226	Protein kinase domain
OG0001189	BBM84167.1	protein kinase [Planctomycetes bacterium SRT547]	1374	T	PF00069;PF14559	17;485	250;549	Protein kinase domain;Tetratricopeptide repeat
OG0001189	BBM84356.1	protein kinase [Planctomycetes bacterium SRT547]	1349	T	PF00069;PF13432	15;391	220;450	Protein kinase domain;Tetratricopeptide repeat
OG0001189	BBM84357.1	protein kinase [Planctomycetes bacterium SRT547]	1349	T	PF00069	12	221	Protein kinase domain
OG0001189	BBM84359.1	protein kinase [Planctomycetes bacterium SRT547]	1418	T	PF00069	20	234	Protein kinase domain
OG0001189	BBM84957.1	protein kinase [Planctomycetes bacterium SRT547]	1290	T	PF00069	10	261	Protein kinase domain
OG0001189	BBM85041.1	protein kinase [Planctomycetes bacterium SRT547]	1346	T	PF00069;PF13432;PF13181	14;386;451	263;439;480	Protein kinase domain;Tetratricopeptide repeat;Tetratricopeptide repeat
OG0001189	BBM85249.1	protein kinase [Planctomycetes bacterium SRT547]	1420	T	PF00069;PF07719	24;1281	232;1312	Protein kinase domain;Tetratricopeptide repeat
OG0001189	BBM85346.1	protein kinase [Planctomycetes bacterium SRT547]	1438	T	PF00069;PF13181	20;1248	253;1279	Protein kinase domain;Tetratricopeptide repeat
OG0001189	BBM85746.1	protein kinase [Planctomycetes bacterium SRT547]	1434	T	PF00069	20	240	Protein kinase domain
OG0001189	BBM85925.1	protein kinase [Planctomycetes bacterium SRT547]	1276	T	PF00069;PF12895	9;487	262;550	Protein kinase domain;Anaphase-promoting complex, cyclosome, subunit 3
OG0001189	BBM86005.1	protein kinase [Planctomycetes bacterium SRT547]	1425	T	PF00069;PF13432;PF13432	56;446;1284	306;505;1323	Protein kinase domain;Tetratricopeptide repeat;Tetratricopeptide repeat
OG0001189	BBM86503.1	protein kinase [Planctomycetes bacterium SRT547]	1324	T	PF00069	6	257	Protein kinase domain
OG0001189	BBM84355.1	protein kinase [Planctomycetes bacterium SRT547]	1369	T	PF00069	27	237	Protein kinase domain
OG0001189	BBM86003.1	protein kinase [Planctomycetes bacterium SRT547]	1318	T	PF00069;PF13181;PF13181	23;469;504	271;493;531	Protein kinase domain;Tetratricopeptide repeat;Tetratricopeptide repeat
OG0001189	BBM82301.1	protein kinase [Planctomycetes bacterium SRT547]	1222	T	PF00069	24	239	Protein kinase domain
OG0001189	BBM86004.1	protein kinase [Planctomycetes bacterium SRT547]	1332	T	PF00069	36	290	Protein kinase domain
OG0001189	BBM84214.1	protein kinase [Planctomycetes bacterium SRT547]	643	T	PF00069;PF13181;PF13181	21;446;579	246;475;610	Protein kinase domain;Tetratricopeptide repeat;Tetratricopeptide repeat
OG0001189	BBM81985.1	putative serine/threonine-protein kinase PknB [Planctomycetes bacterium SRT547]	1615	T	PF00069	268	507	Protein kinase domain
OG0001189	BBM85298.1	putative serine/threonine-protein kinase PknB [Planctomycetes bacterium SRT547]	1297	T	PF00069;PF07719	24;530	277;562	Protein kinase domain;Tetratricopeptide repeat
OG0001189	BBM83937.1	serine/threonine protein kinase [Planctomycetes bacterium SRT547]	1300	T	PF00069;PF07719	20;503	267;536	Protein kinase domain;Tetratricopeptide repeat
OG0001189	BBM84354.1	serine/threonine protein kinase [Planctomycetes bacterium SRT547]	1361	T	PF00069;PF13432	26;365	246;424	Protein kinase domain;Tetratricopeptide repeat
OG0001189	BBM84358.1	serine/threonine protein kinase [Planctomycetes bacterium SRT547]	1388	T	PF00069	20	247	Protein kinase domain
OG0001189	BBM84773.1	serine/threonine protein kinase [Planctomycetes bacterium SRT547]	1411	T	PF00069	12	223	Protein kinase domain
OG0001189	BBM85328.1	serine/threonine protein kinase [Planctomycetes bacterium SRT547]	1316	T	PF00069;PF13181;PF13181	5;403;440	251;428;470	Protein kinase domain;Tetratricopeptide repeat;Tetratricopeptide repeat
OG0001189	BBM82556.1	serine/threonine protein kinase [Planctomycetes bacterium SRT547]	1215	T	PF00069;PF13181	24;1042	272;1075	Protein kinase domain;Tetratricopeptide repeat
OG0001576	BBM87237.1	serine/threonine protein kinase [Planctomycetes bacterium SRT547]	517	T	PF00069	220	476	Protein kinase domain
OG0001731	BBM83889.1	serine/threonine protein kinase [Planctomycetes bacterium SRT547]	281	T	PF00069	8	256	Protein kinase domain
OG0001857	BBM83133.1	protein kinase [Planctomycetes bacterium SRT547]	1027	T	PF00069;PF00400	16;634	267;666	Protein kinase domain;WD domain, G-beta repeat
OG0001857	BBM86888.1	protein kinase [Planctomycetes bacterium SRT547]	1022	T	PF00069;PF00400	6;613	251;646	Protein kinase domain;WD domain, G-beta repeat
OG0001857	BBM84067.1	protein kinase [Planctomycetes bacterium SRT547]	1090	T	PF00069	17	267	Protein kinase domain
OG0001857	BBM81727.1	protein kinase [Planctomycetes bacterium SRT547]	1120	T	PF00069	59	312	Protein kinase domain
OG0001857	BBM81859.1	protein kinase [Planctomycetes bacterium SRT547]	1149	T	PF00069	57	261	Protein kinase domain
OG0001857	BBM83295.1	protein kinase [Planctomycetes bacterium SRT547]	1105	T	PF00069	95	341	Protein kinase domain
OG0001857	BBM84068.1	protein kinase [Planctomycetes bacterium SRT547]	1131	T	PF00069	65	315	Protein kinase domain
OG0001857	BBM84069.1	protein kinase [Planctomycetes bacterium SRT547]	1146	T	PF00069	68	271	Protein kinase domain
OG0001857	BBM84116.1	protein kinase [Planctomycetes bacterium SRT547]	1196	T	PF00069	63	313	Protein kinase domain
OG0001857	BBM84117.1	protein kinase [Planctomycetes bacterium SRT547]	1227	T	PF00069	63	313	Protein kinase domain
OG0001857	BBM86491.1	protein kinase [Planctomycetes bacterium SRT547]	1050	T	PF00069;PF00400	62;649	308;683	Protein kinase domain;WD domain, G-beta repeat
OG0001857	BBM83015.1	protein kinase [Planctomycetes bacterium SRT547]	928	T	PF00069	13	260	Protein kinase domain
OG0001857	BBM83716.1	protein kinase [Planctomycetes bacterium SRT547]	1148	T	PF00069	82	326	Protein kinase domain
OG0001857	BBM83875.1	protein kinase [Planctomycetes bacterium SRT547]	1010	T	PF00069	49	293	Protein kinase domain
OG0001857	BBM86628.1	protein kinase [Planctomycetes bacterium SRT547]	1180	T	PF00069	65	325	Protein kinase domain
OG0001857	BBM87614.1	protein kinase [Planctomycetes bacterium SRT547]	1216	T	PF00069	66	323	Protein kinase domain
OG0001857	BBM82553.1	protein kinase [Planctomycetes bacterium SRT547]	1185	T	PF00069	171	422	Protein kinase domain
OG0001857	BBM85876.1	protein kinase [Planctomycetes bacterium SRT547]	1509	TT	PF00069;PF00069;PF00400	141;456;1087	388;699;1123	Protein kinase domain;Protein kinase domain;WD domain, G-beta repeat
OG0001857	BBM87615.1	protein kinase [Planctomycetes bacterium SRT547]	1216	T	PF00069	67	319	Protein kinase domain
OG0001857	BBM82761.1	protein kinase [Planctomycetes bacterium SRT547]	1059	T	PF00069	73	317	Protein kinase domain
OG0001857	BBM84657.1	protein kinase [Planctomycetes bacterium SRT547]	1099	T	PF00069;PF00400	50;704	297;738	Protein kinase domain;WD domain, G-beta repeat
OG0001857	BBM87364.1	serine/threonine protein kinase [Planctomycetes bacterium SRT547]	1431	TT	PF00069;PF00069	58;366	305;611	Protein kinase domain;Protein kinase domain
OG0001857	BBM82767.1	serine/threonine protein kinase [Planctomycetes bacterium SRT547]	1131	T	PF00069	7	259	Protein kinase domain
OG0001857	BBM87204.1	serine/threonine protein kinase [Planctomycetes bacterium SRT547]	1079	T	PF00069;PF00400;PF00400	57;674;913	263;708;933	Protein kinase domain;WD domain, G-beta repeat;WD domain, G-beta repeat
OG0001857	BBM86594.1	serine/threonine protein kinase [Planctomycetes bacterium SRT547]	1571	T	PF00069;PF00400;PF00515;PF00498	76;946;1354;1501	294;976;1385;1564	Protein kinase domain;WD domain, G-beta repeat;Tetratricopeptide repeat;FHA domain
OG0001857	BBM87384.1	serine/threonine-protein kinase PknB [Planctomycetes bacterium SRT547]	1152	T	PF00069	81	327	Protein kinase domain
OG0001857	BBM84235.1	serine/threonine-protein kinase PknB [Planctomycetes bacterium SRT547]	1154	T	PF00069	144	388	Protein kinase domain
OG0002233	BBM84653.1	metallophosphoesterase [Planctomycetes bacterium SRT547]	593	T	PF16656;PF00149	224;330	321;513	Purple acid Phosphatase, N-terminal domain;Calcineurin-like phosphoesterase
OG0002233	BBM83023.1	metallophosphoesterase [Planctomycetes bacterium SRT547]	599	T	PF16656;PF00149	230;336	327;518	Purple acid Phosphatase, N-terminal domain;Calcineurin-like phosphoesterase
OG0002611	BBM86785.1	protein kinase [Planctomycetes bacterium SRT547]	708	T	PF00069	106	352	Protein kinase domain
OG0002611	BBM85117.1	protein kinase [Planctomycetes bacterium SRT547]	753	T	PF00069;PF13181	189;670	439;701	Protein kinase domain;Tetratricopeptide repeat
OG0002611	BBM86490.1	protein kinase [Planctomycetes bacterium SRT547]	720	T	PF00069;PF03781	98;500	351;654	Protein kinase domain;Sulfatase-modifying factor enzyme 1
OG0002611	BBM82103.1	protein kinase [Planctomycetes bacterium SRT547]	1019	T	PF00069;PF08238;PF08238;PF08238;PF08238;PF08238	71;472;514;535;640;673	318;500;533;569;663;707	Protein kinase domain;Sel1 repeat;Sel1 repeat;Sel1 repeat;Sel1 repeat;Sel1 repeat
OG0002611	BBM84172.1	protein kinase [Planctomycetes bacterium SRT547]	796	T	PF00069	79	295	Protein kinase domain
OG0002611	BBM83723.1	protein kinase [Planctomycetes bacterium SRT547]	719	T	PF00069;PF08238;PF08238;PF08238;PF08238;PF08238	77;489;511;541;575;673	323;503;534;574;606;706	Protein kinase domain;Sel1 repeat;Sel1 repeat;Sel1 repeat;Sel1 repeat;Sel1 repeat
OG0002611	BBM84575.1	protein kinase [Planctomycetes bacterium SRT547]	718	T	PF00069;PF08238;PF13414;PF08238;PF08238	71;541;581;642;675	317;573;620;668;709	Protein kinase domain;Sel1 repeat;TPR repeat;Sel1 repeat;Sel1 repeat
OG0002611	BBM87036.1	protein kinase [Planctomycetes bacterium SRT547]	708	T	PF00069	41	290	Protein kinase domain
OG0002611	BBM82296.1	protein kinase [Planctomycetes bacterium SRT547]	585	T	PF00069	275	528	Protein kinase domain
OG0002611	BBM84011.1	protein kinase [Planctomycetes bacterium SRT547]	640	T	PF00069	190	394	Protein kinase domain
OG0002611	BBM85543.1	protein kinase [Planctomycetes bacterium SRT547]	693	T	PF00069	69	322	Protein kinase domain
OG0002611	BBM87878.1	protein kinase [Planctomycetes bacterium SRT547]	618	T	PF00069;PF00059	87;505	337;612	Protein kinase domain;Lectin C-type domain
OG0002611	BBM85824.1	serine/threonine protein kinase [Planctomycetes bacterium SRT547]	673	T	PF00069	87	335	Protein kinase domain
OG0002611	BBM82644.1	serine/threonine protein kinase [Planctomycetes bacterium SRT547]	613	T	PF00069	22	266	Protein kinase domain
OG0002611	BBM87017.1	serine/threonine protein kinase [Planctomycetes bacterium SRT547]	868	T	PF00069	4	237	Protein kinase domain
OG0002611	BBM82357.1	serine/threonine protein kinase [Planctomycetes bacterium SRT547]	741	T	PF00069;PF13432;PF13432;PF07719	72;410;477;675	318;458;542;704	Protein kinase domain;Tetratricopeptide repeat;Tetratricopeptide repeat;Tetratricopeptide repeat
OG0002611	BBM83745.1	serine/threonine protein kinase [Planctomycetes bacterium SRT547]	412	T	PF00069	7	252	Protein kinase domain
OG0002972	BBM81790.1	phosphatase [Planctomycetes bacterium SRT547]	405	T	PF00149	139	322	Calcineurin-like phosphoesterase
OG0003070	BBM83434.1	hypothetical protein UABAM_01786 [Planctomycetes bacterium SRT547]	194	T	PF13350	37	142	Tyrosine phosphatase family
OG0003104	BBM88240.1	serine/threonine protein kinase [Planctomycetes bacterium SRT547]	682	T	PF00069	368	630	Protein kinase domain
OG0003327	BBM84137.1	hypothetical protein UABAM_02493 [Planctomycetes bacterium SRT547]	738	T	PF00069;PF08238;PF08238;PF08238;PF08238;PF08238;PF08238;PF08238;PF08238	4;404;475;508;544;580;619;653;687	237;432;505;537;577;609;650;686;725	Protein kinase domain;Sel1 repeat;Sel1 repeat;Sel1 repeat;Sel1 repeat;Sel1 repeat;Sel1 repeat;Sel1 repeat;Sel1 repeat
OG0003327	BBM81750.1	protein kinase [Planctomycetes bacterium SRT547]	480	T	PF00069	6	262	Protein kinase domain
OG0003327	BBM83376.1	protein kinase [Planctomycetes bacterium SRT547]	497	T	PF00069;PF13414;PF13181	8;322;447	249;359;479	Protein kinase domain;TPR repeat;Tetratricopeptide repeat
OG0003327	BBM84397.1	protein kinase [Planctomycetes bacterium SRT547]	740	T	PF00069;PF08238;PF08238;PF08238;PF08238	8;396;462;504;698	248;424;491;531;726	Protein kinase domain;Sel1 repeat;Sel1 repeat;Sel1 repeat;Sel1 repeat
OG0003327	BBM83524.1	protein kinase [Planctomycetes bacterium SRT547]	617	T	PF00069;PF08238;PF08238;PF08238;PF08238;PF08238	10;432;466;499;536;571	270;465;494;533;567;601	Protein kinase domain;Sel1 repeat;Sel1 repeat;Sel1 repeat;Sel1 repeat;Sel1 repeat
OG0003327	BBM83327.1	protein kinase [Planctomycetes bacterium SRT547]	582	T	PF00069;PF13432;PF00515	14;413;464	266;460;497	Protein kinase domain;Tetratricopeptide repeat;Tetratricopeptide repeat
OG0003327	BBM86778.1	protein kinase [Planctomycetes bacterium SRT547]	646	T	PF00069;PF08238;PF08238;PF08238;PF08238;PF08238;PF08238;PF08238	27;390;423;458;495;530;571;601	285;408;456;491;526;563;600;636	Protein kinase domain;Sel1 repeat;Sel1 repeat;Sel1 repeat;Sel1 repeat;Sel1 repeat;Sel1 repeat;Sel1 repeat
OG0003327	BBM86125.1	serine/threonine protein kinase [Planctomycetes bacterium SRT547]	668	T	PF00069;PF13432;PF13432;PF00515;PF00515;PF13432	8;330;428;495;530;574	208;381;480;525;557;622	Protein kinase domain;Tetratricopeptide repeat;Tetratricopeptide repeat;Tetratricopeptide repeat;Tetratricopeptide repeat;Tetratricopeptide repeat
OG0003327	BBM87941.1	serine/threonine protein kinase [Planctomycetes bacterium SRT547]	778	T	PF00069;PF08238;PF08238;PF08238;PF08238;PF08238;PF08238;PF08238;PF08238	8;431;494;561;614;632;659;703;737	276;454;528;593;626;657;694;729;766	Protein kinase domain;Sel1 repeat;Sel1 repeat;Sel1 repeat;Sel1 repeat;Sel1 repeat;Sel1 repeat;Sel1 repeat;Sel1 repeat
OG0003327	BBM82319.1	serine/threonine protein kinase [Planctomycetes bacterium SRT547]	722	T	PF00069;PF09295;PF13432;PF13181;PF00515;PF13374	7;349;521;573;608;645	268;459;565;601;639;670	Protein kinase domain;ChAPs (Chs5p-Arf1p-binding proteins);Tetratricopeptide repeat;Tetratricopeptide repeat;Tetratricopeptide repeat;Tetratricopeptide repeat
OG0003327	BBM88311.1	serine/threonine protein kinase [Planctomycetes bacterium SRT547]	700	T	PF00069;PF13432;PF13414;PF13181;PF13181;PF13181	7;369;438;542;605;635	267;425;477;565;631;667	Protein kinase domain;Tetratricopeptide repeat;TPR repeat;Tetratricopeptide repeat;Tetratricopeptide repeat;Tetratricopeptide repeat
OG0003575	BBM88158.1	protein kinase [Planctomycetes bacterium SRT547]	385	T	PF00498;PF00069	25;115	89;364	FHA domain;Protein kinase domain
OG0003575	BBM82794.1	protein kinase [Planctomycetes bacterium SRT547]	407	T	PF00069	142	394	Protein kinase domain
OG0003575	BBM81973.1	protein kinase [Planctomycetes bacterium SRT547]	502	T	PF00069	234	486	Protein kinase domain
OG0003575	BBM82897.1	putative serine/threonine-protein kinase PknB [Planctomycetes bacterium SRT547]	397	T	PF16697;PF00069	8;130	95;374	Inner membrane component of T3SS, cytoplasmic domain;Protein kinase domain
OG0003575	BBM87956.1	serine/threonine protein kinase [Planctomycetes bacterium SRT547]	451	T	PF00498;PF00069	26;188	89;442	FHA domain;Protein kinase domain
OG0003575	BBM83551.1	serine/threonine protein kinase [Planctomycetes bacterium SRT547]	477	T	PF00498;PF00069	34;209	97;460	FHA domain;Protein kinase domain
OG0003575	BBM82895.1	serine/threonine protein kinase [Planctomycetes bacterium SRT547]	403	T	PF00498;PF00069	25;131	87;387	FHA domain;Protein kinase domain
OG0003575	BBM81761.1	serine/threonine-protein kinase PrkC [Planctomycetes bacterium SRT547]	446	T	PF16697;PF00069	21;184	96;437	Inner membrane component of T3SS, cytoplasmic domain;Protein kinase domain
OG0003768	BBM81849.1	protein kinase [Planctomycetes bacterium SRT547]	767	T	PF00069;PF13360	14;492	262;658	Protein kinase domain;PQQ-like domain
OG0003768	BBM82741.1	protein kinase [Planctomycetes bacterium SRT547]	769	T	PF00069;PF13360	19;449	271;685	Protein kinase domain;PQQ-like domain
OG0003768	BBM84699.1	protein kinase [Planctomycetes bacterium SRT547]	902	T	PF00069;PF13360;PF13570	15;478;744	258;616;771	Protein kinase domain;PQQ-like domain;PQQ-like domain
OG0003768	BBM85305.1	protein kinase [Planctomycetes bacterium SRT547]	861	T	PF00069;PF13360	96;671	345;849	Protein kinase domain;PQQ-like domain
OG0003768	BBM85409.1	protein kinase [Planctomycetes bacterium SRT547]	757	T	PF00069;PF13360;PF13360	7;441;584	252;561;690	Protein kinase domain;PQQ-like domain;PQQ-like domain
OG0003768	BBM82848.1	protein kinase [Planctomycetes bacterium SRT547]	784	T	PF00069;PF13360;PF13360	6;427;575	246;556;773	Protein kinase domain;PQQ-like domain;PQQ-like domain
OG0003768	BBM82952.1	protein kinase [Planctomycetes bacterium SRT547]	1101	T	PF00069;PF13570;PF13360	317;814;872	569;858;1058	Protein kinase domain;PQQ-like domain;PQQ-like domain
OG0003768	BBM83449.1	protein kinase [Planctomycetes bacterium SRT547]	906	T	PF00069;PF13360;PF13360	38;475;665	285;624;900	Protein kinase domain;PQQ-like domain;PQQ-like domain
OG0003768	BBM83476.1	protein kinase [Planctomycetes bacterium SRT547]	1142	T	PF00069	108	365	Protein kinase domain
OG0003768	BBM87914.1	protein kinase [Planctomycetes bacterium SRT547]	710	T	PF00069	87	333	Protein kinase domain
OG0003768	BBM85312.1	putative serine/threonine-protein kinase PknB [Planctomycetes bacterium SRT547]	936	T	PF00069;PF13360	188;780	444;927	Protein kinase domain;PQQ-like domain
OG0003768	BBM84246.1	serine/threonine protein kinase [Planctomycetes bacterium SRT547]	763	T	PF00069;PF13360;PF13360	61;435;594	302;583;731	Protein kinase domain;PQQ-like domain;PQQ-like domain
OG0003768	BBM84320.1	serine/threonine protein kinase [Planctomycetes bacterium SRT547]	717	T	PF00069	18	266	Protein kinase domain
OG0003768	BBM87910.1	serine/threonine-protein kinase PknB [Planctomycetes bacterium SRT547]	1016	T	PF00069	282	529	Protein kinase domain
OG0003768	BBM84700.1	serine/threonine-protein kinase PrkC [Planctomycetes bacterium SRT547]	917	T	PF00069;PF13360;PF13570	9;498;764	265;707;786	Protein kinase domain;PQQ-like domain;PQQ-like domain
OG0003769	BBM81724.1	protein kinase [Planctomycetes bacterium SRT547]	1673	T	PF00069;PF14559;PF13432	103;433;1554	345;491;1605	Protein kinase domain;Tetratricopeptide repeat;Tetratricopeptide repeat
OG0003769	BBM84331.1	protein kinase [Planctomycetes bacterium SRT547]	1558	T	PF00069;PF13414	88;752	342;791	Protein kinase domain;TPR repeat
OG0003769	BBM87250.1	protein kinase [Planctomycetes bacterium SRT547]	1564	T	PF00069;PF13432;PF13646	69;729;1156	309;784;1212	Protein kinase domain;Tetratricopeptide repeat;HEAT repeats
OG0003769	BBM87425.1	protein kinase [Planctomycetes bacterium SRT547]	1551	T	PF00069;PF14559;PF13414	94;689;788	344;743;828	Protein kinase domain;Tetratricopeptide repeat;TPR repeat
OG0003769	BBM88061.1	protein kinase [Planctomycetes bacterium SRT547]	1549	T	PF00069;PF13432	94;762	344;813	Protein kinase domain;Tetratricopeptide repeat
OG0003769	BBM86747.1	protein kinase [Planctomycetes bacterium SRT547]	1368	T	PF00069;PF14559;PF13181	80;576;633	323;626;664	Protein kinase domain;Tetratricopeptide repeat;Tetratricopeptide repeat
OG0003769	BBM87797.1	protein kinase [Planctomycetes bacterium SRT547]	1393	T	PF00069;PF14559;PF13181;PF13181	90;407;638;1295	319;472;664;1325	Protein kinase domain;Tetratricopeptide repeat;Tetratricopeptide repeat;Tetratricopeptide repeat
OG0003769	BBM85061.1	protein kinase [Planctomycetes bacterium SRT547]	1495	T	PF00069;PF13181	159;713	406;742	Protein kinase domain;Tetratricopeptide repeat
OG0003769	BBM82191.1	protein kinase [Planctomycetes bacterium SRT547]	1122	T	PF00069;PF13360	13;872	278;1047	Protein kinase domain;PQQ-like domain
OG0003769	BBM82627.1	protein kinase [Planctomycetes bacterium SRT547]	884	T	PF00069;PF13432;PF13432	188;596;776	437;652;820	Protein kinase domain;Tetratricopeptide repeat;Tetratricopeptide repeat
OG0003769	BBM87675.1	protein kinase [Planctomycetes bacterium SRT547]	1213	T	PF00069;PF14559	77;406	323;454	Protein kinase domain;Tetratricopeptide repeat
OG0003769	BBM82237.1	putative serine/threonine-protein kinase PknB [Planctomycetes bacterium SRT547]	1302	T	PF00069;PF13174	388;994	626;1019	Protein kinase domain;Tetratricopeptide repeat
OG0003769	BBM82528.1	serine/threonine protein kinase [Planctomycetes bacterium SRT547]	955	T	PF00069;PF13176;PF13414;PF08238;PF08238;PF08238	249;563;597;791;810;852	493;590;638;808;841;883	Protein kinase domain;Tetratricopeptide repeat;TPR repeat;Sel1 repeat;Sel1 repeat;Sel1 repeat
OG0003769	BBM85211.1	serine/threonine protein kinase [Planctomycetes bacterium SRT547]	824	T	PF00069	13	253	Protein kinase domain
OG0003769	BBM88289.1	serine/threonine protein kinase [Planctomycetes bacterium SRT547]	1461	T	PF00069;PF12895;PF12895;PF00515;PF13432	327;731;1087;1310;1384	578;802;1165;1343;1439	Protein kinase domain;Anaphase-promoting complex, cyclosome, subunit 3;Anaphase-promoting complex, cyclosome, subunit 3;Tetratricopeptide repeat;Tetratricopeptide repeat
OG0003816	BBM82945.1	protein kinase [Planctomycetes bacterium SRT547]	382	T	PF00069	120	368	Protein kinase domain
OG0003816	BBM86739.1	protein kinase [Planctomycetes bacterium SRT547]	385	T	PF00069	117	361	Protein kinase domain
OG0003816	BBM87551.1	protein kinase [Planctomycetes bacterium SRT547]	630	T	PF00069	102	349	Protein kinase domain
OG0003816	BBM85462.1	protein kinase [Planctomycetes bacterium SRT547]	372	T	PF00069	112	359	Protein kinase domain
OG0003816	BBM81992.1	serine/threonine protein kinase [Planctomycetes bacterium SRT547]	365	T	PF00069	102	351	Protein kinase domain
OG0003816	BBM84208.1	serine/threonine-protein kinase PknB [Planctomycetes bacterium SRT547]	308	T	PF00069	44	298	Protein kinase domain
OG0003917	BBM83602.1	polynucleotide kinase-phosphatase [Planctomycetes bacterium SRT547]	847	T	PF13671;PF00149;PF16542;PF16536	10;179;466;788	134;378;784;847	AAA domain;Calcineurin-like phosphoesterase;PNKP adenylyltransferase domain, ligase domain;PNKP adenylyltransferase domain, C-terminal region
OG0003921	BBM84380.1	protein kinase [Planctomycetes bacterium SRT547]	428	T	PF00498;PF00069	24;161	72;412	FHA domain;Protein kinase domain
OG0003921	BBM83473.1	serine/threonine protein kinase [Planctomycetes bacterium SRT547]	432	T	PF00498;PF00069	25;160	71;418	FHA domain;Protein kinase domain
OG0003954	BBM84319.1	serine/threonine protein kinase [Planctomycetes bacterium SRT547]	839	T	PF00069;PF13646;PF13646	77;443;542	323;530;608	Protein kinase domain;HEAT repeats;HEAT repeats
OG0004037	BBM87570.1	sigma-54-dependent Fis family transcriptional regulator [Planctomycetes bacterium SRT547]	454	T	PF00072;PF00158;PF02954	5;136;416	112;302;451	Response regulator receiver domain;Sigma-54 interaction domain;Bacterial regulatory protein, Fis family
OG0004041	BBM85645.1	hypothetical protein UABAM_04019 [Planctomycetes bacterium SRT547]	182	T	PF03162	30	138	Tyrosine phosphatase family
OG0004082	BBM86795.1	protein kinase [Planctomycetes bacterium SRT547]	918	T	PF00069	286	455	Protein kinase domain
OG0004247	BBM82872.1	methyl-accepting chemotaxis protein [Planctomycetes bacterium SRT547]	533	NT	PF19443;PF00015	38;339	236;495	DAHL domain;Methyl-accepting chemotaxis protein (MCP) signalling domain
OG0004418	BBM82285.1	phosphoenolpyruvate synthase [Planctomycetes bacterium SRT547]	881	GT	PF01326;PF00391	15;801	315;872	Pyruvate phosphate dikinase, AMP/ATP-binding domain;PEP-utilising enzyme, mobile domain
OG0004519	BBM82242.1	chemotaxis protein [Planctomycetes bacterium SRT547]	452	NT	PF00015	197	380	Methyl-accepting chemotaxis protein (MCP) signalling domain
OG0005088	BBM85798.1	hypothetical protein UABAM_04176 [Planctomycetes bacterium SRT547]	222	T	PF00102	114	216	Protein-tyrosine phosphatase
OG0005270	BBM84187.1	acetoin dehydrogenase [Planctomycetes bacterium SRT547]	147	T	PF00571;PF00571	15;82	58;132	CBS domain;CBS domain
OG0005347	BBM88247.1	hypothetical protein UABAM_06668 [Planctomycetes bacterium SRT547]	154	T	PF00027	34	119	Cyclic nucleotide-binding domain
OG0005395	BBM84163.1	protein kinase [Planctomycetes bacterium SRT547]	748	OT	PF00069;PF03781	59;549	329;744	Protein kinase domain;Sulfatase-modifying factor enzyme 1
OG0005395	BBM86520.1	serine/threonine protein kinase [Planctomycetes bacterium SRT547]	613	T	PF00069;PF14326	59;455	328;528	Protein kinase domain;Domain of unknown function (DUF4384)
OG0005513	BBM86599.1	protein kinase [Planctomycetes bacterium SRT547]	527	T	PF00069;PF14326	83;398	340;474	Protein kinase domain;Domain of unknown function (DUF4384)
OG0005513	BBM83480.1	serine/threonine protein kinase [Planctomycetes bacterium SRT547]	440	T	PF00069	78	332	Protein kinase domain
OG0005519	BBM82089.1	protein kinase [Planctomycetes bacterium SRT547]	581	T	PF00069;PF12330	8;76	258;157	Protein kinase domain;Haspin like kinase domain
OG0005519	BBM82090.1	protein kinase [Planctomycetes bacterium SRT547]	900	T	PF00069;PF13181	71;847	308;880	Protein kinase domain;Tetratricopeptide repeat
OG0005519	BBM83002.1	protein kinase [Planctomycetes bacterium SRT547]	1079	T	PF13181;PF00069;PF00515;PF00515;PF13181;PF13181;PF13181	43;168;791;824;860;926;1029	73;423;823;857;890;959;1056	Tetratricopeptide repeat;Protein kinase domain;Tetratricopeptide repeat;Tetratricopeptide repeat;Tetratricopeptide repeat;Tetratricopeptide repeat;Tetratricopeptide repeat
OG0005519	BBM86526.1	protein kinase [Planctomycetes bacterium SRT547]	976	T	PF00069	93	336	Protein kinase domain
OG0005519	BBM86527.1	protein kinase [Planctomycetes bacterium SRT547]	817	T	PF00069	82	328	Protein kinase domain
OG0005519	BBM88179.1	protein kinase [Planctomycetes bacterium SRT547]	607	T	PF00069	8	256	Protein kinase domain
OG0005519	BBM81952.1	serine/threonine protein kinase [Planctomycetes bacterium SRT547]	970	T	PF00069;PF13181;PF00515;PF13181;PF13181;PF13432	68;653;752;822;855;902	318;682;783;853;882;945	Protein kinase domain;Tetratricopeptide repeat;Tetratricopeptide repeat;Tetratricopeptide repeat;Tetratricopeptide repeat;Tetratricopeptide repeat
OG0005519	BBM85248.1	serine/threonine protein kinase [Planctomycetes bacterium SRT547]	974	T	PF00069;PF13432;PF13181;PF00515;PF13181	69;726;822;857;891	314;783;854;889;918	Protein kinase domain;Tetratricopeptide repeat;Tetratricopeptide repeat;Tetratricopeptide repeat;Tetratricopeptide repeat
OG0005519	BBM87294.1	serine/threonine protein kinase [Planctomycetes bacterium SRT547]	584	T	PF00069	11	256	Protein kinase domain
OG0005519	BBM87295.1	serine/threonine protein kinase [Planctomycetes bacterium SRT547]	904	T	PF00069;PF13181;PF13432;PF13181	75;656;751;820	318;686;806;846	Protein kinase domain;Tetratricopeptide repeat;Tetratricopeptide repeat;Tetratricopeptide repeat
OG0005520	BBM87306.1	protein kinase [Planctomycetes bacterium SRT547]	287	T	PF00069	16	278	Protein kinase domain
OG0005520	BBM88244.1	protein kinase [Planctomycetes bacterium SRT547]	326	T	PF00069	8	266	Protein kinase domain
OG0005520	BBM82759.1	protein kinase [Planctomycetes bacterium SRT547]	503	T	PF00069;PF00515	8;418	260;449	Protein kinase domain;Tetratricopeptide repeat
OG0005520	BBM83683.1	protein kinase [Planctomycetes bacterium SRT547]	368	T	PF00069	7	266	Protein kinase domain
OG0005520	BBM85245.1	serine/threonine protein kinase [Planctomycetes bacterium SRT547]	287	T	PF00069	14	277	Protein kinase domain
OG0005520	BBM87591.1	serine/threonine protein kinase [Planctomycetes bacterium SRT547]	324	T	PF00069	9	269	Protein kinase domain
OG0005520	BBM87037.1	serine/threonine protein kinase [Planctomycetes bacterium SRT547]	318	T	PF00069	10	275	Protein kinase domain
OG0005520	BBM87589.1	serine/threonine protein kinase [Planctomycetes bacterium SRT547]	322	T	PF00069	7	266	Protein kinase domain
OG0005520	BBM87590.1	serine/threonine protein kinase [Planctomycetes bacterium SRT547]	324	T	PF00069	9	267	Protein kinase domain
OG0005520	BBM83872.1	serine/threonine-protein kinase PksC [Planctomycetes bacterium SRT547]	406	T	PF00069	10	275	Protein kinase domain
OG0005908	BBM83408.1	response regulator [Planctomycetes bacterium SRT547]	124	TK	PF00072	6	116	Response regulator receiver domain
OG0005952	BBM83992.1	methyl-accepting chemotaxis protein [Planctomycetes bacterium SRT547]	477	NT	PF00015	282	436	Methyl-accepting chemotaxis protein (MCP) signalling domain
OG0006049	BBM87391.1	protein kinase [Planctomycetes bacterium SRT547]	876	T	PF00069;PF13174;PF13174;PF13174;PF03781	17;353;481;531;647	268;384;502;559;860	Protein kinase domain;Tetratricopeptide repeat;Tetratricopeptide repeat;Tetratricopeptide repeat;Sulfatase-modifying factor enzyme 1
OG0006049	BBM84619.1	protein kinase [Planctomycetes bacterium SRT547]	1069	T	PF00069;PF03781	20;853	272;1066	Protein kinase domain;Sulfatase-modifying factor enzyme 1
OG0006049	BBM83263.1	protein kinase [Planctomycetes bacterium SRT547]	1131	T	PF00069	64	312	Protein kinase domain
OG0006049	BBM84305.1	putative serine/threonine-protein kinase PknB [Planctomycetes bacterium SRT547]	1241	T	PF00069;PF03781	164;1019	411;1237	Protein kinase domain;Sulfatase-modifying factor enzyme 1
OG0006049	BBM82047.1	serine/threonine protein kinase [Planctomycetes bacterium SRT547]	899	T	PF00069;PF03781	16;678	263;896	Protein kinase domain;Sulfatase-modifying factor enzyme 1
OG0006068	BBM88020.1	hypothetical protein UABAM_06436 [Planctomycetes bacterium SRT547]	309	TK	PF07228	57	247	Stage II sporulation protein E (SpoIIE)
OG0006103	BBM85390.1	protein kinase [Planctomycetes bacterium SRT547]	909	T	PF00069	142	385	Protein kinase domain
OG0006160	BBM86446.1	protein kinase [Planctomycetes bacterium SRT547]	777	T	PF00069	132	377	Protein kinase domain
OG0006160	BBM86511.1	protein kinase [Planctomycetes bacterium SRT547]	699	T	PF00069;PF14326	111;574	353;655	Protein kinase domain;Domain of unknown function (DUF4384)
OG0006160	BBM86221.1	protein kinase [Planctomycetes bacterium SRT547]	647	T	PF00069	33	291	Protein kinase domain
OG0006160	BBM81708.1	serine/threonine protein kinase [Planctomycetes bacterium SRT547]	584	T	PF00069	199	450	Protein kinase domain
OG0006212	BBM87057.1	sigma-54-dependent Fis family transcriptional regulator [Planctomycetes bacterium SRT547]	445	T	PF00072;PF00158;PF02954	4;140;396	112;305;437	Response regulator receiver domain;Sigma-54 interaction domain;Bacterial regulatory protein, Fis family
OG0006482	BBM82977.1	transcriptional regulator [Planctomycetes bacterium SRT547]	447	LT	PF00216;PF13581	68;309	154;441	Bacterial DNA-binding protein;Histidine kinase-like ATPase domain
OG0006545	BBM86076.1	cyclic AMP receptor protein [Planctomycetes bacterium SRT547]	143	T	PF00027	31	119	Cyclic nucleotide-binding domain
OG0007047	BBM83693.1	hypothetical protein UABAM_02046 [Planctomycetes bacterium SRT547]	273	T	PF13581	163	268	Histidine kinase-like ATPase domain
OG0007487	BBM84948.1	protein kinase [Planctomycetes bacterium SRT547]	412	T	PF00069	78	333	Protein kinase domain
OG0007627	BBM84105.1	protein kinase [Planctomycetes bacterium SRT547]	683	T	PF00498;PF00069	26;384	89;630	FHA domain;Protein kinase domain
OG0007743	BBM82377.1	protein kinase [Planctomycetes bacterium SRT547]	915	T	PF00069	101	348	Protein kinase domain
OG0007743	BBM82382.1	protein kinase [Planctomycetes bacterium SRT547]	819	T	PF00069	11	271	Protein kinase domain
OG0007743	BBM82635.1	protein kinase [Planctomycetes bacterium SRT547]	731	T	PF00069	9	265	Protein kinase domain
OG0007743	BBM82381.1	serine/threonine protein kinase [Planctomycetes bacterium SRT547]	817	T	PF00069	9	269	Protein kinase domain
OG0007743	BBM82384.1	serine/threonine protein kinase [Planctomycetes bacterium SRT547]	812	T	PF00069	12	270	Protein kinase domain
OG0007743	BBM86786.1	serine/threonine protein kinase [Planctomycetes bacterium SRT547]	636	T	PF00069	10	270	Protein kinase domain
OG0007743	BBM87032.1	serine/threonine protein kinase [Planctomycetes bacterium SRT547]	869	T	PF00069;PF00400;PF00400	26;558;638	306;591;674	Protein kinase domain;WD domain, G-beta repeat;WD domain, G-beta repeat
OG0007744	BBM83837.1	protein kinase [Planctomycetes bacterium SRT547]	487	T	PF00069	10	256	Protein kinase domain
OG0007744	BBM83181.1	putative serine/threonine-protein kinase [Planctomycetes bacterium SRT547]	512	T	PF00069	24	270	Protein kinase domain
OG0007744	BBM82905.1	serine/threonine protein kinase [Planctomycetes bacterium SRT547]	533	T	PF00069	11	255	Protein kinase domain
OG0007744	BBM83899.1	serine/threonine protein kinase [Planctomycetes bacterium SRT547]	494	T	PF00069	9	252	Protein kinase domain
OG0007744	BBM87326.1	serine/threonine protein kinase [Planctomycetes bacterium SRT547]	608	T	PF00069	10	250	Protein kinase domain
OG0007744	BBM83956.1	serine/threonine-protein kinase PknB [Planctomycetes bacterium SRT547]	501	T	PF00069	13	261	Protein kinase domain
OG0007744	BBM82909.1	serine/threonine-protein kinase PrkC [Planctomycetes bacterium SRT547]	522	T	PF00069	11	257	Protein kinase domain
OG0007745	BBM84799.1	protein kinase [Planctomycetes bacterium SRT547]	468	T	PF00069;PF00498	72;351	308;391	Protein kinase domain;FHA domain
OG0007745	BBM86846.1	protein kinase [Planctomycetes bacterium SRT547]	751	T	PF00069;PF00498	112;401	361;462	Protein kinase domain;FHA domain
OG0007745	BBM87817.1	protein kinase [Planctomycetes bacterium SRT547]	638	T	PF00069;PF00498	173;463	417;518	Protein kinase domain;FHA domain
OG0007745	BBM85071.1	putative serine/threonine-protein kinase PknB [Planctomycetes bacterium SRT547]	677	T	PF00069;PF16697	282;542	505;624	Protein kinase domain;Inner membrane component of T3SS, cytoplasmic domain
OG0007745	BBM83383.1	serine/threonine protein kinase [Planctomycetes bacterium SRT547]	544	T	PF00069	108	356	Protein kinase domain
OG0007745	BBM85202.1	serine/threonine protein kinase [Planctomycetes bacterium SRT547]	544	T	PF00069;PF00498	77;368	327;429	Protein kinase domain;FHA domain
OG0007745	BBM86565.1	serine/threonine protein kinase [Planctomycetes bacterium SRT547]	619	T	PF00069;PF16697	162;444	409;527	Protein kinase domain;Inner membrane component of T3SS, cytoplasmic domain
OG0007777	BBM87007.1	anti-sigma-B factor antagonist [Planctomycetes bacterium SRT547]	133	T	PF01740	32	130	STAS domain
OG0007783	BBM85419.1	methyl-accepting chemotaxis protein [Planctomycetes bacterium SRT547]	157	QT	PF07879	5	64	PHB/PHA accumulation regulator DNA-binding domain
OG0007783	BBM86116.1	pesticidal protein Cry15Aa [Planctomycetes bacterium SRT547]	189	QT	PF07879;PF05597	3;100	62;181	PHB/PHA accumulation regulator DNA-binding domain;Poly(hydroxyalcanoate) granule associated protein (phasin)
OG0007794	BBM84695.1	two-component system sensor histidinekinase/response regulator [Planctomycetes bacterium SRT547]	431	T	PF13185;PF00512;PF02518	27;203;317	170;270;428	GAF domain;His Kinase A (phospho-acceptor) domain;Histidine kinase-, DNA gyrase B-, and HSP90-like ATPase
OG0008199	BBM83182.1	methyl-accepting chemotaxis protein [Planctomycetes bacterium SRT547]	585	NT	PF02743;PF00672;PF00015	32;317;410	275;360;577	Cache domain;HAMP domain;Methyl-accepting chemotaxis protein (MCP) signalling domain
OG0008613	BBM88242.1	aminoglycoside phosphotransferase [Planctomycetes bacterium SRT547]	336	T	PF01636	41	279	Phosphotransferase enzyme family
OG0008930	BBM84885.1	serine/threonine protein kinase [Planctomycetes bacterium SRT547]	1173	TT	PF00069;PF19363	276;750	549;866	Protein kinase domain;Family of unknown function (DUF5939)
OG0008968	BBM82417.1	protein kinase [Planctomycetes bacterium SRT547]	623	T	PF00069	161	406	Protein kinase domain
OG0008968	BBM85077.1	serine/threonine protein kinase [Planctomycetes bacterium SRT547]	389	T	PF00069	70	316	Protein kinase domain
OG0009079	BBM82533.1	protein kinase [Planctomycetes bacterium SRT547]	308	T	PF00069	45	291	Protein kinase domain
OG0009079	BBM85509.1	protein kinase [Planctomycetes bacterium SRT547]	311	T	PF00069	44	288	Protein kinase domain
OG0009079	BBM87913.1	protein kinase [Planctomycetes bacterium SRT547]	306	T	PF00069	47	284	Protein kinase domain
OG0009079	BBM87459.1	protein kinase [Planctomycetes bacterium SRT547]	319	T	PF00069	56	307	Protein kinase domain
OG0009079	BBM87460.1	putative serine/threonine-protein kinase PknJ [Planctomycetes bacterium SRT547]	320	T	PF00069	56	309	Protein kinase domain
OG0009079	BBM84052.1	serine/threonine-protein kinase PknB [Planctomycetes bacterium SRT547]	372	T	PF00069	107	357	Protein kinase domain
OG0009080	BBM85195.1	protein kinase [Planctomycetes bacterium SRT547]	874	TT	PF00069;PF00069	324;627	580;860	Protein kinase domain;Protein kinase domain
OG0009080	BBM86347.1	serine/threonine protein kinase [Planctomycetes bacterium SRT547]	529	TT	PF00069;PF00069	14;283	214;512	Protein kinase domain;Protein kinase domain
OG0009142	BBM87930.1	serine phosphatase [Planctomycetes bacterium SRT547]	727	TK	PF00072;PF07228	344;532	428;726	Response regulator receiver domain;Stage II sporulation protein E (SpoIIE)
OG0009485	BBM82024.1	histidine kinase [Planctomycetes bacterium SRT547]	614	T	PF05231;PF02518	15;501	301;608	MASE1;Histidine kinase-, DNA gyrase B-, and HSP90-like ATPase
OG0009729	BBM82378.1	protein kinase [Planctomycetes bacterium SRT547]	938	T	PF00069	22	270	Protein kinase domain
OG0009729	BBM82379.1	protein kinase [Planctomycetes bacterium SRT547]	991	T	PF00069	22	267	Protein kinase domain
OG0009729	BBM82385.1	protein kinase [Planctomycetes bacterium SRT547]	790	T	PF00069	18	260	Protein kinase domain
OG0009729	BBM82380.1	putative serine/threonine-protein kinase PknB [Planctomycetes bacterium SRT547]	963	T	PF00069	22	270	Protein kinase domain
OG0009729	BBM82383.1	serine/threonine protein kinase [Planctomycetes bacterium SRT547]	937	T	PF00069	19	265	Protein kinase domain
OG0010848	BBM85010.1	sigma-54-dependent Fis family transcriptional regulator [Planctomycetes bacterium SRT547]	458	T	PF00072;PF00158;PF02954	6;145;403	118;311;444	Response regulator receiver domain;Sigma-54 interaction domain;Bacterial regulatory protein, Fis family
OG0010901	BBM82729.1	protein kinase [Planctomycetes bacterium SRT547]	421	T	PF00072;PF00069	9;157	113;407	Response regulator receiver domain;Protein kinase domain
OG0011305	BBM86898.1	serine phosphatase [Planctomycetes bacterium SRT547]	583	TK	PF07701;PF07228;PF13581	7;223;437	83;418;560	Heme NO binding associated;Stage II sporulation protein E (SpoIIE);Histidine kinase-like ATPase domain
OG0011305	BBM86916.1	serine phosphatase [Planctomycetes bacterium SRT547]	579	TK?	PF07701;PF07701;PF07228;PF13581	6;80;232;444	78;171;427;575	Heme NO binding associated;Heme NO binding associated;Stage II sporulation protein E (SpoIIE);Histidine kinase-like ATPase domain
OG0011337	BBM81881.1	protein kinase [Planctomycetes bacterium SRT547]	397	T	PF00072;PF00069	7;138	113;381	Response regulator receiver domain;Protein kinase domain
OG0011337	BBM84981.1	protein kinase [Planctomycetes bacterium SRT547]	410	T	PF00072;PF00069	4;149	114;398	Response regulator receiver domain;Protein kinase domain
OG0011337	BBM83311.1	protein kinase [Planctomycetes bacterium SRT547]	436	T	PF00069	145	391	Protein kinase domain
OG0011337	BBM85000.1	putative serine/threonine-protein kinase [Planctomycetes bacterium SRT547]	396	T	PF00072;PF00069	4;147	114;385	Response regulator receiver domain;Protein kinase domain
OG0011337	BBM82457.1	serine/threonine protein kinase [Planctomycetes bacterium SRT547]	394	T	PF00069	136	382	Protein kinase domain
OG0011339	BBM83099.1	anti-sigma F factor antagonist [Planctomycetes bacterium SRT547]	376	T	PF01740	18	114	STAS domain
OG0011339	BBM82084.1	anti-sigma factor antagonist [Planctomycetes bacterium SRT547]	363	T	PF01740	20	115	STAS domain
OG0011339	BBM85612.1	anti-sigma factor antagonist [Planctomycetes bacterium SRT547]	217	T	PF01740	14	112	STAS domain
OG0011339	BBM88165.1	anti-sigma factor antagonist [Planctomycetes bacterium SRT547]	344	T	PF01740	14	112	STAS domain
OG0011339	BBM83098.1	anti-sigma factor antagonist [Planctomycetes bacterium SRT547]	282	T	PF01740	18	112	STAS domain
OG0011340	BBM82359.1	protein kinase [Planctomycetes bacterium SRT547]	831	T	PF00069	153	404	Protein kinase domain
OG0011340	BBM82754.1	protein kinase [Planctomycetes bacterium SRT547]	822	T	PF00069	149	400	Protein kinase domain
OG0011340	BBM83782.1	protein kinase [Planctomycetes bacterium SRT547]	820	T	PF00069	172	419	Protein kinase domain
OG0011340	BBM84776.1	serine/threonine protein kinase [Planctomycetes bacterium SRT547]	757	T	PF00069	169	416	Protein kinase domain
OG0011340	BBM86878.1	serine/threonine protein kinase [Planctomycetes bacterium SRT547]	657	T	PF00069	29	276	Protein kinase domain
OG0011341	BBM82534.1	protein kinase [Planctomycetes bacterium SRT547]	1550	T	PF00069;PF13360	81;873	331;1114	Protein kinase domain;PQQ-like domain
OG0011341	BBM82727.1	protein kinase [Planctomycetes bacterium SRT547]	1655	T	PF00069;PF13360;PF13360	171;750;1094	425;1023;1333	Protein kinase domain;PQQ-like domain;PQQ-like domain
OG0011341	BBM85054.1	protein kinase [Planctomycetes bacterium SRT547]	1627	T	PF00069;PF13360	86;949	333;1189	Protein kinase domain;PQQ-like domain
OG0011341	BBM87703.1	protein kinase [Planctomycetes bacterium SRT547]	1725	T	PF00069;PF13360	172;1154	424;1266	Protein kinase domain;PQQ-like domain
OG0011341	BBM88113.1	protein kinase [Planctomycetes bacterium SRT547]	1618	T	PF00069;PF13360	132;1068	375;1175	Protein kinase domain;PQQ-like domain
OG0011342	BBM86558.1	protein kinase [Planctomycetes bacterium SRT547]	932	T	PF00069	8	258	Protein kinase domain
OG0011342	BBM87661.1	protein kinase [Planctomycetes bacterium SRT547]	923	T	PF00069	8	263	Protein kinase domain
OG0011342	BBM85871.1	protein kinase [Planctomycetes bacterium SRT547]	1000	T	PF00069	8	266	Protein kinase domain
OG0011342	BBM82950.1	serine/threonine protein kinase [Planctomycetes bacterium SRT547]	981	T	PF00069	6	263	Protein kinase domain
OG0011342	BBM82951.1	serine/threonine protein kinase [Planctomycetes bacterium SRT547]	1026	T	PF00069	7	272	Protein kinase domain
OG0011589	BBM84248.1	hydrolase [Planctomycetes bacterium SRT547]	313	T	PF01738	23	141	Dienelactone hydrolase family
OG0011670	BBM85138.1	alpha/beta hydrolase [Planctomycetes bacterium SRT547]	246	T	PF12146	49	148	Serine aminopeptidase, S33
OG0013318	BBM82614.1	exopolyphosphatase [Planctomycetes bacterium SRT547]	324	FTP	PF02541	36	254	Ppx/GppA phosphatase family
OG0013432	BBM85670.1	putative serine/threonine-protein kinase [Planctomycetes bacterium SRT547]	793	T	PF00069;PF03781	12;551	265;788	Protein kinase domain;Sulfatase-modifying factor enzyme 1
OG0014114	BBM82505.1	protein phosphatase PhpP [Planctomycetes bacterium SRT547]	204	T
OG0014253	BBM82222.1	protein kinase [Planctomycetes bacterium SRT547]	745	T	PF00069;PF16697	17;432	319;510	Protein kinase domain;Inner membrane component of T3SS, cytoplasmic domain
OG0014253	BBM87604.1	protein kinase [Planctomycetes bacterium SRT547]	366	T	PF00069	53	279	Protein kinase domain
OG0014253	BBM81958.1	serine/threonine protein kinase [Planctomycetes bacterium SRT547]	417	T	PF00069	21	338	Protein kinase domain
OG0014253	BBM87401.1	serine/threonine protein kinase [Planctomycetes bacterium SRT547]	670	T	PF00069;PF00498	19;433	303;497	Protein kinase domain;FHA domain
OG0014260	BBM83151.1	GGDEF domain-containing protein [Planctomycetes bacterium SRT547]	238	T	PF00498;PF14332	31;139	94;237	FHA domain;Domain of unknown function (DUF4388)
OG0014260	BBM83635.1	PATAN domain GTPase-activating protein [Planctomycetes bacterium SRT547]	276	T	PF00498;PF14332	69;173	132;270	FHA domain;Domain of unknown function (DUF4388)
OG0014260	BBM85133.1	PATAN domain GTPase-activating protein [Planctomycetes bacterium SRT547]	281	T	PF00498;PF14332	73;182	137;279	FHA domain;Domain of unknown function (DUF4388)
OG0014261	BBM83407.1	protein kinase [Planctomycetes bacterium SRT547]	941	T	PF00072;PF01627;PF01627;PF00072;PF00069	10;142;263;484;674	118;215;337;595;922	Response regulator receiver domain;Hpt domain;Hpt domain;Response regulator receiver domain;Protein kinase domain
OG0014261	BBM85283.1	protein kinase [Planctomycetes bacterium SRT547]	728	T	PF00072;PF00069	252;443	362;698	Response regulator receiver domain;Protein kinase domain
OG0014261	BBM87928.1	serine/threonine protein kinase [Planctomycetes bacterium SRT547]	927	T	PF00072;PF00069;PF14559	15;246;597	126;489;659	Response regulator receiver domain;Protein kinase domain;Tetratricopeptide repeat
OG0014261	BBM84863.1	serine/threonine protein kinase [Planctomycetes bacterium SRT547]	409	T	PF00072;PF00069	10;158	120;397	Response regulator receiver domain;Protein kinase domain
OG0014387	BBM87227.1	anti-sigma factor antagonist [Planctomycetes bacterium SRT547]	113	T	PF01740	11	107	STAS domain
OG0014489	BBM85001.1	phosphohydrolase [Planctomycetes bacterium SRT547]	264	T	PF08668	23	211	HDOD domain
OG0014901	BBM85955.1	adenylate/guanylate cyclase domain-containing protein [Planctomycetes bacterium SRT547]	724	T	PF02743;PF00211	156;480	354;656	Cache domain;Adenylate and Guanylate cyclase catalytic domain
OG0016025	BBM85877.1	histidine kinase [Planctomycetes bacterium SRT547]	818	T	PF07696;PF07695;PF00512;PF02518;PF00072	37;179;451;562;701	168;386;515;677;806	7TMR-DISM extracellular 2;7TM diverse intracellular signalling;His Kinase A (phospho-acceptor) domain;Histidine kinase-, DNA gyrase B-, and HSP90-like ATPase;Response regulator receiver domain
OG0016469	BBM84519.1	universal stress protein [Planctomycetes bacterium SRT547]	278	TT	PF00582;PF00582	5;205	133;270	Universal stress protein family;Universal stress protein family
OG0016469	BBM88110.1	universal stress protein [Planctomycetes bacterium SRT547]	277	TT	PF00582;PF00582	8;212	139;271	Universal stress protein family;Universal stress protein family
OG0017177	BBM82811.1	phosphoesterase [Planctomycetes bacterium SRT547]	287	T	PF12850	5	246	Calcineurin-like phosphoesterase superfamily domain
OG0017177	BBM82981.1	phosphoesterase [Planctomycetes bacterium SRT547]	286	T	PF12850	3	245	Calcineurin-like phosphoesterase superfamily domain
OG0017177	BBM81814.1	phosphoesterase [Planctomycetes bacterium SRT547]	278	T	PF12850	4	238	Calcineurin-like phosphoesterase superfamily domain
OG0017217	BBM85185.1	sigma-54-dependent Fis family transcriptional regulator [Planctomycetes bacterium SRT547]	197	T	PF00072;PF02954	3;159	113;195	Response regulator receiver domain;Bacterial regulatory protein, Fis family
OG0017237	BBM84183.1	Universal stress protein [Planctomycetes bacterium SRT547]	146	T	PF00582	1	146	Universal stress protein family
OG0017237	BBM84186.1	universal stress protein [Planctomycetes bacterium SRT547]	147	T	PF00582	1	146	Universal stress protein family
OG0017347	BBM87278.1	sensor histidine kinase [Planctomycetes bacterium SRT547]	724	T
OG0018313	BBM82864.1	putative serine/threonine-protein kinase [Planctomycetes bacterium SRT547]	492	T	PF00069	9	220	Protein kinase domain
OG0018313	BBM82697.1	serine/threonine protein kinase [Planctomycetes bacterium SRT547]	503	T	PF00069	8	261	Protein kinase domain
OG0018313	BBM85849.1	serine/threonine protein kinase [Planctomycetes bacterium SRT547]	483	T	PF00069	7	258	Protein kinase domain
OG0018492	BBM88062.1	putative serine/threonine-protein kinase PknB [Planctomycetes bacterium SRT547]	715	T	PF00069	181	360	Protein kinase domain
OG0018492	BBM81746.1	serine/threonine protein kinase [Planctomycetes bacterium SRT547]	541	T	PF00069;PF00498	170;438	384;499	Protein kinase domain;FHA domain
OG0018492	BBM84333.1	serine/threonine-protein kinases PknA [Planctomycetes bacterium SRT547]	514	T	PF00069;PF00498	171;436	386;497	Protein kinase domain;FHA domain
OG0018496	BBM81888.1	serine/threonine protein kinase [Planctomycetes bacterium SRT547]	656	T	PF00069;PF00069	286;494	414;596	Protein kinase domain;Protein kinase domain
OG0018496	BBM82207.1	serine/threonine protein kinase [Planctomycetes bacterium SRT547]	1089	TT	PF00069;PF00069;PF00069	29;708;924	253;836;1023	Protein kinase domain;Protein kinase domain;Protein kinase domain
OG0018496	BBM87884.1	serine/threonine-protein kinase PrkC [Planctomycetes bacterium SRT547]	1144	T	PF00069;PF00069;PF00069	20;690;915	240;820;1014	Protein kinase domain;Protein kinase domain;Protein kinase domain
OG0018498	BBM82483.1	protein kinase [Planctomycetes bacterium SRT547]	698	T	PF00069	167	411	Protein kinase domain
OG0018500	BBM87521.1	hypothetical protein UABAM_05933 [Planctomycetes bacterium SRT547]	245	T	PF00498;PF00498	25;173	88;232	FHA domain;FHA domain
OG0018500	BBM82056.1	phosphopeptide-binding protein [Planctomycetes bacterium SRT547]	240	T	PF00498	24	86	FHA domain
OG0018500	BBM86457.1	transcriptional regulator [Planctomycetes bacterium SRT547]	242	T	PF00498;PF16697	39;157	100;239	FHA domain;Inner membrane component of T3SS, cytoplasmic domain
OG0018501	BBM82143.1	protein kinase [Planctomycetes bacterium SRT547]	1121	T	PF00069;PF00400;PF00400	105;729;1036	354;763;1073	Protein kinase domain;WD domain, G-beta repeat;WD domain, G-beta repeat
OG0018501	BBM86931.1	protein kinase [Planctomycetes bacterium SRT547]	1036	T	PF00069	46	298	Protein kinase domain
OG0018501	BBM83751.1	serine/threonine-protein kinase PknB [Planctomycetes bacterium SRT547]	1105	T	PF00069;PF00400;PF00400;PF00400	84;705;1019;1065	323;738;1053;1102	Protein kinase domain;WD domain, G-beta repeat;WD domain, G-beta repeat;WD domain, G-beta repeat
OG0018504	BBM82218.1	protein kinase [Planctomycetes bacterium SRT547]	347	T	PF00069	54	299	Protein kinase domain
OG0018504	BBM88039.1	protein kinase [Planctomycetes bacterium SRT547]	351	T	PF00069	53	302	Protein kinase domain
OG0018504	BBM86497.1	putative serine/threonine-protein kinase PknB [Planctomycetes bacterium SRT547]	317	T	PF00069	50	298	Protein kinase domain
OG0018506	BBM88153.1	protein kinase [Planctomycetes bacterium SRT547]	1505	T	PF00069;PF13181;PF13181	9;554;1320	254;586;1349	Protein kinase domain;Tetratricopeptide repeat;Tetratricopeptide repeat
OG0018506	BBM85171.1	protein kinase [Planctomycetes bacterium SRT547]	680	T	PF00069	16	264	Protein kinase domain
OG0018506	BBM85825.1	serine/threonine-protein kinase PrkC [Planctomycetes bacterium SRT547]	1489	T	PF00069;PF13181;PF13181	9;377;582	257;400;615	Protein kinase domain;Tetratricopeptide repeat;Tetratricopeptide repeat
OG0018525	BBM84835.1	FHA domain-containing protein [Planctomycetes bacterium SRT547]	283	T	PF00498;PF13581	22;168	86;251	FHA domain;Histidine kinase-like ATPase domain
OG0018525	BBM83615.1	hypothetical protein UABAM_01968 [Planctomycetes bacterium SRT547]	324	TT	PF00498;PF13581	23;140	85;261	FHA domain;Histidine kinase-like ATPase domain
OG0018525	BBM86616.1	hypothetical protein UABAM_05002 [Planctomycetes bacterium SRT547]	262	T	PF00498;PF13581	22;130	85;259	FHA domain;Histidine kinase-like ATPase domain
OG0018528	BBM87430.1	putative serine/threonine-protein kinase PknB [Planctomycetes bacterium SRT547]	1474	T	PF00069	192	479	Protein kinase domain
OG0018528	BBM83697.1	serine/threonine-protein kinase PknB [Planctomycetes bacterium SRT547]	1093	T	PF00069	145	396	Protein kinase domain
OG0018531	BBM88190.1	putative serine/threonine-protein kinase PknB [Planctomycetes bacterium SRT547]	1679	T+	PF00069;PF13191;PF13176;PF17874;PF13185;PF07228	14;288;734;854;1287;1487	260;457;761;1031;1422;1677	Protein kinase domain;AAA ATPase domain;Tetratricopeptide repeat;MalT-like TPR region;GAF domain;Stage II sporulation protein E (SpoIIE)
OG0018541	BBM85995.1	hypothetical protein UABAM_04381 [Planctomycetes bacterium SRT547]	230	T	PF01740	121	218	STAS domain
OG0019474	BBM86198.1	DNA-binding response regulator [Planctomycetes bacterium SRT547]	201	TK	PF00072;PF00196	6;142	117;195	Response regulator receiver domain;Bacterial regulatory proteins, luxR family
OG0020340	BBM86094.1	protein kinase [Planctomycetes bacterium SRT547]	766	T	PF00069	83	335	Protein kinase domain
OG0020340	BBM85751.1	protein kinase [Planctomycetes bacterium SRT547]	724	T	PF00069	94	344	Protein kinase domain
OG0020572	BBM84697.1	transcriptional regulator [Planctomycetes bacterium SRT547]	378	T	PF01966	190	324	HD domain
OG0021129	BBM86021.1	metallophosphoesterase [Planctomycetes bacterium SRT547]	244	T	PF12850	1	208	Calcineurin-like phosphoesterase superfamily domain
OG0021129	BBM83975.1	phosphoesterase [Planctomycetes bacterium SRT547]	245	T	PF12850	1	206	Calcineurin-like phosphoesterase superfamily domain
OG0021557	BBM82612.1	DNA-binding response regulator [Planctomycetes bacterium SRT547]	221	TK	PF00072;PF00196	7;153	119;208	Response regulator receiver domain;Bacterial regulatory proteins, luxR family
OG0023988	BBM84075.1	serine/threonine-protein kinase PksC [Planctomycetes bacterium SRT547]	403	T	PF00069	77	330	Protein kinase domain
OG0027453	BBM82392.1	DNA-binding protein [Planctomycetes bacterium SRT547]	389	OT	PF13369;PF08755	106;288	241;375	Transglutaminase-like superfamily;Hemimethylated DNA-binding protein YccV like
OG0027841	BBM87435.1	protein kinase [Planctomycetes bacterium SRT547]	686	T	PF00069	22	268	Protein kinase domain
OG0027841	BBM81759.1	putative serine/threonine-protein kinase PknB [Planctomycetes bacterium SRT547]	686	T	PF00069;PF07719;PF07719	19;461;519	254;492;549	Protein kinase domain;Tetratricopeptide repeat;Tetratricopeptide repeat
OG0027844	BBM82716.1	protein kinase [Planctomycetes bacterium SRT547]	894	T	PF00069	15	270	Protein kinase domain
OG0027844	BBM81843.1	serine/threonine protein kinase [Planctomycetes bacterium SRT547]	1008	T	PF00069	13	262	Protein kinase domain
OG0027849	BBM81928.1	protein kinase [Planctomycetes bacterium SRT547]	438	T	PF00069	22	267	Protein kinase domain
OG0027849	BBM87525.1	serine/threonine protein kinase [Planctomycetes bacterium SRT547]	403	T	PF00069	7	256	Protein kinase domain
OG0027850	BBM82841.1	Crp/Fnr family transcriptional regulator [Planctomycetes bacterium SRT547]	535	T+	PF13673;PF00027	31;418	137;496	Acetyltransferase (GNAT) domain;Cyclic nucleotide-binding domain
OG0027850	BBM81933.1	transcriptional regulator [Planctomycetes bacterium SRT547]	524	T	PF13673;PF00027	30;418	136;498	Acetyltransferase (GNAT) domain;Cyclic nucleotide-binding domain
OG0027857	BBM85931.1	anti-sigma factor antagonist [Planctomycetes bacterium SRT547]	508	T	PF01740	15	99	STAS domain
OG0027857	BBM82184.1	anti-sigma-B factor antagonist [Planctomycetes bacterium SRT547]	433	T	PF01740	23	96	STAS domain
OG0027860	BBM82226.1	3',5'-cyclic adenosine monophosphatephosphodiesterase CpdA [Planctomycetes bacterium SRT547]	437	T	PF00149	62	359	Calcineurin-like phosphoesterase
OG0027860	BBM87813.1	hypothetical protein UABAM_06228 [Planctomycetes bacterium SRT547]	425	T	PF00149	76	350	Calcineurin-like phosphoesterase
OG0027866	BBM82419.1	HD family phosphohydrolase [Planctomycetes bacterium SRT547]	179	T	PF01966	22	138	HD domain
OG0027870	BBM82559.1	protein kinase [Planctomycetes bacterium SRT547]	449	T	PF00069	8	259	Protein kinase domain
OG0027870	BBM85492.1	serine/threonine-protein kinase PknB [Planctomycetes bacterium SRT547]	358	T	PF00069	11	262	Protein kinase domain
OG0027882	BBM83003.1	hypothetical protein UABAM_01346 [Planctomycetes bacterium SRT547]	563	TK	PF11849;PF07228	164;367	302;562	Domain of unknown function (DUF3369);Stage II sporulation protein E (SpoIIE)
OG0027882	BBM83853.1	sigma factor sigB regulation protein rsbU [Planctomycetes bacterium SRT547]	565	TK	PF11849;PF07228	177;372	317;562	Domain of unknown function (DUF3369);Stage II sporulation protein E (SpoIIE)
OG0027883	BBM85029.1	protein kinase [Planctomycetes bacterium SRT547]	1051	TT	PF00069;PF00069	51;352	290;580	Protein kinase domain;Protein kinase domain
OG0027883	BBM86531.1	putative serine/threonine-protein kinase PknB [Planctomycetes bacterium SRT547]	1449	TT	PF00069;PF00069	60;363	311;608	Protein kinase domain;Protein kinase domain
OG0027892	BBM85611.1	protein kinase [Planctomycetes bacterium SRT547]	388	T	PF00069	24	275	Protein kinase domain
OG0027892	BBM83396.1	serine/threonine protein kinase [Planctomycetes bacterium SRT547]	415	T	PF00069	31	277	Protein kinase domain
OG0027893	BBM83412.1	histidine kinase [Planctomycetes bacterium SRT547]	143	TK	PF00072	22	124	Response regulator receiver domain
OG0027893	BBM86156.1	histidine kinase [Planctomycetes bacterium SRT547]	132	TK	PF00072	7	118	Response regulator receiver domain
OG0027907	BBM83912.1	protein kinase [Planctomycetes bacterium SRT547]	1613	TT	PF00069;PF00069	345;642	598;897	Protein kinase domain;Protein kinase domain
OG0027907	BBM84746.1	protein kinase [Planctomycetes bacterium SRT547]	1338	T	PF00069;PF03781	403;1126	589;1292	Protein kinase domain;Sulfatase-modifying factor enzyme 1
OG0027942	BBM84614.1	protein kinase [Planctomycetes bacterium SRT547]	939	T	PF00069;PF13570	34;683	285;718	Protein kinase domain;PQQ-like domain
OG0027942	BBM85814.1	protein kinase [Planctomycetes bacterium SRT547]	1036	T	PF00069	58	312	Protein kinase domain
OG0027971	BBM85504.1	protein kinase [Planctomycetes bacterium SRT547]	351	T	PF00069	10	271	Protein kinase domain
OG0027971	BBM87725.1	serine/threonine protein kinase [Planctomycetes bacterium SRT547]	330	T	PF00069	10	276	Protein kinase domain
OG0027976	BBM85847.1	serine/threonine protein kinase [Planctomycetes bacterium SRT547]	683	T	PF00072;PF14532;PF00069	8;162;388	119;305;649	Response regulator receiver domain;Sigma-54 interaction domain;Protein kinase domain
OG0027976	BBM86738.1	serine/threonine protein kinase [Planctomycetes bacterium SRT547]	693	T	PF01740;PF14532;PF00069	24;184;404	97;296;665	STAS domain;Sigma-54 interaction domain;Protein kinase domain
OG0027994	BBM86280.1	serine/threonine protein kinase [Planctomycetes bacterium SRT547]	631	T	PF00069;PF00498	97;438	347;507	Protein kinase domain;FHA domain
OG0027994	BBM88045.1	serine/threonine protein kinase [Planctomycetes bacterium SRT547]	528	T	PF00069;PF00498	9;335	259;413	Protein kinase domain;FHA domain
OG0028017	BBM88139.1	putative serine/threonine-protein kinase [Planctomycetes bacterium SRT547]	1328	T	PF00069;PF07607	13;1173	255;1280	Protein kinase domain;Protein of unknown function (DUF1570)
OG0028023	BBM87050.1	hypothetical protein UABAM_05453 [Planctomycetes bacterium SRT547]	161	T	PF00498	24	93	FHA domain
OG0028023	BBM87080.1	hypothetical protein UABAM_05483 [Planctomycetes bacterium SRT547]	164	T	PF00498	30	96	FHA domain
OG0028037	BBM88017.1	protein kinase [Planctomycetes bacterium SRT547]	378	T	PF00069	114	364	Protein kinase domain
OG0028037	BBM88018.1	serine/threonine protein kinase [Planctomycetes bacterium SRT547]	360	T	PF00069	86	331	Protein kinase domain

## Sheet: S4
orthogroup	protein_id	annotation	protein_length	COG	Pfam	domain_start	domain_end	Pfam_annotation
OG0002543	QDU66020.1	Wide host range VirA protein [Planctomycetes bacterium Pla133]	1160	T	PF07494;PF07495;PF00512;PF02518;PF00072	45;674;775;880;1033	68;714;834;1007;1143	Two component regulator propeller;Y_Y_Y domain;His Kinase A (phospho-acceptor) domain;Histidine kinase-, DNA gyrase B-, and HSP90-like ATPase;Response regulator receiver domain
OG0002543	QDV00347.1	Wide host range VirA protein [Planctomycetes bacterium Pla86]	1160	T	PF07494;PF07495;PF00512;PF02518;PF00072	45;674;775;880;1033	68;714;834;1007;1143	Two component regulator propeller;Y_Y_Y domain;His Kinase A (phospho-acceptor) domain;Histidine kinase-, DNA gyrase B-, and HSP90-like ATPase;Response regulator receiver domain
OG0002543	QDV06873.1	Signal transduction histidine-protein kinase/phosphatase DegS [Planctomycetes bacterium Poly30]	1113	T	PF00989;PF07730;PF02518	777;910;1019	878;978;1107	PAS fold;Histidine kinase;Histidine kinase-, DNA gyrase B-, and HSP90-like ATPase
OG0002674	QDU65865.1	Serine/threonine-protein kinase PknB [Planctomycetes bacterium Pla133]	1152	T	PF00069;PF00400	90;1058	299;1094	Protein kinase domain;WD domain, G-beta repeat
OG0002674	QDU66215.1	Serine/threonine-protein kinase PknA [Planctomycetes bacterium Pla133]	1081	T	PF00069;PF00400;PF00400;PF00400	88;626;654;1047	306;648;691;1078	Protein kinase domain;WD domain, G-beta repeat;WD domain, G-beta repeat;WD domain, G-beta repeat
OG0002674	QDV00191.1	Serine/threonine-protein kinase PknB [Planctomycetes bacterium Pla86]	1152	T	PF00069;PF00400	90;1058	299;1094	Protein kinase domain;WD domain, G-beta repeat
OG0002674	QDV00542.1	Serine/threonine-protein kinase PknA [Planctomycetes bacterium Pla86]	1081	T	PF00069;PF00400;PF00400;PF00400	88;626;654;1047	306;648;691;1078	Protein kinase domain;WD domain, G-beta repeat;WD domain, G-beta repeat;WD domain, G-beta repeat
OG0002674	QDV04541.1	Serine/threonine-protein kinase PknB [Planctomycetes bacterium Poly30]	1336	T	PF00069;PF00400;PF00400	85;1200;1236	358;1230;1272	Protein kinase domain;WD domain, G-beta repeat;WD domain, G-beta repeat
OG0002674	QDV04794.1	Serine/threonine-protein kinase PknB [Planctomycetes bacterium Poly30]	1070	T	PF00069;PF00400;PF00400;PF00400;PF00400	90;685;726;950;986	353;720;764;973;1021	Protein kinase domain;WD domain, G-beta repeat;WD domain, G-beta repeat;WD domain, G-beta repeat;WD domain, G-beta repeat
OG0002978	QDU86380.1	Autoinducer 2 sensor kinase/phosphatase LuxQ [Planctomycetes bacterium Pla163]	577	T	PF01590;PF00512;PF02518;PF00072	49;200;313;453	174;265;427;563	GAF domain;His Kinase A (phospho-acceptor) domain;Histidine kinase-, DNA gyrase B-, and HSP90-like ATPase;Response regulator receiver domain
OG0003249	QDU67206.1	Methyl-accepting chemotaxis protein I [Planctomycetes bacterium Pla133]	837	NTNT	PF18947;PF00015	488;616	550;771	HAMP domain;Methyl-accepting chemotaxis protein (MCP) signalling domain
OG0003249	QDV01533.1	Methyl-accepting chemotaxis protein I [Planctomycetes bacterium Pla86]	837	NTNT	PF18947;PF00015	488;616	550;771	HAMP domain;Methyl-accepting chemotaxis protein (MCP) signalling domain
OG0003249	QDV09867.1	Methyl-accepting chemotaxis protein 4 [Planctomycetes bacterium Poly30]	859	NT	PF00672;PF00015	347;680	397;824	HAMP domain;Methyl-accepting chemotaxis protein (MCP) signalling domain
OG0003249	QDV09948.1	Methyl-accepting chemotaxis protein McpS [Planctomycetes bacterium Poly30]	462	NT	PF00015	266	433	Methyl-accepting chemotaxis protein (MCP) signalling domain
OG0003342	QDU66339.1	Serine/threonine-protein kinase Pkn1 [Planctomycetes bacterium Pla133]	968	T	PF00069;PF13424;PF13424;PF13424;PF13424;PF13424	51;535;622;702;786;872	274;608;692;775;860;944	Protein kinase domain;Tetratricopeptide repeat;Tetratricopeptide repeat;Tetratricopeptide repeat;Tetratricopeptide repeat;Tetratricopeptide repeat
OG0003342	QDU83100.1	Serine/threonine-protein kinase PknB [Planctomycetes bacterium Pla163]	758	T	PF00069;PF13424	33;565	245;637	Protein kinase domain;Tetratricopeptide repeat
OG0003342	QDU83121.1	Serine/threonine-protein kinase PknB [Planctomycetes bacterium Pla163]	1081	T	PF00069;PF13424;PF13424;PF13424;PF13181	42;487;695;845;1030	289;552;767;891;1060	Protein kinase domain;Tetratricopeptide repeat;Tetratricopeptide repeat;Tetratricopeptide repeat;Tetratricopeptide repeat
OG0003342	QDU83125.1	Serine/threonine-protein kinase Pkn1 [Planctomycetes bacterium Pla163]	1022	T	PF00069;PF13424;PF13424	52;691;775	276;762;847	Protein kinase domain;Tetratricopeptide repeat;Tetratricopeptide repeat
OG0003342	QDU83151.1	Serine/threonine-protein kinase PknB [Planctomycetes bacterium Pla163]	1002	T	PF00069;PF13424;PF13424;PF13424	79;631;715;798	367;701;788;869	Protein kinase domain;Tetratricopeptide repeat;Tetratricopeptide repeat;Tetratricopeptide repeat
OG0003342	QDV00665.1	Serine/threonine-protein kinase Pkn1 [Planctomycetes bacterium Pla86]	968	T	PF00069;PF13424;PF13424;PF13424;PF13424;PF13424	51;535;622;702;786;872	274;608;692;775;860;944	Protein kinase domain;Tetratricopeptide repeat;Tetratricopeptide repeat;Tetratricopeptide repeat;Tetratricopeptide repeat;Tetratricopeptide repeat
OG0003342	QDV06132.1	Serine/threonine-protein kinase PknB [Planctomycetes bacterium Poly30]	791	T	PF00069;PF13424;PF13424;PF13374;PF13424	9;434;514;595;643	248;490;585;636;710	Protein kinase domain;Tetratricopeptide repeat;Tetratricopeptide repeat;Tetratricopeptide repeat;Tetratricopeptide repeat
OG0003342	QDV09288.1	Serine/threonine-protein kinase Pkn1 [Planctomycetes bacterium Poly30]	737	T	PF00069;PF13424;PF07721;PF13424	96;498;590;630	319;571;610;699	Protein kinase domain;Tetratricopeptide repeat;Tetratricopeptide repeat;Tetratricopeptide repeat
OG0003462	QDU66265.1	Sensor histidine kinase RegB [Planctomycetes bacterium Pla133]	469	T	PF00512;PF02518	233;343	293;446	His Kinase A (phospho-acceptor) domain;Histidine kinase-, DNA gyrase B-, and HSP90-like ATPase
OG0003462	QDU84055.1	Sensor histidine kinase RegB [Planctomycetes bacterium Pla163]	527	T	PF02518	399	502	Histidine kinase-, DNA gyrase B-, and HSP90-like ATPase
OG0003462	QDV00591.1	Sensor histidine kinase RegB [Planctomycetes bacterium Pla86]	469	T	PF00512;PF02518	233;343	293;446	His Kinase A (phospho-acceptor) domain;Histidine kinase-, DNA gyrase B-, and HSP90-like ATPase
OG0003462	QDV08256.1	Sensor histidine kinase RegB [Planctomycetes bacterium Poly30]	489	T	PF00512;PF02518	252;374	312;475	His Kinase A (phospho-acceptor) domain;Histidine kinase-, DNA gyrase B-, and HSP90-like ATPase
OG0003895	QDU66266.1	Photosynthetic apparatus regulatory protein RegA [Planctomycetes bacterium Pla133]	189	TK	PF00072;PF02954	14;146	123;186	Response regulator receiver domain;Bacterial regulatory protein, Fis family
OG0003895	QDU84056.1	Photosynthetic apparatus regulatory protein RegA [Planctomycetes bacterium Pla163]	181	TK	PF00072;PF02954	9;135	117;175	Response regulator receiver domain;Bacterial regulatory protein, Fis family
OG0003895	QDV00592.1	Photosynthetic apparatus regulatory protein RegA [Planctomycetes bacterium Pla86]	189	TK	PF00072;PF02954	14;146	123;186	Response regulator receiver domain;Bacterial regulatory protein, Fis family
OG0003895	QDV08255.1	Photosynthetic apparatus regulatory protein RegA [Planctomycetes bacterium Poly30]	189	TK	PF00072;PF02954	10;141	118;180	Response regulator receiver domain;Bacterial regulatory protein, Fis family
OG0004106	QDU66558.1	Putative protein phosphatase 2C-type [Planctomycetes bacterium Pla133]	280	T	PF13672	49	229	Protein phosphatase 2C
OG0004106	QDU67850.1	Serine/threonine phosphatase stp [Planctomycetes bacterium Pla133]	280	T	PF13672	18	199	Protein phosphatase 2C
OG0004106	QDU85095.1	Putative protein phosphatase 2C-type [Planctomycetes bacterium Pla163]	284	T	PF13672	43	230	Protein phosphatase 2C
OG0004106	QDV00884.1	Putative protein phosphatase 2C-type [Planctomycetes bacterium Pla86]	280	T	PF13672	49	229	Protein phosphatase 2C
OG0004106	QDV02176.1	Serine/threonine phosphatase stp [Planctomycetes bacterium Pla86]	280	T	PF13672	18	199	Protein phosphatase 2C
OG0004106	QDV06438.1	Putative protein phosphatase 2C-type [Planctomycetes bacterium Poly30]	273	T	PF07228	56	272	Stage II sporulation protein E (SpoIIE)
OG0004345	QDU66455.1	Serine/threonine-protein kinase PrkC [Planctomycetes bacterium Pla133]	1229	T	PF00069;PF13424;PF13424	70;484;567	351;554;638	Protein kinase domain;Tetratricopeptide repeat;Tetratricopeptide repeat
OG0004345	QDV00781.1	Serine/threonine-protein kinase PrkC [Planctomycetes bacterium Pla86]	1229	T	PF00069;PF13424;PF13424	70;484;567	351;554;638	Protein kinase domain;Tetratricopeptide repeat;Tetratricopeptide repeat
OG0004345	QDV04711.1	Serine/threonine-protein kinase PknB [Planctomycetes bacterium Poly30]	1027	T	PF00069;PF13424;PF13424;PF13424	82;586;716;797	346;647;784;863	Protein kinase domain;Tetratricopeptide repeat;Tetratricopeptide repeat;Tetratricopeptide repeat
OG0004345	QDV04942.1	Serine/threonine-protein kinase Pkn1 [Planctomycetes bacterium Poly30]	1032	T	PF00069;PF13424;PF13374	74;483;739	357;552;767	Protein kinase domain;Tetratricopeptide repeat;Tetratricopeptide repeat
OG0004647	QDU68090.1	serine/threonine protein kinase [Planctomycetes bacterium Pla133]	237	T	PF01636	91	144	Phosphotransferase enzyme family
OG0004647	QDV02416.1	serine/threonine protein kinase [Planctomycetes bacterium Pla86]	237	T	PF01636	91	144	Phosphotransferase enzyme family
OG0004647	QDV07911.1	serine/threonine protein kinase [Planctomycetes bacterium Poly30]	277	T
OG0004915	QDU86129.1	Transcriptional regulatory protein YehT [Planctomycetes bacterium Pla163]	288	KT	PF00072;PF04397	24;195	130;287	Response regulator receiver domain;LytTr DNA-binding domain
OG0004915	QDV07755.1	Transcriptional regulatory protein YehT [Planctomycetes bacterium Poly30]	246	KT	PF00072;PF04397	3;149	111;245	Response regulator receiver domain;LytTr DNA-binding domain
OG0005804	QDU66645.1	Phytochrome-like protein cph1 [Planctomycetes bacterium Pla133]	386	T	PF00512;PF02518	161;271	228;373	His Kinase A (phospho-acceptor) domain;Histidine kinase-, DNA gyrase B-, and HSP90-like ATPase
OG0005804	QDV00971.1	Phytochrome-like protein cph1 [Planctomycetes bacterium Pla86]	386	T	PF00512;PF02518	161;271	228;373	His Kinase A (phospho-acceptor) domain;Histidine kinase-, DNA gyrase B-, and HSP90-like ATPase
OG0005890	QDU85094.1	Serine/threonine-protein kinase PrkC [Planctomycetes bacterium Pla163]	259	T	PF00069	22	202	Protein kinase domain
OG0005890	QDV06437.1	Serine/threonine-protein kinase PK-1 [Planctomycetes bacterium Poly30]	278	T	PF00069	17	217	Protein kinase domain
OG0005916	QDU69585.1	hybrid sensory histidine kinase TorS [Planctomycetes bacterium Pla133]	121	T	PF01627	32	114	Hpt domain
OG0005916	QDV03911.1	hybrid sensory histidine kinase TorS [Planctomycetes bacterium Pla86]	121	T	PF01627	32	114	Hpt domain
OG0005916	QDV06079.1	hybrid sensory histidine kinase TorS [Planctomycetes bacterium Poly30]	139	T	PF01627	47	128	Hpt domain
OG0007269	QDU66284.1	Serine/threonine-protein kinase StkP [Planctomycetes bacterium Pla133]	700	T	PF00069;PF13432;PF13432	13;513;592	254;566;642	Protein kinase domain;Tetratricopeptide repeat;Tetratricopeptide repeat
OG0007269	QDU84071.1	Serine/threonine-protein kinase StkP [Planctomycetes bacterium Pla163]	698	T	PF00069	13	262	Protein kinase domain
OG0007269	QDV00610.1	Serine/threonine-protein kinase StkP [Planctomycetes bacterium Pla86]	700	T	PF00069;PF13432;PF13432	13;513;592	254;566;642	Protein kinase domain;Tetratricopeptide repeat;Tetratricopeptide repeat
OG0007269	QDV05644.1	Serine/threonine-protein kinase StkP [Planctomycetes bacterium Poly30]	698	T	PF00069;PF13181;PF13181	13;533;610	263;561;635	Protein kinase domain;Tetratricopeptide repeat;Tetratricopeptide repeat
OG0007276	QDU84273.1	Nitrogen assimilation regulatory protein [Planctomycetes bacterium Pla163]	556	KT	PF06956;PF00158	12;192	189;358	Regulator of RNA terminal phosphate cyclase;Sigma-54 interaction domain
OG0007276	QDV06091.1	Nif-specific regulatory protein [Planctomycetes bacterium Poly30]	539	KT	PF06956;PF00158	6;192	189;359	Regulator of RNA terminal phosphate cyclase;Sigma-54 interaction domain
OG0007321	QDU69376.1	Phytochrome-like protein cph1 [Planctomycetes bacterium Pla133]	372	T	PF00072;PF00512;PF02518	5;144;254	107;208;366	Response regulator receiver domain;His Kinase A (phospho-acceptor) domain;Histidine kinase-, DNA gyrase B-, and HSP90-like ATPase
OG0007321	QDV03702.1	Phytochrome-like protein cph1 [Planctomycetes bacterium Pla86]	372	T	PF00072;PF00512;PF02518	5;144;254	107;208;366	Response regulator receiver domain;His Kinase A (phospho-acceptor) domain;Histidine kinase-, DNA gyrase B-, and HSP90-like ATPase
OG0007321	QDV09344.1	Phytochrome-like protein cph1 [Planctomycetes bacterium Poly30]	460	T	PF00512;PF02518	234;341	296;451	His Kinase A (phospho-acceptor) domain;Histidine kinase-, DNA gyrase B-, and HSP90-like ATPase
OG0007779	QDU68989.1	Two component regulator propeller [Planctomycetes bacterium Pla133]	357	T	PF07494;PF07494	38;174	59;192	Two component regulator propeller;Two component regulator propeller
OG0007779	QDV03316.1	Two component regulator propeller [Planctomycetes bacterium Pla86]	357	T	PF07494;PF07494	38;174	59;192	Two component regulator propeller;Two component regulator propeller
OG0007779	QDV10065.1	Two component regulator propeller [Planctomycetes bacterium Poly30]	357	T	PF07494;PF07494;PF07494	84;186;323	106;205;340	Two component regulator propeller;Two component regulator propeller;Two component regulator propeller
OG0007997	QDU66411.1	Serine/threonine-protein kinase PrkC [Planctomycetes bacterium Pla133]	465	T	PF00069	49	252	Protein kinase domain
OG0007997	QDV00737.1	Serine/threonine-protein kinase PrkC [Planctomycetes bacterium Pla86]	465	T	PF00069	49	252	Protein kinase domain
OG0007997	QDV05317.1	Serine/threonine-protein kinase PknB [Planctomycetes bacterium Poly30]	503	T	PF00069	38	273	Protein kinase domain
OG0008200	QDU85567.1	Sensor histidine kinase MtrB [Planctomycetes bacterium Pla163]	667	T	PF00672;PF00512;PF02518	371;437;547	420;495;657	HAMP domain;His Kinase A (phospho-acceptor) domain;Histidine kinase-, DNA gyrase B-, and HSP90-like ATPase
OG0008200	QDV06232.1	Sensor protein ZraS [Planctomycetes bacterium Poly30]	663	T	PF00672;PF00512;PF02518	358;425;541	409;483;653	HAMP domain;His Kinase A (phospho-acceptor) domain;Histidine kinase-, DNA gyrase B-, and HSP90-like ATPase
OG0008296	QDU65668.1	Serine/threonine-protein kinase PknH [Planctomycetes bacterium Pla133]	839	T	PF00069	81	309	Protein kinase domain
OG0008296	QDU99993.1	Serine/threonine-protein kinase PknH [Planctomycetes bacterium Pla86]	839	T	PF00069	81	309	Protein kinase domain
OG0008296	QDV05128.1	Serine/threonine-protein kinase PknB [Planctomycetes bacterium Poly30]	843	T	PF00069	75	351	Protein kinase domain
OG0008296	QDV05733.1	Serine/threonine-protein kinase PknB [Planctomycetes bacterium Poly30]	849	T	PF00069	87	362	Protein kinase domain
OG0008296	QDV07481.1	Serine/threonine-protein kinase StkP [Planctomycetes bacterium Poly30]	840	T	PF00069	75	346	Protein kinase domain
OG0008296	QDV07985.1	Serine/threonine-protein kinase PknB [Planctomycetes bacterium Poly30]	851	T	PF00069	79	350	Protein kinase domain
OG0008378	QDU65533.1	Alpha/beta hydrolase family protein [Planctomycetes bacterium Pla133]	296	T	PF12146;PF08386	74;216	193;286	Serine aminopeptidase, S33;TAP-like protein
OG0008378	QDU99859.1	Alpha/beta hydrolase family protein [Planctomycetes bacterium Pla86]	296	T	PF12146;PF08386	74;216	193;286	Serine aminopeptidase, S33;TAP-like protein
OG0008378	QDV07696.1	Alpha/beta hydrolase family protein [Planctomycetes bacterium Poly30]	318	T	PF12146	93	187	Serine aminopeptidase, S33
OG0008391	QDU65679.1	Serine/threonine-protein kinase PknB [Planctomycetes bacterium Pla133]	736	T	PF00069;PF03781	82;491	301;732	Protein kinase domain;Sulfatase-modifying factor enzyme 1
OG0008391	QDU83276.1	Serine/threonine-protein kinase PknB [Planctomycetes bacterium Pla163]	733	T	PF00069	80	345	Protein kinase domain
OG0008391	QDV00005.1	Serine/threonine-protein kinase PknB [Planctomycetes bacterium Pla86]	736	T	PF00069;PF03781	82;491	301;732	Protein kinase domain;Sulfatase-modifying factor enzyme 1
OG0008391	QDV07283.1	Serine/threonine-protein kinase PrkC [Planctomycetes bacterium Poly30]	881	T	PF00069;PF03781	73;643	341;867	Protein kinase domain;Sulfatase-modifying factor enzyme 1
OG0008395	QDU65515.1	Sensor protein ZraS [Planctomycetes bacterium Pla133]	632	T	PF05228;PF00672;PF02518	52;295;518	205;346;627	CHASE4 domain;HAMP domain;Histidine kinase-, DNA gyrase B-, and HSP90-like ATPase
OG0008395	QDU83366.1	Sensor histidine kinase TodS [Planctomycetes bacterium Pla163]	648	T	PF05228;PF00672;PF02518	90;313;531	218;362;641	CHASE4 domain;HAMP domain;Histidine kinase-, DNA gyrase B-, and HSP90-like ATPase
OG0008395	QDU99841.1	Sensor protein ZraS [Planctomycetes bacterium Pla86]	632	T	PF05228;PF00672;PF02518	52;295;518	205;346;627	CHASE4 domain;HAMP domain;Histidine kinase-, DNA gyrase B-, and HSP90-like ATPase
OG0008395	QDV09035.1	Sensor histidine kinase TmoS [Planctomycetes bacterium Poly30]	660	T	PF05228;PF00672;PF02518	52;304;524	210;356;632	CHASE4 domain;HAMP domain;Histidine kinase-, DNA gyrase B-, and HSP90-like ATPase
OG0008396	QDU68439.1	heat shock protein HtpX [Planctomycetes bacterium Pla133]	491	T	PF05569	126	285	BlaR1 peptidase M56
OG0008396	QDU83385.1	BlaR1 peptidase M56 [Planctomycetes bacterium Pla163]	606	T	PF05569	218	364	BlaR1 peptidase M56
OG0008396	QDV02764.1	heat shock protein HtpX [Planctomycetes bacterium Pla86]	491	T	PF05569	126	285	BlaR1 peptidase M56
OG0008396	QDV09788.1	Protease HtpX [Planctomycetes bacterium Poly30]	503	T	PF05569	166	358	BlaR1 peptidase M56
OG0008564	QDU66040.1	Universal stress protein [Planctomycetes bacterium Pla133]	302	TT	PF00582;PF00582	7;157	147;297	Universal stress protein family;Universal stress protein family
OG0008564	QDV00367.1	Universal stress protein [Planctomycetes bacterium Pla86]	302	TT	PF00582;PF00582	7;157	147;297	Universal stress protein family;Universal stress protein family
OG0008564	QDV06533.1	Universal stress protein E [Planctomycetes bacterium Poly30]	290	T	PF00582;PF00582	10;148	129;286	Universal stress protein family;Universal stress protein family
OG0008755	QDU69417.1	Blue light- and temperature-regulated antirepressor YcgF [Planctomycetes bacterium Pla133]	247	T	PF00563	6	222	EAL domain
OG0008755	QDV03743.1	Blue light- and temperature-regulated antirepressor YcgF [Planctomycetes bacterium Pla86]	247	T	PF00563	6	222	EAL domain
OG0008755	QDV09471.1	Oxygen sensor protein DosP [Planctomycetes bacterium Poly30]	363	T	PF00072;PF00563	4;135	98;350	Response regulator receiver domain;EAL domain
OG0009197	QDU68075.1	putative diguanylate cyclase YcdT [Planctomycetes bacterium Pla133]	323	TK	PF00990	140	301	Diguanylate cyclase, GGDEF domain
OG0009197	QDU84710.1	Diguanylate cyclase DosC [Planctomycetes bacterium Pla163]	324	TK	PF00990	145	305	Diguanylate cyclase, GGDEF domain
OG0009197	QDV02401.1	putative diguanylate cyclase YcdT [Planctomycetes bacterium Pla86]	323	TK	PF00990	140	301	Diguanylate cyclase, GGDEF domain
OG0009223	QDU66983.1	Alpha/beta hydrolase family protein [Planctomycetes bacterium Pla133]	285	T	PF12697	89	203	Alpha/beta hydrolase family
OG0009223	QDV01310.1	Alpha/beta hydrolase family protein [Planctomycetes bacterium Pla86]	285	T	PF12697	89	203	Alpha/beta hydrolase family
OG0009223	QDV07671.1	Alpha/beta hydrolase family protein [Planctomycetes bacterium Poly30]	281	T	PF12146	85	197	Serine aminopeptidase, S33
OG0009620	QDU68520.1	DisA bacterial checkpoint controller nucleotide-binding protein [Planctomycetes bacterium Pla133]	657	T	PF02457	114	230	DisA bacterial checkpoint controller nucleotide-binding
OG0009620	QDU85501.1	DisA bacterial checkpoint controller nucleotide-binding protein [Planctomycetes bacterium Pla163]	660	T	PF02457	115	232	DisA bacterial checkpoint controller nucleotide-binding
OG0009620	QDV02845.1	DisA bacterial checkpoint controller nucleotide-binding protein [Planctomycetes bacterium Pla86]	657	T	PF02457	114	230	DisA bacterial checkpoint controller nucleotide-binding
OG0009620	QDV06299.1	DNA integrity scanning protein DisA [Planctomycetes bacterium Poly30]	678	T	PF02457	113	231	DisA bacterial checkpoint controller nucleotide-binding
OG0009921	QDU68904.1	Serine/threonine-protein kinase PrkC [Planctomycetes bacterium Pla133]	1104	T	PF00069	21	240	Protein kinase domain
OG0009921	QDU85864.1	Serine/threonine-protein kinase PrkC [Planctomycetes bacterium Pla163]	971	T	PF00069	83	342	Protein kinase domain
OG0009921	QDV03231.1	Serine/threonine-protein kinase PrkC [Planctomycetes bacterium Pla86]	1104	T	PF00069	21	240	Protein kinase domain
OG0009921	QDV06606.1	Serine/threonine-protein kinase PrkC [Planctomycetes bacterium Poly30]	1237	T	PF00069	97	347	Protein kinase domain
OG0010065	QDU69986.1	Sugar fermentation stimulation protein A [Planctomycetes bacterium Pla133]	236	GT	PF17746;PF03749	17;86	82;222	SfsA N-terminal OB domain;Sugar fermentation stimulation protein RE domain
OG0010065	QDU86450.1	Sugar fermentation stimulation protein A [Planctomycetes bacterium Pla163]	243	GT	PF17746;PF03749	13;83	79;221	SfsA N-terminal OB domain;Sugar fermentation stimulation protein RE domain
OG0010065	QDV04311.1	Sugar fermentation stimulation protein A [Planctomycetes bacterium Pla86]	236	GT	PF17746;PF03749	17;86	82;222	SfsA N-terminal OB domain;Sugar fermentation stimulation protein RE domain
OG0010065	QDV05052.1	Sugar fermentation stimulation protein A [Planctomycetes bacterium Poly30]	249	GT	PF17746;PF03749	30;100	96;237	SfsA N-terminal OB domain;Sugar fermentation stimulation protein RE domain
OG0010070	QDU70106.1	Alpha/beta hydrolase family protein [Planctomycetes bacterium Pla133]	289	T	PF00326	62	259	Prolyl oligopeptidase family
OG0010070	QDU86605.1	Alpha/beta hydrolase family protein [Planctomycetes bacterium Pla163]	268	T	PF12146	10	133	Serine aminopeptidase, S33
OG0010070	QDV04431.1	Alpha/beta hydrolase family protein [Planctomycetes bacterium Pla86]	289	T	PF00326	62	259	Prolyl oligopeptidase family
OG0010070	QDV10095.1	Alpha/beta hydrolase family protein [Planctomycetes bacterium Poly30]	300	T	PF00326	67	240	Prolyl oligopeptidase family
OG0010748	QDU67205.1	putative protein kinase UbiB [Planctomycetes bacterium Pla133]	526	HT	PF03109	86	315	ABC1 atypical kinase-like domain
OG0010748	QDV01532.1	putative protein kinase UbiB [Planctomycetes bacterium Pla86]	526	HT	PF03109	86	315	ABC1 atypical kinase-like domain
OG0010748	QDV09423.1	putative ubiquinone biosynthesis protein UbiB [Planctomycetes bacterium Poly30]	487	HT	PF03109	92	281	ABC1 atypical kinase-like domain
OG0010755	QDU69549.1	Response regulator ArlR [Planctomycetes bacterium Pla133]	151	TK	PF00072	33	142	Response regulator receiver domain
OG0010755	QDV03875.1	Response regulator ArlR [Planctomycetes bacterium Pla86]	151	TK	PF00072	33	142	Response regulator receiver domain
OG0010755	QDV04823.1	Transcriptional regulatory protein QseB [Planctomycetes bacterium Poly30]	122	TK	PF00072	9	117	Response regulator receiver domain
OG0010755	QDV10082.1	Transcriptional regulatory protein QseB [Planctomycetes bacterium Poly30]	163	TK	PF00072	50	158	Response regulator receiver domain
OG0011437	QDV04892.1	Sensor histidine kinase TodS [Planctomycetes bacterium Poly30]	619	T	PF00512;PF02518	393;506	458;614	His Kinase A (phospho-acceptor) domain;Histidine kinase-, DNA gyrase B-, and HSP90-like ATPase
OG0011479	QDU65131.1	Serine/threonine-protein kinase PknB [Planctomycetes bacterium Pla133]	825	T	PF00069	81	296	Protein kinase domain
OG0011479	QDU99457.1	Serine/threonine-protein kinase PknB [Planctomycetes bacterium Pla86]	825	T	PF00069	81	296	Protein kinase domain
OG0011479	QDV09264.1	Serine/threonine-protein kinase StkP [Planctomycetes bacterium Poly30]	889	T	PF00069	95	388	Protein kinase domain
OG0011520	QDU69773.1	Serine/threonine-protein kinase PrkC [Planctomycetes bacterium Pla133]	873	T+	PF00069;PF03781	84;619	300;869	Protein kinase domain;Sulfatase-modifying factor enzyme 1
OG0011520	QDU83416.1	Serine/threonine-protein kinase PrkC [Planctomycetes bacterium Pla163]	1102	T	PF00069;PF00400;PF00400;PF00400	107;708;757;1012	371;746;787;1049	Protein kinase domain;WD domain, G-beta repeat;WD domain, G-beta repeat;WD domain, G-beta repeat
OG0011520	QDV04099.1	Serine/threonine-protein kinase PrkC [Planctomycetes bacterium Pla86]	873	T+	PF00069;PF03781	84;619	300;869	Protein kinase domain;Sulfatase-modifying factor enzyme 1
OG0011520	QDV09233.1	Serine/threonine-protein kinase PknA [Planctomycetes bacterium Poly30]	810	T+	PF00069;PF03781	71;552	273;805	Protein kinase domain;Sulfatase-modifying factor enzyme 1
OG0011775	QDU70114.1	PTS HPr component phosphorylation site [Planctomycetes bacterium Pla133]	440	TG	PF00381	345	392	PTS HPr component phosphorylation site
OG0011775	QDV04439.1	PTS HPr component phosphorylation site [Planctomycetes bacterium Pla86]	440	TG	PF00381	345	392	PTS HPr component phosphorylation site
OG0011775	QDV10104.1	PTS HPr component phosphorylation site [Planctomycetes bacterium Poly30]	431	TG
OG0011904	QDU68252.1	Serine/threonine-protein kinase PK-1 [Planctomycetes bacterium Pla133]	1156	T	PF00069;PF13191	7;301	263;476	Protein kinase domain;AAA ATPase domain
OG0011904	QDU84597.1	Serine/threonine-protein kinase PknB [Planctomycetes bacterium Pla163]	1202	RT	PF00069;PF13191	41;352	312;525	Protein kinase domain;AAA ATPase domain
OG0011904	QDV02578.1	Serine/threonine-protein kinase PK-1 [Planctomycetes bacterium Pla86]	1156	T	PF00069;PF13191	7;301	263;476	Protein kinase domain;AAA ATPase domain
OG0011904	QDV08616.1	Serine/threonine-protein kinase PknB [Planctomycetes bacterium Poly30]	1208	T	PF00069;PF13191	52;345	309;522	Protein kinase domain;AAA ATPase domain
OG0012256	QDU65511.1	Phytochrome-like protein cph2 [Planctomycetes bacterium Pla133]	638	T	PF00990;PF00563	218;391	368;625	Diguanylate cyclase, GGDEF domain;EAL domain
OG0012256	QDU83343.1	Phytochrome-like protein cph2 [Planctomycetes bacterium Pla163]	566	T	PF00990;PF00563	123;308	286;543	Diguanylate cyclase, GGDEF domain;EAL domain
OG0012256	QDU99837.1	Phytochrome-like protein cph2 [Planctomycetes bacterium Pla86]	638	T	PF00990;PF00563	218;391	368;625	Diguanylate cyclase, GGDEF domain;EAL domain
OG0012256	QDV06197.1	Phytochrome-like protein cph2 [Planctomycetes bacterium Poly30]	607	T	PF00990;PF00563	255;351	331;586	Diguanylate cyclase, GGDEF domain;EAL domain
OG0012299	QDU69212.1	Diguanylate cyclase DosC [Planctomycetes bacterium Pla133]	363	TK	PF00990	22	157	Diguanylate cyclase, GGDEF domain
OG0012299	QDV03539.1	Diguanylate cyclase DosC [Planctomycetes bacterium Pla86]	363	TK	PF00990	22	157	Diguanylate cyclase, GGDEF domain
OG0012299	QDV07160.1	putative diguanylate cyclase YedQ [Planctomycetes bacterium Poly30]	345	TK	PF00990	16	160	Diguanylate cyclase, GGDEF domain
OG0012325	QDV09478.1	Transcriptional regulatory protein ZraR [Planctomycetes bacterium Poly30]	1632	T	PF00069;PF13185;PF00158;PF02954	100;1142;1324;1589	274;1278;1490;1629	Protein kinase domain;GAF domain;Sigma-54 interaction domain;Bacterial regulatory protein, Fis family
OG0012327	QDU69077.1	FHA domain-containing protein FhaB [Planctomycetes bacterium Pla133]	741	T	PF16697	10	98	Inner membrane component of T3SS, cytoplasmic domain
OG0012327	QDU83881.1	Oxoglutarate dehydrogenase inhibitor [Planctomycetes bacterium Pla163]	730	T	PF16697	8	98	Inner membrane component of T3SS, cytoplasmic domain
OG0012327	QDV03404.1	FHA domain-containing protein FhaB [Planctomycetes bacterium Pla86]	741	T	PF16697	10	98	Inner membrane component of T3SS, cytoplasmic domain
OG0012327	QDV06461.1	FHA domain protein [Planctomycetes bacterium Poly30]	747	T	PF00498	32	94	FHA domain
OG0012360	QDU66487.1	Serine/threonine-protein kinase pkn5 [Planctomycetes bacterium Pla133]	293	T	PF00069	73	241	Protein kinase domain
OG0012360	QDU84192.1	Serine/threonine-protein kinase PknB [Planctomycetes bacterium Pla163]	290	T	PF00069	74	229	Protein kinase domain
OG0012360	QDV00813.1	Serine/threonine-protein kinase pkn5 [Planctomycetes bacterium Pla86]	293	T	PF00069	73	241	Protein kinase domain
OG0012360	QDV06175.1	Serine/threonine-protein kinase PknL [Planctomycetes bacterium Poly30]	290	T	PF00069	69	240	Protein kinase domain
OG0012365	QDU66548.1	hypothetical protein Pla133_16240 [Planctomycetes bacterium Pla133]	326	T	PF13369	137	283	Transglutaminase-like superfamily
OG0012365	QDU84235.1	hypothetical protein Pla163_13420 [Planctomycetes bacterium Pla163]	338	T	PF13369	148	293	Transglutaminase-like superfamily
OG0012365	QDV00874.1	hypothetical protein Pla86_16230 [Planctomycetes bacterium Pla86]	326	T	PF13369	137	283	Transglutaminase-like superfamily
OG0012365	QDV08977.1	hypothetical protein Poly30_45330 [Planctomycetes bacterium Poly30]	315	T	PF13369	162	288	Transglutaminase-like superfamily
OG0012406	QDV08611.1	Transcriptional regulatory protein ZraR [Planctomycetes bacterium Poly30]	351	T	PF00158;PF02954	58;308	205;348	Sigma-54 interaction domain;Bacterial regulatory protein, Fis family
OG0012448	QDU67434.1	Transcriptional regulatory protein ZraR [Planctomycetes bacterium Pla133]	476	T	PF00158;PF02954	153;423	316;459	Sigma-54 interaction domain;Bacterial regulatory protein, Fis family
OG0012448	QDU84930.1	Transcriptional regulatory protein ZraR [Planctomycetes bacterium Pla163]	505	T	PF00158;PF02954	142;449	307;485	Sigma-54 interaction domain;Bacterial regulatory protein, Fis family
OG0012448	QDV01760.1	Transcriptional regulatory protein ZraR [Planctomycetes bacterium Pla86]	476	T	PF00158;PF02954	153;423	316;459	Sigma-54 interaction domain;Bacterial regulatory protein, Fis family
OG0012451	QDV07579.1	Diguanylate cyclase DosC [Planctomycetes bacterium Poly30]	187	TK	PF00990	16	166	Diguanylate cyclase, GGDEF domain
OG0012458	QDU67544.1	Bacterial transcription activator, effector binding domain [Planctomycetes bacterium Pla133]	197	T	PF06445	51	193	GyrI-like small molecule binding domain
OG0012458	QDU84992.1	Bacterial transcription activator, effector binding domain [Planctomycetes bacterium Pla163]	194	T	PF06445	52	190	GyrI-like small molecule binding domain
OG0012458	QDV01870.1	Bacterial transcription activator, effector binding domain [Planctomycetes bacterium Pla86]	197	T	PF06445	51	193	GyrI-like small molecule binding domain
OG0012477	QDU67285.1	Anti-sigma-B factor antagonist [Planctomycetes bacterium Pla133]	273	T	PF01740	5	102	STAS domain
OG0012477	QDU85133.1	Anti-sigma-B factor antagonist [Planctomycetes bacterium Pla163]	270	T	PF01740	3	106	STAS domain
OG0012477	QDV01611.1	Anti-sigma-B factor antagonist [Planctomycetes bacterium Pla86]	273	T	PF01740	5	102	STAS domain
OG0012477	QDV07629.1	STAS domain protein [Planctomycetes bacterium Poly30]	270	T	PF01740;PF07238	9;192	104;253	STAS domain;PilZ domain
OG0012512	QDU85431.1	GGDEF domain protein [Planctomycetes bacterium Pla163]	335	TK	PF00990	199	331	Diguanylate cyclase, GGDEF domain
OG0012512	QDV07662.1	response regulator PleD [Planctomycetes bacterium Poly30]	329	TK	PF00990	177	321	Diguanylate cyclase, GGDEF domain
OG0012608	QDU65812.1	Serine/threonine-protein kinase PrkC [Planctomycetes bacterium Pla133]	862	T	PF00069	233	388	Protein kinase domain
OG0012608	QDU86100.1	Serine/threonine-protein kinase PrkC [Planctomycetes bacterium Pla163]	734	T	PF00069	235	388	Protein kinase domain
OG0012608	QDV00138.1	Serine/threonine-protein kinase PrkC [Planctomycetes bacterium Pla86]	862	T	PF00069	233	388	Protein kinase domain
OG0012608	QDV07037.1	Serine/threonine-protein kinase PrkC [Planctomycetes bacterium Poly30]	815	T	PF00069	250	397	Protein kinase domain
OG0012611	QDU65763.1	Serine/threonine-protein kinase PrkC [Planctomycetes bacterium Pla133]	308	T	PF00069	96	241	Protein kinase domain
OG0012611	QDU86120.1	Serine/threonine-protein kinase PrkC [Planctomycetes bacterium Pla163]	308	T	PF00069	96	241	Protein kinase domain
OG0012611	QDV00089.1	Serine/threonine-protein kinase PrkC [Planctomycetes bacterium Pla86]	308	T	PF00069	96	241	Protein kinase domain
OG0012611	QDV05275.1	Serine/threonine-protein kinase PrkC [Planctomycetes bacterium Poly30]	308	T	PF00069	96	242	Protein kinase domain
OG0012904	QDU67812.1	HDOD domain protein [Planctomycetes bacterium Pla133]	300	T	PF08668	45	233	HDOD domain
OG0012904	QDV02138.1	HDOD domain protein [Planctomycetes bacterium Pla86]	300	T	PF08668	45	233	HDOD domain
OG0012904	QDV08991.1	HDOD domain protein [Planctomycetes bacterium Poly30]	277	T	PF08668	25	213	HDOD domain
OG0016668	QDU69059.1	Sensory transduction protein regX3 [Planctomycetes bacterium Pla133]	239	TK	PF00072;PF00486	15;162	125;236	Response regulator receiver domain;Transcriptional regulatory protein, C terminal
OG0016668	QDV03386.1	Sensory transduction protein regX3 [Planctomycetes bacterium Pla86]	239	TK	PF00072;PF00486	15;162	125;236	Response regulator receiver domain;Transcriptional regulatory protein, C terminal
OG0016668	QDV06476.1	Alkaline phosphatase synthesis transcriptional regulatory protein PhoP [Planctomycetes bacterium Poly30]	243	TK	PF00072;PF00486	19;164	129;240	Response regulator receiver domain;Transcriptional regulatory protein, C terminal
OG0016770	QDU66116.1	Serine/threonine-protein kinase PrkC [Planctomycetes bacterium Pla133]	866	T	PF00069;PF07676;PF07676	10;351;386	261;365;407	Protein kinase domain;WD40-like Beta Propeller Repeat;WD40-like Beta Propeller Repeat
OG0016770	QDV00443.1	Serine/threonine-protein kinase PrkC [Planctomycetes bacterium Pla86]	866	T	PF00069;PF07676;PF07676	10;351;386	261;365;407	Protein kinase domain;WD40-like Beta Propeller Repeat;WD40-like Beta Propeller Repeat
OG0016770	QDV09979.1	Serine/threonine-protein kinase PknB [Planctomycetes bacterium Poly30]	873	T	PF00069;PF07676;PF07676	13;353;536	252;378;557	Protein kinase domain;WD40-like Beta Propeller Repeat;WD40-like Beta Propeller Repeat
OG0016774	QDU66206.1	Inosine-5'-monophosphate dehydrogenase [Planctomycetes bacterium Pla133]	277	T	PF00571;PF00571	65;134	118;187	CBS domain;CBS domain
OG0016774	QDV00533.1	Inosine-5'-monophosphate dehydrogenase [Planctomycetes bacterium Pla86]	277	T	PF00571;PF00571	65;134	118;187	CBS domain;CBS domain
OG0016774	QDV09369.1	inosine 5'-monophosphate dehydrogenase [Planctomycetes bacterium Poly30]	211	T	PF00571;PF00571	7;76	57;126	CBS domain;CBS domain
OG0016795	QDU66993.1	Serine/threonine-protein kinase PrkC [Planctomycetes bacterium Pla133]	450	T	PF00069	20	259	Protein kinase domain
OG0016795	QDV01320.1	Serine/threonine-protein kinase PrkC [Planctomycetes bacterium Pla86]	450	T	PF00069	20	259	Protein kinase domain
OG0016795	QDV07660.1	Serine/threonine-protein kinase PrkC [Planctomycetes bacterium Poly30]	515	T	PF00069	19	263	Protein kinase domain
OG0016815	QDU67755.1	Serine/threonine-protein kinase PK-1 [Planctomycetes bacterium Pla133]	1103	T	PF00069	97	335	Protein kinase domain
OG0016815	QDV02081.1	Serine/threonine-protein kinase PK-1 [Planctomycetes bacterium Pla86]	1103	T	PF00069	97	335	Protein kinase domain
OG0016815	QDV06800.1	Serine/threonine-protein kinase PknA [Planctomycetes bacterium Poly30]	902	T	PF00069	82	308	Protein kinase domain
OG0016838	QDU68342.1	Ankyrin repeats (3 copies) [Planctomycetes bacterium Pla133]	210	T	PF12796	62	147	Ankyrin repeats (3 copies)
OG0016838	QDV02668.1	Ankyrin repeats (3 copies) [Planctomycetes bacterium Pla86]	210	T	PF12796	62	147	Ankyrin repeats (3 copies)
OG0016838	QDV09150.1	Ankyrin repeats (3 copies) [Planctomycetes bacterium Poly30]	186	T

## Sheet: S5
protein_id	domain_id	domain_from	domain_to	protein_from	protein_to	catalytic_site_lys	catalytic_site_asp_1	catalytic_site_asp_2	RD_site	domain_completness	group
QDV32476.1	QDV32476.1_pkinase_domain_1;QDV32476.1_pkinase_domain_2	3	256	93	391	K	D	D	-;R	full merged	Isosphaeraceae
QDV32662.1	QDV32662.1_pkinase_domain_1;QDV32662.1_pkinase_domain_2	1	260	111	421	K	D	D	-;R	full merged	Isosphaeraceae
QDV33013.1	QDV33013.1_pkinase_domain_1;QDV33013.1_pkinase_domain_2	2	255	105	467	K	D	D	-;R	full merged	Isosphaeraceae
QDV33163.1	QDV33163.1_pkinase_domain_1;QDV33163.1_pkinase_domain_2	1	255	86	421	K	D	D	-;R	full merged	Isosphaeraceae
QDV35423.1	QDV35423.1_pkinase_domain_1;QDV35423.1_pkinase_domain_2	2	254	118	425	K	D	D	-;R	full merged	Isosphaeraceae
QDV36995.1	QDV36995.1_pkinase_domain_1;QDV36995.1_pkinase_domain_2	1	260	86	447	K	D	D	-;R	full merged	Isosphaeraceae
QDV37669.1	QDV37669.1_pkinase_domain_1;QDV37669.1_pkinase_domain_2	4	260	88	442	K	D	D	-;R	full merged	Isosphaeraceae
QDV38213.1	QDV38213.1_pkinase_domain_1;QDV38213.1_pkinase_domain_2	3	253	138	445	K	D	D	-;R	full merged	Isosphaeraceae
QDV38670.1	QDV38670.1_pkinase_domain_1;QDV38670.1_pkinase_domain_2	1	253	93	416	K	D	D	-;R	full merged	Isosphaeraceae
QDV39126.1	QDV39126.1_pkinase_domain_1;QDV39126.1_pkinase_domain_2	1	256	88	419	K	D	D	-;R	full merged	Isosphaeraceae
QDV39162.1	QDV39162.1_pkinase_domain_1;QDV39162.1_pkinase_domain_2	2	254	124	439	K	D	D	-;R	full merged	Isosphaeraceae
QDV39190.1	QDV39190.1_pkinase_domain_1;QDV39190.1_pkinase_domain_2	2	254	88	438	K	D	D	-;R	full merged	Isosphaeraceae
QEH31955.1	QEH31955.1_pkinase_domain_1;QEH31955.1_pkinase_domain_2	2	253	90	432	K	D	D	-;R	full merged	Isosphaeraceae
QEH32153.1	QEH32153.1_pkinase_domain_1;QEH32153.1_pkinase_domain_2	2	254	104	400	K	D	D	-;R	full merged	Isosphaeraceae
QEH32232.1	QEH32232.1_pkinase_domain_1;QEH32232.1_pkinase_domain_2	2	252	100	374	K	D	D	-;W	full merged	Isosphaeraceae
QEH32714.1	QEH32714.1_pkinase_domain_1;QEH32714.1_pkinase_domain_2	2	259	174	471	K	D	D	-;R	full merged	Isosphaeraceae
QEH33000.1	QEH33000.1_pkinase_domain_1;QEH33000.1_pkinase_domain_2	2	255	87	411	K	D	D	-;R	full merged	Isosphaeraceae
QEH33602.1	QEH33602.1_pkinase_domain_1;QEH33602.1_pkinase_domain_2	5	254	125	494	K	D	D	-;R	full merged	Isosphaeraceae
QEH33755.1	QEH33755.1_pkinase_domain_1;QEH33755.1_pkinase_domain_2	3	260	200	513	K	D	D	-;R	full merged	Isosphaeraceae
QEH34133.1	QEH34133.1_pkinase_domain_1;QEH34133.1_pkinase_domain_2	3	260	164	470	K	D	D	-;R	full merged	Isosphaeraceae
QEH34819.1	QEH34819.1_pkinase_domain_1;QEH34819.1_pkinase_domain_2	2	254	110	410	K	D	D	-;R	full merged	Isosphaeraceae
QEH34977.1	QEH34977.1_pkinase_domain_1;QEH34977.1_pkinase_domain_2	1	260	84	450	K	D	D	-;R	full merged	Isosphaeraceae
QEH35122.1	QEH35122.1_pkinase_domain_1;QEH35122.1_pkinase_domain_2	3	198	104	344	K	D	D	-;M	full merged	Isosphaeraceae
QEH35161.1	QEH35161.1_pkinase_domain_1;QEH35161.1_pkinase_domain_2	2	259	21	379	K	D	D	-;R	full merged	Isosphaeraceae
QEH35647.1	QEH35647.1_pkinase_domain_1;QEH35647.1_pkinase_domain_2	1	254	85	421	K	D	D	-;R	full merged	Isosphaeraceae
QEH36141.1	QEH36141.1_pkinase_domain_1;QEH36141.1_pkinase_domain_2	1	255	107	481	K	D	D	-;R	full merged	Isosphaeraceae
QEH36399.1	QEH36399.1_pkinase_domain_1;QEH36399.1_pkinase_domain_2	3	204	81	333	K	D	D	-;R	full merged	Isosphaeraceae
QEH37328.1	QEH37328.1_pkinase_domain_1;QEH37328.1_pkinase_domain_2	1	259	92	465	K	D	D	-;R	full merged	Isosphaeraceae
QEH37667.1	QEH37667.1_pkinase_domain_1;QEH37667.1_pkinase_domain_2	2	254	84	398	K	D	D	-;L	full merged	Isosphaeraceae
QEH37796.1	QEH37796.1_pkinase_domain_1;QEH37796.1_pkinase_domain_2	1	254	122	421	K	D	D	-;R	full merged	Isosphaeraceae
QEH38183.1	QEH38183.1_pkinase_domain_1;QEH38183.1_pkinase_domain_2	1	253	95	389	K	D	D	-;R	full merged	Isosphaeraceae
QEH38725.1	QEH38725.1_pkinase_domain_1;QEH38725.1_pkinase_domain_2	2	259	125	433	K	D	D	-;R	full merged	Isosphaeraceae
QEH38759.1	QEH38759.1_pkinase_domain_1;QEH38759.1_pkinase_domain_2	1	253	87	380	K	D	D	-;R	full merged	Isosphaeraceae
QEH39156.1	QEH39156.1_pkinase_domain_1;QEH39156.1_pkinase_domain_2	1	261	84	427	K	D	D	-;R	full merged	Isosphaeraceae
ADV60665.1	ADV60665.1_pkinase_domain_1;ADV60665.1_pkinase_domain_2	1	254	123	443	K	D	D	-;R	full merged	Isosphaeraceae
ADV60695.1	ADV60695.1_pkinase_domain_1;ADV60695.1_pkinase_domain_2	1	212	111	433	K	D	D	-;R	full merged	Isosphaeraceae
ADV61096.1	ADV61096.1_pkinase_domain_1;ADV61096.1_pkinase_domain_2	1	198	283	605	K	D	D	-;R	full merged	Isosphaeraceae
ADV64292.1	ADV64292.1_pkinase_domain_1;ADV64292.1_pkinase_domain_2	1	254	330	685	K	D	D	-;G	full merged	Isosphaeraceae
AGA25273.1	AGA25273.1_pkinase_domain_1;AGA25273.1_pkinase_domain_2	4	253	124	501	K	D	D	-;R	full merged	Isosphaeraceae
AGA25552.1	AGA25552.1_pkinase_domain_1;AGA25552.1_pkinase_domain_2	2	259	143	447	K	D	D	-;R	full merged	Isosphaeraceae
AGA26435.1	AGA26435.1_pkinase_domain_1;AGA26435.1_pkinase_domain_2	2	256	87	409	K	D	D	-;R	full merged	Isosphaeraceae
AGA27103.1	AGA27103.1_pkinase_domain_1;AGA27103.1_pkinase_domain_2	2	260	91	395	K	D	D	-;R	full merged	Isosphaeraceae
AGA27876.1	AGA27876.1_pkinase_domain_1;AGA27876.1_pkinase_domain_2	2	257	131	459	K	D	D	-;R	full merged	Isosphaeraceae
AGA28175.1	AGA28175.1_pkinase_domain_1;AGA28175.1_pkinase_domain_2	1	259	83	445	K	D	D	-;R	full merged	Isosphaeraceae
AGA28355.1	AGA28355.1_pkinase_domain_1;AGA28355.1_pkinase_domain_2	1	253	92	405	K	D	D	-;R	full merged	Isosphaeraceae
AGA30724.1	AGA30724.1_pkinase_domain_1;AGA30724.1_pkinase_domain_2	4	254	108	411	K	D	D	-;R	full merged	Isosphaeraceae
AGA30768.1	AGA30768.1_pkinase_domain_1;AGA30768.1_pkinase_domain_2	3	254	85	390	K	D	D	-;R	full merged	Isosphaeraceae
AGA31345.1	AGA31345.1_pkinase_domain_1;AGA31345.1_pkinase_domain_2	5	147	28	230	K	D	D	-;A	full merged	Isosphaeraceae
AGA31361.1	AGA31361.1_pkinase_domain_1;AGA31361.1_pkinase_domain_2	1	254	82	405	K	D	D	-;R	full merged	Isosphaeraceae
AMV35925.1	AMV35925.1_pkinase_domain_1;AMV35925.1_pkinase_domain_2	1	255	95	439	K	D	D	-;R	full merged	Isosphaeraceae
AMV36278.1	AMV36278.1_pkinase_domain_1;AMV36278.1_pkinase_domain_2	1	212	54	359	K	D	D	-;R	full merged	Isosphaeraceae
AMV36627.1	AMV36627.1_pkinase_domain_1;AMV36627.1_pkinase_domain_2	3	255	166	469	K	D	D	-;R	full merged	Isosphaeraceae
AMV37192.1	AMV37192.1_pkinase_domain_1;AMV37192.1_pkinase_domain_2	3	198	115	426	K	D	D	-;R	full merged	Isosphaeraceae
AMV37196.1	AMV37196.1_pkinase_domain_1;AMV37196.1_pkinase_domain_2	1	256	177	471	K	D	D	-;R	full merged	Isosphaeraceae
AMV41041.1	AMV41041.1_pkinase_domain_1;AMV41041.1_pkinase_domain_2	2	255	91	407	K	D	D	-;R	full merged	Isosphaeraceae
CAA19180.1	CAA19180.1_pkinase_domain_1;CAA19180.1_pkinase_domain_2	1	264	81	516	K	D	D	T;-	full merged	Ascomycota
CAA92266.2	CAA92266.2_pkinase_domain_1;CAA92266.2_pkinase_domain_2	1	260	32	336	K	D	D	-;G	full merged	Ascomycota
CAB11253.1	CAB11253.1_pkinase_domain_1;CAB11253.1_pkinase_domain_2	1	263	224	662	K	D	D	-;R	full merged	Ascomycota
CAB52885.2	CAB52885.2_pkinase_domain_1;CAB52885.2_pkinase_domain_2	1	264	40	331	K	D	D	-;R	full merged	Ascomycota
CAB60699.1	CAB60699.1_pkinase_domain_1;CAB60699.1_pkinase_domain_2	1	260	171	583	K	D	D	-;R	full merged	Ascomycota
CAC05730.2	CAC05730.2_pkinase_domain_2;CAC05730.2_pkinase_domain_3	1	262	556	917	K	D	D	K;-;R	full merged	Ascomycota
DAA06777.1	DAA06777.1_pkinase_domain_1;DAA06777.1_pkinase_domain_2	1	252	18	335	K	D	D	-;R	full merged	Ascomycota
DAA08513.1	DAA08513.1_pkinase_domain_1;DAA08513.1_pkinase_domain_2	1	264	40	363	K	D	D	-;R	full merged	Ascomycota
DAA08638.1	DAA08638.1_pkinase_domain_1;DAA08638.1_pkinase_domain_2	17	264	533	837	K	D	D	-;C	full merged	Ascomycota
DAA09056.2	DAA09056.2_pkinase_domain_1;DAA09056.2_pkinase_domain_2	3	263	83	368	K	D	D	-;R	full merged	Ascomycota
DAA09109.1	DAA09109.1_pkinase_domain_1;DAA09109.1_pkinase_domain_2	5	260	92	404	K	D	D	-;R	full merged	Ascomycota
DAA09666.1	DAA09666.1_pkinase_domain_1;DAA09666.1_pkinase_domain_2	5	264	419	712	K	D	D	-;R	full merged	Ascomycota
DAA10115.1	DAA10115.1_pkinase_domain_1;DAA10115.1_pkinase_domain_2	2	264	159	706	K	D	D	T;-	full merged	Ascomycota
DAA11200.1	DAA11200.1_pkinase_domain_1;DAA11200.1_pkinase_domain_2	1	260	30	357	K	D	D	-;R	full merged	Ascomycota
DAA11403.1	DAA11403.1_pkinase_domain_1;DAA11403.1_pkinase_domain_2	3	260	12	329	K	D	D	-;C	full merged	Ascomycota
DAA12088.1	DAA12088.1_pkinase_domain_1;DAA12088.1_pkinase_domain_2	3	260	14	328	K	D	D	-;C	full merged	Ascomycota
DAA12123.1	DAA12123.1_pkinase_domain_2;DAA12123.1_pkinase_domain_3	1	264	599	981	K	D	D	K;-;R	full merged	Ascomycota
QEF96204.1	QEF96204.1_pkinase_domain_1;QEF96204.1_pkinase_domain_2	1	253	90	399	K	D	D	-;R	full merged	Pirellula
QEF97460.1	QEF97460.1_pkinase_domain_1;QEF97460.1_pkinase_domain_2	1	254	64	357	K	D	D	-;L	full merged	Pirellula
QEF98653.1	QEF98653.1_pkinase_domain_1;QEF98653.1_pkinase_domain_2	1	253	19	365	K	D	D	-;C	full merged	Pirellula
QEG01098.1	QEG01098.1_pkinase_domain_1;QEG01098.1_pkinase_domain_2	1	254	84	389	K	D	D	-;R	full merged	Pirellula
QEG02800.1	QEG02800.1_pkinase_domain_1;QEG02800.1_pkinase_domain_2	1	255	155	456	K	D	D	-;N	full merged	Pirellula
QEG02869.1	QEG02869.1_pkinase_domain_1;QEG02869.1_pkinase_domain_2	1	254	47	344	K	D	D	-;R	full merged	Pirellula
QDS92815.1	QDS92815.1_pkinase_domain_1;QDS92815.1_pkinase_domain_2	1	258	87	428	K	D	D	-;R	full merged	Pirellula
QEG20367.1	QEG20367.1_pkinase_domain_1;QEG20367.1_pkinase_domain_2	1	254	91	411	K	D	D	-;R	full merged	Pirellula
QEG20485.1	QEG20485.1_pkinase_domain_1;QEG20485.1_pkinase_domain_2	1	254	88	423	K	D	D	-;R	full merged	Pirellula
QEG24432.1	QEG24432.1_pkinase_domain_1;QEG24432.1_pkinase_domain_2	1	256	85	394	K	D	D	-;R	full merged	Pirellula
CAA22515.2	CAA22515.2_pkinase_domain_2;CAA22515.2_pkinase_domain_3	4	261	494	996	K	D	D	K;-;R	full merged	Nematoda
CAA79540.2	CAA79540.2_pkinase_domain_1;CAA79540.2_pkinase_domain_2	1	264	422	904	K	D	D	T;-	full merged	Nematoda
CAA79541.1	CAA79541.1_pkinase_domain_1;CAA79541.1_pkinase_domain_2	1	264	134	616	K	D	D	T;-	full merged	Nematoda
CAA79542.2	CAA79542.2_pkinase_domain_1;CAA79542.2_pkinase_domain_2	1	264	134	675	K	D	D	T;-	full merged	Nematoda
CAA91470.1	CAA91470.1_pkinase_domain_1;CAA91470.1_pkinase_domain_2	1	264	604	1076	K	D	D	-;R	full merged	Nematoda
CAA91990.1	CAA91990.1_pkinase_domain_1;CAA91990.1_pkinase_domain_2	3	259	849	1160	K	D	D	-;R	full merged	Nematoda
CAA95786.3	CAA95786.3_pkinase_domain_1;CAA95786.3_pkinase_domain_2	4	151	620	837	K	D	D	-;R	full merged	Nematoda
CAB01652.1	CAB01652.1_pkinase_domain_1;CAB01652.1_pkinase_domain_2	2	260	141	452	K	D	D	-;R	full merged	Nematoda
CBI63247.2	CBI63247.2_pkinase_domain_2;CBI63247.2_pkinase_domain_3	4	261	494	996	K	D	D	K;-;R	full merged	Nematoda
CCD71547.1	CCD71547.1_pkinase_domain_1;CCD71547.1_pkinase_domain_2	3	259	1696	1984	K	D	D	-;R	full merged	Nematoda
CCU83308.1	CCU83308.1_pkinase_domain_1;CCU83308.1_pkinase_domain_2	1	264	38	520	K	D	D	T;-	full merged	Nematoda
QDU84119.1	QDU84119.1_pkinase_domain_1;QDU84119.1_pkinase_domain_2	12	149	131	312	K	D	D	-;A	full merged	Saltatorellus
QDU86120.1	QDU86120.1_pkinase_domain_1;QDU86120.1_pkinase_domain_2	1	200	13	241	K	D	D	-;G	full merged	Saltatorellus
QDV00089.1	QDV00089.1_pkinase_domain_1;QDV00089.1_pkinase_domain_2	2	200	14	241	K	D	D	-;G	full merged	Saltatorellus
QDU65763.1	QDU65763.1_pkinase_domain_1;QDU65763.1_pkinase_domain_2	2	200	14	241	K	D	D	-;G	full merged	Saltatorellus
QDV05275.1	QDV05275.1_pkinase_domain_1;QDV05275.1_pkinase_domain_2	2	201	14	242	K	D	D	-;G	full merged	Saltatorellus
QDV07102.1	QDV07102.1_pkinase_domain_1;QDV07102.1_pkinase_domain_2	1	258	127	436	K	D	D	-;R	full merged	Saltatorellus
QDU19530.1	QDU19530.1_pkinase_domain_1;QDU19530.1_pkinase_domain_2	2	256	89	389	K	D	D	-;R	full merged	Gemmataceae
QDU20732.1	QDU20732.1_pkinase_domain_1;QDU20732.1_pkinase_domain_2	2	256	69	358	K	D	D	-;L	full merged	Gemmataceae
QDU21292.1	QDU21292.1_pkinase_domain_1;QDU21292.1_pkinase_domain_2	1	260	158	463	K	D	D	-;R	full merged	Gemmataceae
QDU22064.1	QDU22064.1_pkinase_domain_1;QDU22064.1_pkinase_domain_2	6	254	70	330	K	D	D	-;C	full merged	Gemmataceae
QDU22613.1	QDU22613.1_pkinase_domain_1;QDU22613.1_pkinase_domain_2	1	255	82	378	K	D	D	-;R	full merged	Gemmataceae
QEL15456.1	QEL15456.1_pkinase_domain_1;QEL15456.1_pkinase_domain_2	2	255	202	513	K	D	D	-;R	full merged	Gemmataceae
QEL16410.1	QEL16410.1_pkinase_domain_1;QEL16410.1_pkinase_domain_2	2	260	81	405	K	D	D	-;R	full merged	Gemmataceae
QEL17175.1	QEL17175.1_pkinase_domain_1;QEL17175.1_pkinase_domain_2	2	199	64	299	K	D	D	-;C	full merged	Gemmataceae
QEL18047.1	QEL18047.1_pkinase_domain_1;QEL18047.1_pkinase_domain_2	2	257	82	398	K	D	D	-;L	full merged	Gemmataceae
QEL19516.1	QEL19516.1_pkinase_domain_1;QEL19516.1_pkinase_domain_2	2	260	149	452	K	D	D	-;R	full merged	Gemmataceae
QEL20128.1	QEL20128.1_pkinase_domain_1;QEL20128.1_pkinase_domain_2	1	257	110	423	K	D	D	-;R	full merged	Gemmataceae
AMV23030.1	AMV23030.1_pkinase_domain_1;AMV23030.1_pkinase_domain_2	2	254	77	364	K	D	D	-;R	full merged	Gemmataceae
AMV23355.1	AMV23355.1_pkinase_domain_1;AMV23355.1_pkinase_domain_2	3	260	125	418	K	D	D	-;R	full merged	Gemmataceae
AMV23648.1	AMV23648.1_pkinase_domain_1;AMV23648.1_pkinase_domain_2	1	255	35	330	K	D	D	-;C	full merged	Gemmataceae
AMV24266.1	AMV24266.1_pkinase_domain_1;AMV24266.1_pkinase_domain_2	2	259	104	405	K	D	D	-;L	full merged	Gemmataceae
AMV24726.1	AMV24726.1_pkinase_domain_1;AMV24726.1_pkinase_domain_2	1	255	211	529	K	D	D	-;R	full merged	Gemmataceae
AMV25553.1	AMV25553.1_pkinase_domain_1;AMV25553.1_pkinase_domain_2	2	255	43	356	K	D	D	-;R	full merged	Gemmataceae
AMV26908.1	AMV26908.1_pkinase_domain_1;AMV26908.1_pkinase_domain_2	5	254	94	413	K	D	D	-;N	full merged	Gemmataceae
AWM36040.1	AWM36040.1_pkinase_domain_1;AWM36040.1_pkinase_domain_2	2	254	49	333	K	D	D	-;L	full merged	Gemmataceae
AWM36445.1	AWM36445.1_pkinase_domain_1;AWM36445.1_pkinase_domain_2	2	258	133	433	K	D	D	R;L	full merged	Gemmataceae
AWM38842.1	AWM38842.1_pkinase_domain_1;AWM38842.1_pkinase_domain_2	4	254	211	519	K	D	D	-;R	full merged	Gemmataceae
AWM40545.1	AWM40545.1_pkinase_domain_1;AWM40545.1_pkinase_domain_2	1	198	37	274	K	D	D	-;C	full merged	Gemmataceae
AWM40990.1	AWM40990.1_pkinase_domain_1;AWM40990.1_pkinase_domain_2	2	252	75	356	K	D	D	-;R	full merged	Gemmataceae
AWM41590.1	AWM41590.1_pkinase_domain_1;AWM41590.1_pkinase_domain_2	9	257	264	577	K	D	D	-;R	full merged	Gemmataceae
VTS08404.1	VTS08404.1_pkinase_domain_1;VTS08404.1_pkinase_domain_2	1	253	78	457	K	D	D	-;L	full merged	Gemmataceae
ADE53744.1	ADE53744.1_pkinase_domain_1;ADE53744.1_pkinase_domain_2	1	258	51	515	K	D	D	L;-	full merged	Outgroup
ADE54952.1	ADE54952.1_pkinase_domain_1;ADE54952.1_pkinase_domain_2	9	151	130	311	K	D	D	-;S	full merged	Outgroup
BAM02902.1	BAM02902.1_pkinase_domain_1;BAM02902.1_pkinase_domain_2;BAM02902.1_pkinase_domain_3	4	150	121	336	K	D	D	-;G	full merged	Phycisphaerae
QDV91739.1	QDV91739.1_pkinase_domain_1;QDV91739.1_pkinase_domain_2	1	254	113	411	K	D	D	-;R	full merged	Phycisphaerae
QDV91860.1	QDV91860.1_pkinase_domain_1;QDV91860.1_pkinase_domain_2	9	149	142	323	K	D	D	-;A	full merged	Phycisphaerae
QEG15782.1	QEG15782.1_pkinase_domain_1;QEG15782.1_pkinase_domain_2	2	255	91	392	K	D	D	-;R	full merged	Gimesia
QEG17605.1	QEG17605.1_pkinase_domain_1;QEG17605.1_pkinase_domain_2	2	254	163	458	K	D	D	-;R	full merged	Gimesia
QEG17608.1	QEG17608.1_pkinase_domain_1;QEG17608.1_pkinase_domain_2	16	146	39	223	K	D	D	-;A	full merged	Gimesia
QDT39264.1	QDT39264.1_pkinase_domain_1;QDT39264.1_pkinase_domain_2	6	254	109	404	K	D	D	-;N	full merged	Gimesia
QDU01848.1	QDU01848.1_pkinase_domain_1;QDU01848.1_pkinase_domain_2	1	254	90	390	K	D	D	-;R	full merged	Gimesia
QDU02149.1	QDU02149.1_pkinase_domain_1;QDU02149.1_pkinase_domain_2	1	254	89	385	K	D	D	-;R	full merged	Gimesia
QDU03744.1	QDU03744.1_pkinase_domain_1;QDU03744.1_pkinase_domain_2	4	258	165	462	K	D	D	-;R	full merged	Gimesia
QDU03746.1	QDU03746.1_pkinase_domain_1;QDU03746.1_pkinase_domain_2	18	146	41	223	K	D	D	-;A	full merged	Gimesia
QDT47531.1	QDT47531.1_pkinase_domain_1;QDT47531.1_pkinase_domain_2	3	255	184	478	K	D	D	-;R	full merged	Gimesia
QDT48700.1	QDT48700.1_pkinase_domain_1;QDT48700.1_pkinase_domain_2	2	253	98	411	K	D	D	-;R	full merged	Gimesia
QDT50184.1	QDT50184.1_pkinase_domain_1;QDT50184.1_pkinase_domain_2	2	258	84	408	K	D	D	-;R	full merged	Gimesia
QDT51393.1	QDT51393.1_pkinase_domain_1;QDT51393.1_pkinase_domain_2	2	254	84	419	K	D	D	-;R	full merged	Gimesia
QEG32807.1	QEG32807.1_pkinase_domain_1;QEG32807.1_pkinase_domain_2	11	151	137	317	K	D	D	-;A	full merged	Bythopirellula
QDU87996.1	QDU87996.1_pkinase_domain_1;QDU87996.1_pkinase_domain_2	4	207	84	397	K	D	D	-;R	full merged	Bythopirellula
QDU89477.1	QDU89477.1_pkinase_domain_1;QDU89477.1_pkinase_domain_2	3	258	93	408	K	D	D	-;R	full merged	Bythopirellula
QDV75873.1	QDV75873.1_pkinase_domain_1;QDV75873.1_pkinase_domain_2	3	253	125	415	K	D	D	-;R	full merged	Bythopirellula
QDT70164.1	QDT70164.1_pkinase_domain_1;QDT70164.1_pkinase_domain_2	1	253	105	400	K	D	D	-;R	full merged	Bythopirellula
BBO31528.1	BBO31528.1_pkinase_domain_1;BBO31528.1_pkinase_domain_2	2	254	193	490	K	D	D	-;R	full merged	Bythopirellula
BBO33055.1	BBO33055.1_pkinase_domain_1;BBO33055.1_pkinase_domain_2	1	222	91	365	K	D	D	-;R	full merged	Bythopirellula
BBO33446.1	BBO33446.1_pkinase_domain_1;BBO33446.1_pkinase_domain_2	2	257	102	403	K	D	D	-;R	full merged	Bythopirellula
BBO34787.1	BBO34787.1_pkinase_domain_1;BBO34787.1_pkinase_domain_2	12	150	138	316	K	D	D	-;A	full merged	Bythopirellula
BBO35656.1	BBO35656.1_pkinase_domain_1;BBO35656.1_pkinase_domain_2	4	255	112	395	K	D	D	-;G	full merged	Bythopirellula
BBM82283.1	BBM82283.1_pkinase_domain_1;BBM82283.1_pkinase_domain_2	11	154	117	300	K	D	D	-;G	full merged	Orphan
QGJ69956.1	QGJ69956.1_pkinase_domain_1;QGJ69956.1_pkinase_domain_2	1	257	102	545	K	D	D	-;R	full merged	Orphan
QDU61656.1	QDU61656.1_pkinase_domain_1;QDU61656.1_pkinase_domain_2	1	253	77	383	K	D	D	-;R	full merged	Orphan
QDU61926.1	QDU61926.1_pkinase_domain_1;QDU61926.1_pkinase_domain_2	2	254	86	430	K	D	D	-;R	full merged	Orphan
QDU63632.1	QDU63632.1_pkinase_domain_1;QDU63632.1_pkinase_domain_2	2	261	82	411	K	D	D	-;R	full merged	Orphan
TWU50286.1	TWU50286.1_pkinase_domain_1	1	254	142	398	K	D	D	R	full	Brocadiaceae
TWU52944.1	TWU52944.1_pkinase_domain_1	1	202	29	249	K	D	D	R	full	Brocadiaceae
SOH04169.1	SOH04169.1_pkinase_domain_1	1	253	75	359	K	D	D	R	full	Brocadiaceae
OQD45576.1	OQD45576.1_pkinase_domain_1	1	254	142	398	K	D	D	R	full	Brocadiaceae
GAB61147.1	GAB61147.1_pkinase_domain_1	3	255	35	284	K	D	D	R	full	Brocadiaceae
GAN33544.1	GAN33544.1_pkinase_domain_1	1	254	140	396	K	D	D	R	full	Brocadiaceae
QDV32261.1	QDV32261.1_pkinase_domain_1	1	256	190	449	K	D	D	R	full	Isosphaeraceae
QDV32309.1	QDV32309.1_pkinase_domain_1	9	201	142	369	K	D	D	R	full	Isosphaeraceae
QDV32337.1	QDV32337.1_pkinase_domain_1	1	259	126	380	K	D	D	R	full	Isosphaeraceae
QDV32359.1	QDV32359.1_pkinase_domain_1	2	255	96	353	K	D	D	C	full	Isosphaeraceae
QDV32364.1	QDV32364.1_pkinase_domain_1	1	257	98	384	K	D	D	R	full	Isosphaeraceae
QDV32443.1	QDV32443.1_pkinase_domain_1	3	255	122	378	K	D	D	R	full	Isosphaeraceae
QDV32557.1	QDV32557.1_pkinase_domain_1	9	147	103	255	K	D	D	R	full	Isosphaeraceae
QDV32560.1	QDV32560.1_pkinase_domain_1	3	253	18	267	K	D	D	R	full	Isosphaeraceae
QDV32610.1	QDV32610.1_pkinase_domain_1	1	259	332	593	K	D	D	R	full	Isosphaeraceae
QDV32699.1	QDV32699.1_pkinase_domain_1	1	257	19	272	K	D	D	R	full	Isosphaeraceae
QDV32759.1	QDV32759.1_pkinase_domain_1	7	254	76	321	K	D	D	R	full	Isosphaeraceae
QDV32949.1	QDV32949.1_pkinase_domain_1	2	255	191	481	K	D	D	R	full	Isosphaeraceae
QDV33050.1	QDV33050.1_pkinase_domain_1	4	253	84	345	K	D	D	R	full	Isosphaeraceae
QDV33209.1	QDV33209.1_pkinase_domain_1	1	212	69	284	K	D	D	R	full	Isosphaeraceae
QDV33281.1	QDV33281.1_pkinase_domain_1	3	255	144	431	K	D	D	R	full	Isosphaeraceae
QDV33466.1	QDV33466.1_pkinase_domain_1	1	212	18	234	K	D	D	R	full	Isosphaeraceae
QDV33771.1	QDV33771.1_pkinase_domain_1	2	257	83	340	K	D	D	R	full	Isosphaeraceae
QDV33840.1	QDV33840.1_pkinase_domain_1	5	253	122	407	K	D	D	R	full	Isosphaeraceae
QDV33929.1	QDV33929.1_pkinase_domain_1	1	253	76	358	K	D	D	R	full	Isosphaeraceae
QDV33954.1	QDV33954.1_pkinase_domain_1	1	207	125	335	K	D	D	R	full	Isosphaeraceae
QDV33986.1	QDV33986.1_pkinase_domain_1	1	255	84	349	K	D	D	R	full	Isosphaeraceae
QDV34063.1	QDV34063.1_pkinase_domain_1	1	254	65	314	K	D	D	R	full	Isosphaeraceae
QDV34227.1	QDV34227.1_pkinase_domain_1	1	255	90	340	K	D	D	R	full	Isosphaeraceae
QDV34412.1	QDV34412.1_pkinase_domain_1	1	255	84	365	K	D	D	R	full	Isosphaeraceae
QDV34833.1	QDV34833.1_pkinase_domain_1	4	254	12	261	K	D	D	R	full	Isosphaeraceae
QDV34835.1	QDV34835.1_pkinase_domain_1	9	203	143	374	K	D	D	R	full	Isosphaeraceae
QDV34851.1	QDV34851.1_pkinase_domain_1	3	259	300	560	K	D	D	R	full	Isosphaeraceae
QDV35058.1	QDV35058.1_pkinase_domain_1	2	255	77	326	K	D	D	R	full	Isosphaeraceae
QDV35111.1	QDV35111.1_pkinase_domain_1	1	254	74	308	K	D	D	R	full	Isosphaeraceae
QDV35169.1	QDV35169.1_pkinase_domain_1	1	254	98	347	K	D	D	R	full	Isosphaeraceae
QDV35218.1	QDV35218.1_pkinase_domain_1	1	254	118	365	K	D	D	R	full	Isosphaeraceae
QDV35362.1	QDV35362.1_pkinase_domain_1	9	201	202	433	K	D	D	R	full	Isosphaeraceae
QDV35412.1	QDV35412.1_pkinase_domain_1	5	254	108	385	K	D	D	R	full	Isosphaeraceae
QDV35419.1	QDV35419.1_pkinase_domain_1	4	254	37	283	K	D	D	R	full	Isosphaeraceae
QDV35438.1	QDV35438.1_pkinase_domain_1	1	256	152	437	K	D	D	R	full	Isosphaeraceae
QDV35742.1	QDV35742.1_pkinase_domain_1	4	254	66	322	K	D	D	R	full	Isosphaeraceae
QDV35759.1	QDV35759.1_pkinase_domain_1	2	198	18	219	K	D	D	R	full	Isosphaeraceae
QDV35820.1	QDV35820.1_pkinase_domain_1	1	253	76	327	K	D	D	R	full	Isosphaeraceae
QDV35849.1	QDV35849.1_pkinase_domain_1	2	259	102	366	K	D	D	R	full	Isosphaeraceae
QDV36029.1	QDV36029.1_pkinase_domain_1	2	257	161	463	K	D	D	G	full	Isosphaeraceae
QDV36120.1	QDV36120.1_pkinase_domain_1	2	259	78	332	K	D	D	R	full	Isosphaeraceae
QDV36146.1	QDV36146.1_pkinase_domain_1	1	256	79	333	K	D	D	R	full	Isosphaeraceae
QDV36160.1	QDV36160.1_pkinase_domain_1	1	202	83	291	K	D	D	R	full	Isosphaeraceae
QDV36520.1	QDV36520.1_pkinase_domain_1	4	254	104	349	K	D	D	R	full	Isosphaeraceae
QDV37051.1	QDV37051.1_pkinase_domain_1	9	256	51	295	K	D	D	H	full	Isosphaeraceae
QDV37093.1	QDV37093.1_pkinase_domain_1	3	254	107	368	K	D	D	R	full	Isosphaeraceae
QDV37163.1	QDV37163.1_pkinase_domain_1	9	201	250	479	K	D	D	R	full	Isosphaeraceae
QDV37197.1	QDV37197.1_pkinase_domain_1	1	256	71	327	K	D	D	R	full	Isosphaeraceae
QDV37362.1	QDV37362.1_pkinase_domain_1	4	259	152	412	K	D	D	R	full	Isosphaeraceae
QDV37537.1	QDV37537.1_pkinase_domain_1	1	219	86	294	K	D	D	R	full	Isosphaeraceae
QDV37812.1	QDV37812.1_pkinase_domain_1	1	255	80	364	K	D	D	R	full	Isosphaeraceae
QDV37941.1	QDV37941.1_pkinase_domain_1	1	260	88	343	K	D	D	R	full	Isosphaeraceae
QDV38044.1	QDV38044.1_pkinase_domain_1	1	257	137	389	K	D	D	R	full	Isosphaeraceae
QDV38135.1	QDV38135.1_pkinase_domain_1	1	258	15	263	K	D	D	G	full	Isosphaeraceae
QDV38142.1	QDV38142.1_pkinase_domain_1	2	260	96	354	K	D	D	R	full	Isosphaeraceae
QDV38165.1	QDV38165.1_pkinase_domain_1	1	253	193	441	K	D	D	G	full	Isosphaeraceae
QDV38228.1	QDV38228.1_pkinase_domain_1	1	254	77	326	K	D	D	R	full	Isosphaeraceae
QDV38308.1	QDV38308.1_pkinase_domain_1	10	201	164	398	K	D	D	R	full	Isosphaeraceae
QDV38339.1	QDV38339.1_pkinase_domain_1	1	257	106	365	K	D	D	R	full	Isosphaeraceae
QDV38513.1	QDV38513.1_pkinase_domain_1	1	254	75	324	K	D	D	R	full	Isosphaeraceae
QDV38710.1	QDV38710.1_pkinase_domain_1	9	204	159	387	K	D	D	R	full	Isosphaeraceae
QDV38750.1	QDV38750.1_pkinase_domain_1	2	255	11	250	K	D	D	R	full	Isosphaeraceae
QDV38810.1	QDV38810.1_pkinase_domain_1	3	254	93	335	K	D	D	R	full	Isosphaeraceae
QDV38914.1	QDV38914.1_pkinase_domain_1	1	254	87	336	K	D	D	R	full	Isosphaeraceae
QDV38998.1	QDV38998.1_pkinase_domain_1	1	261	93	349	K	D	D	R	full	Isosphaeraceae
QDV39255.1	QDV39255.1_pkinase_domain_1	9	259	142	418	K	D	D	R	full	Isosphaeraceae
QDV39460.1	QDV39460.1_pkinase_domain_1	1	256	66	319	K	D	D	R	full	Isosphaeraceae
QDV39461.1	QDV39461.1_pkinase_domain_1	1	261	97	353	K	D	D	R	full	Isosphaeraceae
QDV39469.1	QDV39469.1_pkinase_domain_1	9	256	114	393	K	D	D	R	full	Isosphaeraceae
QDV39493.1	QDV39493.1_pkinase_domain_1	1	252	81	363	K	D	D	R	full	Isosphaeraceae
QDV39521.1	QDV39521.1_pkinase_domain_1	9	253	142	412	K	D	D	R	full	Isosphaeraceae
QDV39551.1	QDV39551.1_pkinase_domain_1	9	253	142	412	K	D	D	R	full	Isosphaeraceae
QDV39561.1	QDV39561.1_pkinase_domain_1	1	253	80	363	K	D	D	R	full	Isosphaeraceae
QDV39643.1	QDV39643.1_pkinase_domain_1	9	202	145	375	K	D	D	R	full	Isosphaeraceae
QEH31556.1	QEH31556.1_pkinase_domain_1	5	254	108	384	K	D	D	R	full	Isosphaeraceae
QEH31560.1	QEH31560.1_pkinase_domain_1	3	254	102	380	K	D	D	R	full	Isosphaeraceae
QEH31579.1	QEH31579.1_pkinase_domain_1	12	196	237	416	K	D	D	R	full	Isosphaeraceae
QEH31636.1	QEH31636.1_pkinase_domain_1	9	152	152	304	K	D	D	R	full	Isosphaeraceae
QEH31639.1	QEH31639.1_pkinase_domain_1	1	254	77	325	K	D	D	R	full	Isosphaeraceae
QEH31644.1	QEH31644.1_pkinase_domain_1	2	260	72	333	K	D	D	R	full	Isosphaeraceae
QEH31691.1	QEH31691.1_pkinase_domain_1	1	254	71	331	K	D	D	L	full	Isosphaeraceae
QEH31778.1	QEH31778.1_pkinase_domain_1	1	254	98	346	K	D	D	R	full	Isosphaeraceae
QEH31821.1	QEH31821.1_pkinase_domain_1	1	257	86	355	K	D	D	R	full	Isosphaeraceae
QEH31852.1	QEH31852.1_pkinase_domain_1	1	255	70	320	K	D	D	R	full	Isosphaeraceae
QEH31871.1	QEH31871.1_pkinase_domain_1	5	210	82	324	K	D	D	L	full	Isosphaeraceae
QEH31887.1	QEH31887.1_pkinase_domain_1	9	199	141	367	K	D	D	R	full	Isosphaeraceae
QEH31900.1	QEH31900.1_pkinase_domain_1	1	259	54	339	K	D	D	R	full	Isosphaeraceae
QEH32014.1	QEH32014.1_pkinase_domain_1	1	260	65	329	K	D	D	L	full	Isosphaeraceae
QEH32060.1	QEH32060.1_pkinase_domain_1	1	252	73	321	K	D	D	R	full	Isosphaeraceae
QEH32061.1	QEH32061.1_pkinase_domain_1	1	211	63	275	K	D	D	R	full	Isosphaeraceae
QEH32067.1	QEH32067.1_pkinase_domain_1	1	253	151	405	K	D	D	R	full	Isosphaeraceae
QEH32068.1	QEH32068.1_pkinase_domain_1	1	201	69	276	K	D	D	R	full	Isosphaeraceae
QEH32176.1	QEH32176.1_pkinase_domain_1	1	255	112	365	K	D	D	R	full	Isosphaeraceae
QEH32245.1	QEH32245.1_pkinase_domain_1	2	260	85	330	K	D	D	R	full	Isosphaeraceae
QEH32261.1	QEH32261.1_pkinase_domain_1	3	198	21	223	K	D	D	R	full	Isosphaeraceae
QEH32296.1	QEH32296.1_pkinase_domain_1	1	253	97	376	K	D	D	R	full	Isosphaeraceae
QEH32311.1	QEH32311.1_pkinase_domain_1	2	254	65	312	K	D	D	R	full	Isosphaeraceae
QEH32394.1	QEH32394.1_pkinase_domain_1	1	253	271	526	K	D	D	R	full	Isosphaeraceae
QEH32641.1	QEH32641.1_pkinase_domain_1	8	209	125	368	K	D	D	R	full	Isosphaeraceae
QEH32645.1	QEH32645.1_pkinase_domain_1	2	254	85	346	K	D	D	R	full	Isosphaeraceae
QEH32680.1	QEH32680.1_pkinase_domain_1	1	253	125	377	K	D	D	R	full	Isosphaeraceae
QEH32771.1	QEH32771.1_pkinase_domain_1	1	201	88	301	K	D	D	R	full	Isosphaeraceae
QEH32795.1	QEH32795.1_pkinase_domain_1	1	254	19	269	K	D	D	R	full	Isosphaeraceae
QEH32864.1	QEH32864.1_pkinase_domain_1	1	254	80	333	K	D	D	R	full	Isosphaeraceae
QEH32893.1	QEH32893.1_pkinase_domain_1	2	261	14	269	K	D	D	R	full	Isosphaeraceae
QEH32936.1	QEH32936.1_pkinase_domain_1	1	260	98	358	K	D	D	R	full	Isosphaeraceae
QEH32983.1	QEH32983.1_pkinase_domain_1	1	258	92	342	K	D	D	R	full	Isosphaeraceae
QEH32987.1	QEH32987.1_pkinase_domain_1	3	255	84	337	K	D	D	R	full	Isosphaeraceae
QEH33016.1	QEH33016.1_pkinase_domain_1	1	252	69	314	K	D	D	R	full	Isosphaeraceae
QEH33084.1	QEH33084.1_pkinase_domain_1	3	214	132	354	K	D	D	R	full	Isosphaeraceae
QEH33188.1	QEH33188.1_pkinase_domain_1	1	253	171	426	K	D	D	R	full	Isosphaeraceae
QEH33202.1	QEH33202.1_pkinase_domain_1	1	254	134	385	K	D	D	R	full	Isosphaeraceae
QEH33350.1	QEH33350.1_pkinase_domain_1	1	254	163	451	K	D	D	H	full	Isosphaeraceae
QEH33515.1	QEH33515.1_pkinase_domain_1	2	254	155	408	K	D	D	R	full	Isosphaeraceae
QEH33565.1	QEH33565.1_pkinase_domain_1	1	254	144	393	K	D	D	C	full	Isosphaeraceae
QEH33596.1	QEH33596.1_pkinase_domain_1	1	197	38	237	K	D	D	R	full	Isosphaeraceae
QEH33598.1	QEH33598.1_pkinase_domain_1	4	253	176	466	K	D	D	R	full	Isosphaeraceae
QEH33814.1	QEH33814.1_pkinase_domain_1	1	258	109	390	K	D	D	R	full	Isosphaeraceae
QEH34001.1	QEH34001.1_pkinase_domain_1	1	257	72	327	K	D	D	R	full	Isosphaeraceae
QEH34138.1	QEH34138.1_pkinase_domain_1	1	254	126	375	K	D	D	R	full	Isosphaeraceae
QEH34145.1	QEH34145.1_pkinase_domain_1	9	204	60	291	K	D	D	R	full	Isosphaeraceae
QEH34245.1	QEH34245.1_pkinase_domain_1	1	254	249	505	K	D	D	R	full	Isosphaeraceae
QEH34380.1	QEH34380.1_pkinase_domain_1	1	193	62	273	K	D	D	R	full	Isosphaeraceae
QEH34420.1	QEH34420.1_pkinase_domain_1	2	254	17	268	K	D	D	R	full	Isosphaeraceae
QEH34452.1	QEH34452.1_pkinase_domain_1	1	199	88	312	K	D	D	R	full	Isosphaeraceae
QEH34478.1	QEH34478.1_pkinase_domain_1	1	257	225	475	K	D	D	R	full	Isosphaeraceae
QEH34555.1	QEH34555.1_pkinase_domain_1	1	254	95	344	K	D	D	R	full	Isosphaeraceae
QEH34644.1	QEH34644.1_pkinase_domain_1	1	261	78	334	K	D	D	R	full	Isosphaeraceae
QEH34654.1	QEH34654.1_pkinase_domain_1	1	256	51	300	K	D	D	R	full	Isosphaeraceae
QEH34663.1	QEH34663.1_pkinase_domain_1	1	254	271	526	K	D	D	R	full	Isosphaeraceae
QEH34847.1	QEH34847.1_pkinase_domain_1	10	254	148	429	K	D	D	R	full	Isosphaeraceae
QEH34857.1	QEH34857.1_pkinase_domain_1	2	199	56	278	K	D	D	R	full	Isosphaeraceae
QEH34868.1	QEH34868.1_pkinase_domain_1	2	254	128	397	K	D	D	R	full	Isosphaeraceae
QEH34968.1	QEH34968.1_pkinase_domain_1	2	201	97	305	K	D	D	R	full	Isosphaeraceae
QEH34996.1	QEH34996.1_pkinase_domain_1	1	252	125	364	K	D	D	R	full	Isosphaeraceae
QEH35009.1	QEH35009.1_pkinase_domain_1	2	252	76	335	K	D	D	R	full	Isosphaeraceae
QEH35095.1	QEH35095.1_pkinase_domain_1	1	151	114	266	K	D	D	L	full	Isosphaeraceae
QEH35190.1	QEH35190.1_pkinase_domain_1	3	211	76	313	K	D	D	R	full	Isosphaeraceae
QEH35214.1	QEH35214.1_pkinase_domain_1	1	260	99	354	K	D	D	R	full	Isosphaeraceae
QEH35215.1	QEH35215.1_pkinase_domain_1	1	255	156	412	K	D	D	R	full	Isosphaeraceae
QEH35238.1	QEH35238.1_pkinase_domain_1	1	214	121	343	K	D	D	R	full	Isosphaeraceae
QEH35280.1	QEH35280.1_pkinase_domain_1	1	255	164	413	K	D	D	R	full	Isosphaeraceae
QEH35413.1	QEH35413.1_pkinase_domain_1	1	260	180	435	K	D	D	R	full	Isosphaeraceae
QEH35420.1	QEH35420.1_pkinase_domain_1	1	257	100	358	K	D	D	R	full	Isosphaeraceae
QEH35458.1	QEH35458.1_pkinase_domain_1	1	255	270	528	K	D	D	R	full	Isosphaeraceae
QEH35471.1	QEH35471.1_pkinase_domain_1	1	259	77	331	K	D	D	R	full	Isosphaeraceae
QEH35474.1	QEH35474.1_pkinase_domain_1	4	260	66	318	K	D	D	R	full	Isosphaeraceae
QEH35499.1	QEH35499.1_pkinase_domain_1	1	261	106	362	K	D	D	R	full	Isosphaeraceae
QEH35660.1	QEH35660.1_pkinase_domain_1	2	198	85	304	K	D	D	G	full	Isosphaeraceae
QEH35676.1	QEH35676.1_pkinase_domain_1	1	254	162	417	K	D	D	R	full	Isosphaeraceae
QEH35699.1	QEH35699.1_pkinase_domain_1	1	252	24	269	K	D	D	R	full	Isosphaeraceae
QEH35754.1	QEH35754.1_pkinase_domain_1	1	260	167	422	K	D	D	R	full	Isosphaeraceae
QEH35843.1	QEH35843.1_pkinase_domain_1	10	150	23	168	K	D	D	R	full	Isosphaeraceae
QEH36015.1	QEH36015.1_pkinase_domain_1	9	202	172	430	K	D	D	R	full	Isosphaeraceae
QEH36151.1	QEH36151.1_pkinase_domain_1	1	253	112	357	K	D	D	R	full	Isosphaeraceae
QEH36183.1	QEH36183.1_pkinase_domain_1	1	260	152	409	K	D	D	R	full	Isosphaeraceae
QEH36217.1	QEH36217.1_pkinase_domain_1	3	260	175	426	K	D	D	R	full	Isosphaeraceae
QEH36260.1	QEH36260.1_pkinase_domain_1	1	253	111	391	K	D	D	R	full	Isosphaeraceae
QEH36434.1	QEH36434.1_pkinase_domain_1	9	254	38	280	K	D	D	H	full	Isosphaeraceae
QEH36705.1	QEH36705.1_pkinase_domain_1	1	255	101	350	K	D	D	R	full	Isosphaeraceae
QEH36722.1	QEH36722.1_pkinase_domain_1	3	257	196	449	K	D	D	G	full	Isosphaeraceae
QEH36897.1	QEH36897.1_pkinase_domain_1	1	254	15	255	K	D	D	G	full	Isosphaeraceae
QEH36904.1	QEH36904.1_pkinase_domain_1	9	212	142	378	K	D	D	R	full	Isosphaeraceae
QEH37011.1	QEH37011.1_pkinase_domain_1	3	252	173	435	K	D	D	R	full	Isosphaeraceae
QEH37071.1	QEH37071.1_pkinase_domain_1	3	255	75	348	K	D	D	R	full	Isosphaeraceae
QEH37228.1	QEH37228.1_pkinase_domain_1	1	260	107	371	K	D	D	R	full	Isosphaeraceae
QEH37318.1	QEH37318.1_pkinase_domain_1	1	254	95	347	K	D	D	R	full	Isosphaeraceae
QEH37384.1	QEH37384.1_pkinase_domain_1	2	258	24	277	K	D	D	R	full	Isosphaeraceae
QEH37515.1	QEH37515.1_pkinase_domain_1	2	253	86	339	K	D	D	R	full	Isosphaeraceae
QEH37628.1	QEH37628.1_pkinase_domain_1	2	254	134	381	K	D	D	R	full	Isosphaeraceae
QEH37681.1	QEH37681.1_pkinase_domain_1	1	254	116	364	K	D	D	R	full	Isosphaeraceae
QEH37686.1	QEH37686.1_pkinase_domain_1	1	260	141	398	K	D	D	R	full	Isosphaeraceae
QEH37808.1	QEH37808.1_pkinase_domain_1	1	259	104	362	K	D	D	R	full	Isosphaeraceae
QEH37877.1	QEH37877.1_pkinase_domain_1	2	259	75	330	K	D	D	R	full	Isosphaeraceae
QEH37883.1	QEH37883.1_pkinase_domain_1	1	260	118	373	K	D	D	R	full	Isosphaeraceae
QEH37970.1	QEH37970.1_pkinase_domain_1	9	254	66	352	K	D	D	R	full	Isosphaeraceae
QEH38228.1	QEH38228.1_pkinase_domain_1	1	221	86	314	K	D	D	R	full	Isosphaeraceae
QEH38286.1	QEH38286.1_pkinase_domain_1	1	253	266	521	K	D	D	R	full	Isosphaeraceae
QEH38450.1	QEH38450.1_pkinase_domain_1	2	207	64	288	K	D	D	L	full	Isosphaeraceae
QEH38461.1	QEH38461.1_pkinase_domain_1	9	199	195	454	K	D	D	R	full	Isosphaeraceae
QEH38463.1	QEH38463.1_pkinase_domain_1	9	203	229	457	K	D	D	R	full	Isosphaeraceae
QEH38475.1	QEH38475.1_pkinase_domain_1	3	171	152	354	K	D	D	G	full	Isosphaeraceae
QEH38489.1	QEH38489.1_pkinase_domain_1	7	254	76	320	K	D	D	R	full	Isosphaeraceae
QEH38503.1	QEH38503.1_pkinase_domain_1	1	255	78	335	K	D	D	R	full	Isosphaeraceae
QEH38588.1	QEH38588.1_pkinase_domain_1	4	200	213	415	K	D	D	C	full	Isosphaeraceae
QEH38674.1	QEH38674.1_pkinase_domain_1	3	254	14	251	K	D	D	R	full	Isosphaeraceae
QEH38689.1	QEH38689.1_pkinase_domain_1	1	254	73	307	K	D	D	R	full	Isosphaeraceae
QEH38695.1	QEH38695.1_pkinase_domain_1	2	255	78	327	K	D	D	R	full	Isosphaeraceae
QEH38791.1	QEH38791.1_pkinase_domain_1	1	199	15	221	K	D	D	R	full	Isosphaeraceae
QEH38911.1	QEH38911.1_pkinase_domain_1	1	234	81	345	K	D	D	R	full	Isosphaeraceae
QEH39058.1	QEH39058.1_pkinase_domain_1	1	256	119	371	K	D	D	R	full	Isosphaeraceae
QEH39078.1	QEH39078.1_pkinase_domain_1	1	260	101	376	K	D	D	R	full	Isosphaeraceae
QEH39098.1	QEH39098.1_pkinase_domain_1	3	260	90	377	K	D	D	R	full	Isosphaeraceae
QEH39109.1	QEH39109.1_pkinase_domain_1	1	254	95	343	K	D	D	R	full	Isosphaeraceae
QEH39183.1	QEH39183.1_pkinase_domain_1	1	260	129	397	K	D	D	R	full	Isosphaeraceae
QEH39283.1	QEH39283.1_pkinase_domain_1	1	254	162	410	K	D	D	R	full	Isosphaeraceae
ADV60750.1	ADV60750.1_pkinase_domain_1	1	254	184	473	K	D	D	R	full	Isosphaeraceae
ADV60831.1	ADV60831.1_pkinase_domain_1	1	252	47	302	K	D	D	R	full	Isosphaeraceae
ADV61030.1	ADV61030.1_pkinase_domain_1	1	261	187	458	K	D	D	R	full	Isosphaeraceae
ADV61310.1	ADV61310.1_pkinase_domain_1	7	256	78	325	K	D	D	R	full	Isosphaeraceae
ADV61317.1	ADV61317.1_pkinase_domain_1	9	253	63	302	K	D	D	H	full	Isosphaeraceae
ADV61381.1	ADV61381.1_pkinase_domain_1	9	151	339	494	K	D	D	R	full	Isosphaeraceae
ADV61487.1	ADV61487.1_pkinase_domain_1	1	254	128	380	K	D	D	R	full	Isosphaeraceae
ADV61552.1	ADV61552.1_pkinase_domain_1	1	208	131	343	K	D	D	R	full	Isosphaeraceae
ADV61580.1	ADV61580.1_pkinase_domain_1	1	152	155	306	K	D	D	R	full	Isosphaeraceae
ADV61582.1	ADV61582.1_pkinase_domain_1	1	259	375	629	K	D	D	R	full	Isosphaeraceae
ADV61622.1	ADV61622.1_pkinase_domain_1	1	254	349	609	K	D	D	R	full	Isosphaeraceae
ADV61774.1	ADV61774.1_pkinase_domain_1	1	258	16	272	K	D	D	R	full	Isosphaeraceae
ADV61840.1	ADV61840.1_pkinase_domain_1	2	153	75	231	K	D	D	R	full	Isosphaeraceae
ADV62020.1	ADV62020.1_pkinase_domain_1	2	195	186	408	K	D	D	R	full	Isosphaeraceae
ADV62021.1	ADV62021.1_pkinase_domain_1	4	195	219	438	K	D	D	R	full	Isosphaeraceae
ADV62127.1	ADV62127.1_pkinase_domain_1	1	260	114	378	K	D	D	R	full	Isosphaeraceae
ADV62145.1	ADV62145.1_pkinase_domain_1	1	258	70	330	K	D	D	R	full	Isosphaeraceae
ADV62185.1	ADV62185.1_pkinase_domain_1	1	253	156	403	K	D	D	R	full	Isosphaeraceae
ADV62221.1	ADV62221.1_pkinase_domain_1	1	264	120	384	K	D	D	R	full	Isosphaeraceae
ADV62222.1	ADV62222.1_pkinase_domain_1	3	254	70	322	K	D	D	R	full	Isosphaeraceae
ADV62244.1	ADV62244.1_pkinase_domain_1	1	182	454	649	K	D	D	R	full	Isosphaeraceae
ADV62262.1	ADV62262.1_pkinase_domain_1	3	255	18	275	K	D	D	R	full	Isosphaeraceae
ADV62264.1	ADV62264.1_pkinase_domain_1	13	254	22	271	K	D	D	R	full	Isosphaeraceae
ADV62320.1	ADV62320.1_pkinase_domain_1	1	254	132	417	K	D	D	R	full	Isosphaeraceae
ADV62397.1	ADV62397.1_pkinase_domain_1	4	259	108	350	K	D	D	R	full	Isosphaeraceae
ADV62463.1	ADV62463.1_pkinase_domain_1	1	212	134	361	K	D	D	R	full	Isosphaeraceae
ADV62482.1	ADV62482.1_pkinase_domain_1	1	254	78	339	K	D	D	R	full	Isosphaeraceae
ADV62527.1	ADV62527.1_pkinase_domain_1	4	205	45	268	K	D	D	R	full	Isosphaeraceae
ADV62595.1	ADV62595.1_pkinase_domain_1	3	194	148	385	K	D	D	R	full	Isosphaeraceae
ADV62629.1	ADV62629.1_pkinase_domain_1	1	259	190	456	K	D	D	R	full	Isosphaeraceae
ADV62715.1	ADV62715.1_pkinase_domain_1	3	204	152	380	K	D	D	R	full	Isosphaeraceae
ADV62716.1	ADV62716.1_pkinase_domain_1	6	153	112	263	K	D	D	R	full	Isosphaeraceae
ADV62738.1	ADV62738.1_pkinase_domain_1	3	258	123	377	K	D	D	R	full	Isosphaeraceae
ADV62760.1	ADV62760.1_pkinase_domain_1	1	254	29	347	K	D	D	R	full	Isosphaeraceae
ADV62794.1	ADV62794.1_pkinase_domain_2	5	255	353	624	K	D	D	R	full	Isosphaeraceae
ADV62802.1	ADV62802.1_pkinase_domain_1	5	254	299	548	K	D	D	H	full	Isosphaeraceae
ADV62803.1	ADV62803.1_pkinase_domain_1	14	212	23	238	K	D	D	R	full	Isosphaeraceae
ADV62936.1	ADV62936.1_pkinase_domain_1	4	259	61	309	K	D	D	R	full	Isosphaeraceae
ADV62972.1	ADV62972.1_pkinase_domain_1	2	256	78	358	K	D	D	R	full	Isosphaeraceae
ADV63280.1	ADV63280.1_pkinase_domain_1	4	254	61	336	K	D	D	R	full	Isosphaeraceae
ADV63346.1	ADV63346.1_pkinase_domain_1	3	254	233	532	K	D	D	R	full	Isosphaeraceae
ADV63369.1	ADV63369.1_pkinase_domain_1	2	260	175	466	K	D	D	R	full	Isosphaeraceae
ADV63514.1	ADV63514.1_pkinase_domain_1	9	156	103	261	K	D	D	R	full	Isosphaeraceae
ADV63652.1	ADV63652.1_pkinase_domain_1	1	253	72	323	K	D	D	R	full	Isosphaeraceae
ADV63810.1	ADV63810.1_pkinase_domain_1	1	258	11	273	K	D	D	G	full	Isosphaeraceae
ADV63824.1	ADV63824.1_pkinase_domain_1	2	257	139	394	K	D	D	R	full	Isosphaeraceae
ADV63876.1	ADV63876.1_pkinase_domain_1	1	256	132	386	K	D	D	R	full	Isosphaeraceae
ADV63914.1	ADV63914.1_pkinase_domain_1	1	261	179	446	K	D	D	L	full	Isosphaeraceae
ADV63921.1	ADV63921.1_pkinase_domain_1	1	254	56	305	K	D	D	R	full	Isosphaeraceae
ADV63944.1	ADV63944.1_pkinase_domain_1	4	260	74	331	K	D	D	R	full	Isosphaeraceae
ADV64000.1	ADV64000.1_pkinase_domain_1	8	253	139	443	K	D	D	R	full	Isosphaeraceae
ADV64020.1	ADV64020.1_pkinase_domain_1	4	151	69	220	K	D	D	R	full	Isosphaeraceae
ADV64186.1	ADV64186.1_pkinase_domain_1	2	253	27	275	K	D	D	R	full	Isosphaeraceae
ADV64193.1	ADV64193.1_pkinase_domain_1	1	254	139	425	K	D	D	R	full	Isosphaeraceae
ADV64194.1	ADV64194.1_pkinase_domain_1	3	253	199	444	K	D	D	R	full	Isosphaeraceae
AGA24656.1	AGA24656.1_pkinase_domain_1	1	206	18	236	K	D	D	R	full	Isosphaeraceae
AGA24692.1	AGA24692.1_pkinase_domain_1	1	220	15	242	K	D	D	R	full	Isosphaeraceae
AGA24849.1	AGA24849.1_pkinase_domain_1	1	254	157	406	K	D	D	R	full	Isosphaeraceae
AGA24978.1	AGA24978.1_pkinase_domain_1	1	260	213	475	K	D	D	R	full	Isosphaeraceae
AGA25279.1	AGA25279.1_pkinase_domain_1	1	254	161	449	K	D	D	R	full	Isosphaeraceae
AGA25310.1	AGA25310.1_pkinase_domain_1	1	260	121	382	K	D	D	R	full	Isosphaeraceae
AGA25450.1	AGA25450.1_pkinase_domain_1	1	255	149	399	K	D	D	C	full	Isosphaeraceae
AGA25738.1	AGA25738.1_pkinase_domain_1	2	253	10	256	K	D	D	R	full	Isosphaeraceae
AGA25782.1	AGA25782.1_pkinase_domain_1	1	253	93	344	K	D	D	R	full	Isosphaeraceae
AGA25790.1	AGA25790.1_pkinase_domain_1	1	254	72	324	K	D	D	R	full	Isosphaeraceae
AGA25890.1	AGA25890.1_pkinase_domain_1	4	254	19	268	K	D	D	R	full	Isosphaeraceae
AGA25994.1	AGA25994.1_pkinase_domain_1	1	257	94	353	K	D	D	R	full	Isosphaeraceae
AGA26002.1	AGA26002.1_pkinase_domain_1	1	257	82	336	K	D	D	R	full	Isosphaeraceae
AGA26007.1	AGA26007.1_pkinase_domain_1	1	257	90	341	K	D	D	R	full	Isosphaeraceae
AGA26079.1	AGA26079.1_pkinase_domain_1	1	254	19	269	K	D	D	R	full	Isosphaeraceae
AGA26250.1	AGA26250.1_pkinase_domain_1	3	255	107	355	K	D	D	R	full	Isosphaeraceae
AGA26319.1	AGA26319.1_pkinase_domain_2	2	254	517	757	K	D	D	R	full	Isosphaeraceae
AGA26694.1	AGA26694.1_pkinase_domain_1	2	194	136	372	K	D	D	M	full	Isosphaeraceae
AGA27056.1	AGA27056.1_pkinase_domain_1	1	253	96	376	K	D	D	R	full	Isosphaeraceae
AGA27143.1	AGA27143.1_pkinase_domain_1	3	221	168	399	K	D	D	R	full	Isosphaeraceae
AGA27392.1	AGA27392.1_pkinase_domain_1	9	253	129	400	K	D	D	R	full	Isosphaeraceae
AGA27415.1	AGA27415.1_pkinase_domain_1	9	200	54	282	K	D	D	R	full	Isosphaeraceae
AGA27433.1	AGA27433.1_pkinase_domain_1	5	256	39	288	K	D	D	H	full	Isosphaeraceae
AGA27478.1	AGA27478.1_pkinase_domain_1	2	254	11	249	K	D	D	R	full	Isosphaeraceae
AGA27496.1	AGA27496.1_pkinase_domain_1	1	255	93	342	K	D	D	R	full	Isosphaeraceae
AGA27513.1	AGA27513.1_pkinase_domain_1	2	255	155	454	K	D	D	G	full	Isosphaeraceae
AGA27670.1	AGA27670.1_pkinase_domain_1	1	254	159	406	K	D	D	R	full	Isosphaeraceae
AGA27805.1	AGA27805.1_pkinase_domain_1	1	259	44	299	K	D	D	R	full	Isosphaeraceae
AGA27836.1	AGA27836.1_pkinase_domain_1	4	254	18	265	K	D	D	R	full	Isosphaeraceae
AGA27867.1	AGA27867.1_pkinase_domain_1	1	253	112	370	K	D	D	R	full	Isosphaeraceae
AGA27977.1	AGA27977.1_pkinase_domain_1	1	221	160	374	K	D	D	R	full	Isosphaeraceae
AGA28049.1	AGA28049.1_pkinase_domain_1	1	253	59	292	K	D	D	R	full	Isosphaeraceae
AGA28054.1	AGA28054.1_pkinase_domain_1	2	253	77	324	K	D	D	R	full	Isosphaeraceae
AGA28236.1	AGA28236.1_pkinase_domain_1	1	260	111	365	K	D	D	R	full	Isosphaeraceae
AGA28248.1	AGA28248.1_pkinase_domain_1	1	255	80	365	K	D	D	R	full	Isosphaeraceae
AGA28271.1	AGA28271.1_pkinase_domain_1	1	253	316	571	K	D	D	R	full	Isosphaeraceae
AGA28623.1	AGA28623.1_pkinase_domain_1	1	255	78	324	K	D	D	R	full	Isosphaeraceae
AGA28832.1	AGA28832.1_pkinase_domain_1	3	257	50	332	K	D	D	G	full	Isosphaeraceae
AGA28926.1	AGA28926.1_pkinase_domain_1	2	256	115	364	K	D	D	R	full	Isosphaeraceae
AGA29061.1	AGA29061.1_pkinase_domain_1	2	260	103	359	K	D	D	R	full	Isosphaeraceae
AGA29072.1	AGA29072.1_pkinase_domain_1	1	254	84	339	K	D	D	C	full	Isosphaeraceae
AGA29160.1	AGA29160.1_pkinase_domain_1	1	213	89	303	K	D	D	R	full	Isosphaeraceae
AGA29367.1	AGA29367.1_pkinase_domain_1	1	258	140	393	K	D	D	R	full	Isosphaeraceae
AGA29573.1	AGA29573.1_pkinase_domain_1	3	260	155	423	K	D	D	R	full	Isosphaeraceae
AGA29592.1	AGA29592.1_pkinase_domain_1	1	255	93	378	K	D	D	R	full	Isosphaeraceae
AGA29788.1	AGA29788.1_pkinase_domain_1	6	253	109	349	K	D	D	C	full	Isosphaeraceae
AGA29917.1	AGA29917.1_pkinase_domain_1	1	260	58	337	K	D	D	R	full	Isosphaeraceae
AGA30089.1	AGA30089.1_pkinase_domain_1	6	256	75	322	K	D	D	R	full	Isosphaeraceae
AGA30255.1	AGA30255.1_pkinase_domain_1	1	254	165	440	K	D	D	R	full	Isosphaeraceae
AGA30373.1	AGA30373.1_pkinase_domain_1	3	254	102	358	K	D	D	R	full	Isosphaeraceae
AGA30430.1	AGA30430.1_pkinase_domain_1	1	256	15	259	K	D	D	G	full	Isosphaeraceae
AGA30565.1	AGA30565.1_pkinase_domain_1	1	260	91	346	K	D	D	R	full	Isosphaeraceae
AGA30599.1	AGA30599.1_pkinase_domain_1	2	257	69	322	K	D	D	R	full	Isosphaeraceae
AGA30823.1	AGA30823.1_pkinase_domain_1	1	260	111	366	K	D	D	R	full	Isosphaeraceae
AGA31105.1	AGA31105.1_pkinase_domain_1	2	254	114	362	K	D	D	R	full	Isosphaeraceae
AGA31435.1	AGA31435.1_pkinase_domain_1	1	260	121	376	K	D	D	R	full	Isosphaeraceae
AGA31502.1	AGA31502.1_pkinase_domain_1	1	254	333	592	K	D	D	R	full	Isosphaeraceae
AGA31513.1	AGA31513.1_pkinase_domain_1	1	254	130	379	K	D	D	R	full	Isosphaeraceae
AGA31517.1	AGA31517.1_pkinase_domain_1	1	204	87	325	K	D	D	R	full	Isosphaeraceae
AMV36154.1	AMV36154.1_pkinase_domain_1	1	227	111	345	K	D	D	R	full	Isosphaeraceae
AMV36333.1	AMV36333.1_pkinase_domain_1	3	254	21	269	K	D	D	R	full	Isosphaeraceae
AMV36390.1	AMV36390.1_pkinase_domain_1	1	253	175	430	K	D	D	R	full	Isosphaeraceae
AMV36503.1	AMV36503.1_pkinase_domain_1	2	253	14	260	K	D	D	R	full	Isosphaeraceae
AMV36618.1	AMV36618.1_pkinase_domain_1	1	254	92	377	K	D	D	R	full	Isosphaeraceae
AMV36633.1	AMV36633.1_pkinase_domain_1	13	259	2	244	K	D	D	R	full	Isosphaeraceae
AMV36647.1	AMV36647.1_pkinase_domain_1	1	260	146	401	K	D	D	C	full	Isosphaeraceae
AMV36654.1	AMV36654.1_pkinase_domain_1	9	205	106	336	K	D	D	R	full	Isosphaeraceae
AMV37029.1	AMV37029.1_pkinase_domain_1	9	257	38	285	K	D	D	H	full	Isosphaeraceae
AMV37113.1	AMV37113.1_pkinase_domain_1	1	253	88	335	K	D	D	R	full	Isosphaeraceae
AMV37520.1	AMV37520.1_pkinase_domain_1	9	259	140	420	K	D	D	R	full	Isosphaeraceae
AMV37566.1	AMV37566.1_pkinase_domain_1	13	257	2	245	K	D	D	R	full	Isosphaeraceae
AMV37572.1	AMV37572.1_pkinase_domain_1	2	259	36	290	K	D	D	R	full	Isosphaeraceae
AMV37609.1	AMV37609.1_pkinase_domain_1	1	254	15	254	K	D	D	G	full	Isosphaeraceae
AMV37831.1	AMV37831.1_pkinase_domain_1	2	212	178	397	K	D	D	R	full	Isosphaeraceae
AMV37861.1	AMV37861.1_pkinase_domain_1	13	220	2	217	K	D	D	R	full	Isosphaeraceae
AMV37930.1	AMV37930.1_pkinase_domain_1	6	256	75	321	K	D	D	R	full	Isosphaeraceae
AMV38293.1	AMV38293.1_pkinase_domain_1	1	254	17	269	K	D	D	R	full	Isosphaeraceae
AMV38307.1	AMV38307.1_pkinase_domain_1	1	198	76	299	K	D	D	R	full	Isosphaeraceae
AMV38484.1	AMV38484.1_pkinase_domain_1	1	249	95	349	K	D	D	C	full	Isosphaeraceae
AMV38631.1	AMV38631.1_pkinase_domain_1	1	259	262	523	K	D	D	R	full	Isosphaeraceae
AMV38707.1	AMV38707.1_pkinase_domain_1	1	253	66	330	K	D	D	R	full	Isosphaeraceae
AMV38877.1	AMV38877.1_pkinase_domain_1	1	255	77	333	K	D	D	R	full	Isosphaeraceae
AMV38879.1	AMV38879.1_pkinase_domain_1	3	260	166	433	K	D	D	R	full	Isosphaeraceae
AMV38964.1	AMV38964.1_pkinase_domain_1	2	198	87	287	K	D	D	R	full	Isosphaeraceae
AMV39044.1	AMV39044.1_pkinase_domain_1	5	254	96	337	K	D	D	C	full	Isosphaeraceae
AMV39136.1	AMV39136.1_pkinase_domain_1	1	254	63	297	K	D	D	R	full	Isosphaeraceae
AMV39140.1	AMV39140.1_pkinase_domain_1	3	253	79	325	K	D	D	R	full	Isosphaeraceae
AMV39147.1	AMV39147.1_pkinase_domain_1	1	204	17	227	K	D	D	R	full	Isosphaeraceae
AMV39169.1	AMV39169.1_pkinase_domain_1	1	254	141	400	K	D	D	R	full	Isosphaeraceae
AMV39385.1	AMV39385.1_pkinase_domain_1	3	258	94	372	K	D	D	R	full	Isosphaeraceae
AMV39425.1	AMV39425.1_pkinase_domain_1	1	257	92	343	K	D	D	R	full	Isosphaeraceae
AMV39429.1	AMV39429.1_pkinase_domain_1	1	255	82	338	K	D	D	R	full	Isosphaeraceae
AMV39460.1	AMV39460.1_pkinase_domain_1	1	254	68	320	K	D	D	R	full	Isosphaeraceae
AMV39634.1	AMV39634.1_pkinase_domain_1	3	252	196	444	K	D	D	G	full	Isosphaeraceae
AMV40013.1	AMV40013.1_pkinase_domain_1	1	256	112	366	K	D	D	R	full	Isosphaeraceae
AMV40061.1	AMV40061.1_pkinase_domain_1	1	253	315	570	K	D	D	R	full	Isosphaeraceae
AMV40355.1	AMV40355.1_pkinase_domain_1	3	254	14	252	K	D	D	R	full	Isosphaeraceae
AMV40574.1	AMV40574.1_pkinase_domain_1	1	199	140	385	K	D	D	G	full	Isosphaeraceae
AMV40603.1	AMV40603.1_pkinase_domain_1	3	201	73	285	K	D	D	L	full	Isosphaeraceae
AMV40756.1	AMV40756.1_pkinase_domain_1	4	253	18	271	K	D	D	R	full	Isosphaeraceae
AMV40783.1	AMV40783.1_pkinase_domain_1	9	153	131	284	K	D	D	R	full	Isosphaeraceae
CAA15723.2	CAA15723.2_pkinase_domain_1	7	142	126	283	K	D	D	A	full	Ascomycota
CAA16980.1	CAA16980.1_pkinase_domain_1	1	264	65	351	K	D	D	R	full	Ascomycota
CAA17045.1	CAA17045.1_pkinase_domain_1	6	260	62	322	K	D	D	R	full	Ascomycota
CAA17816.1	CAA17816.1_pkinase_domain_1	1	264	25	309	K	D	D	R	full	Ascomycota
CAA17834.1	CAA17834.1_pkinase_domain_1	2	260	22	320	K	D	D	R	full	Ascomycota
CAA17922.1	CAA17922.1_pkinase_domain_1	1	260	24	286	K	D	D	G	full	Ascomycota
CAA17923.1	CAA17923.1_pkinase_domain_1	1	264	21	314	K	D	D	R	full	Ascomycota
CAA18163.1	CAA18163.1_pkinase_domain_1	3	264	55	305	K	D	D	R	full	Ascomycota
CAA18412.1	CAA18412.1_pkinase_domain_1	1	264	74	359	K	D	D	R	full	Ascomycota
CAA18998.1	CAA18998.1_pkinase_domain_1	4	264	305	614	K	D	D	R	full	Ascomycota
CAA19127.1	CAA19127.1_pkinase_domain_1	1	264	11	292	K	D	D	R	full	Ascomycota
CAA19355.1	CAA19355.1_pkinase_domain_2	4	263	449	741	K	D	D	R	full	Ascomycota
CAA19590.1	CAA19590.1_pkinase_domain_1	2	264	31	302	K	D	D	R	full	Ascomycota
CAA20311.1	CAA20311.1_pkinase_domain_1	1	221	11	232	K	D	D	R	full	Ascomycota
CAA20324.1	CAA20324.1_pkinase_domain_1	1	264	10	264	K	D	D	R	full	Ascomycota
CAA20718.1	CAA20718.1_pkinase_domain_1	2	264	160	474	K	D	D	S	full	Ascomycota
CAA20726.1	CAA20726.1_pkinase_domain_1	1	264	125	395	K	D	D	R	full	Ascomycota
CAA20750.1	CAA20750.1_pkinase_domain_1	1	264	3	285	K	D	D	R	full	Ascomycota
CAA20833.1	CAA20833.1_pkinase_domain_1	3	264	36	285	K	D	D	R	full	Ascomycota
CAA21194.1	CAA21194.1_pkinase_domain_1	2	264	100	366	K	D	D	R	full	Ascomycota
CAA21274.1	CAA21274.1_pkinase_domain_1	21	260	124	395	K	D	D	R	full	Ascomycota
CAA22178.1	CAA22178.1_pkinase_domain_1	4	154	531	683	K	D	D	H	full	Ascomycota
CAA22347.1	CAA22347.1_pkinase_domain_1	1	264	386	637	K	D	D	R	full	Ascomycota
CAA22534.1	CAA22534.1_pkinase_domain_1	11	262	299	556	K	D	D	L	full	Ascomycota
CAA22551.1	CAA22551.1_pkinase_domain_1	1	264	10	272	K	D	D	R	full	Ascomycota
CAA22609.1	CAA22609.1_pkinase_domain_1	1	264	32	316	K	D	D	R	full	Ascomycota
CAA22652.1	CAA22652.1_pkinase_domain_1	3	264	164	465	K	D	D	R	full	Ascomycota
CAA22678.1	CAA22678.1_pkinase_domain_1	2	264	684	942	K	D	D	R	full	Ascomycota
CAA22846.1	CAA22846.1_pkinase_domain_1	5	264	658	938	K	D	D	R	full	Ascomycota
CAA22861.1	CAA22861.1_pkinase_domain_1	1	264	124	421	K	D	D	R	full	Ascomycota
CAA22865.1	CAA22865.1_pkinase_domain_1	20	198	752	960	K	D	D	G	full	Ascomycota
CAA22885.1	CAA22885.1_pkinase_domain_2	23	264	122	433	K	D	D	R	full	Ascomycota
CAA90490.1	CAA90490.1_pkinase_domain_1	1	264	699	995	K	D	D	C	full	Ascomycota
CAA91132.1	CAA91132.1_pkinase_domain_1	5	264	245	505	K	D	D	R	full	Ascomycota
CAA91195.2	CAA91195.2_pkinase_domain_2	1	264	518	814	K	D	D	C	full	Ascomycota
CAA91206.1	CAA91206.1_pkinase_domain_1	2	264	196	485	K	D	D	R	full	Ascomycota
CAA91771.1	CAA91771.1_pkinase_domain_1	1	264	20	299	K	D	D	R	full	Ascomycota
CAA91776.1	CAA91776.1_pkinase_domain_1	1	264	208	508	K	D	D	R	full	Ascomycota
CAA92237.1	CAA92237.1_pkinase_domain_1	1	264	309	566	K	D	D	R	full	Ascomycota
CAA93215.1	CAA93215.1_pkinase_domain_1	3	233	13	245	K	D	D	R	full	Ascomycota
CAA93222.1	CAA93222.1_pkinase_domain_2	2	264	67	320	K	D	D	R	full	Ascomycota
CAA93697.2	CAA93697.2_pkinase_domain_1	3	264	666	923	K	D	D	R	full	Ascomycota
CAA93901.1	CAA93901.1_pkinase_domain_1	4	264	269	527	K	D	D	R	full	Ascomycota
CAA94620.1	CAA94620.1_pkinase_domain_1	3	264	827	1094	K	D	D	R	full	Ascomycota
CAB09775.1	CAB09775.1_pkinase_domain_1	3	256	93	335	K	D	D	R	full	Ascomycota
CAB10142.1	CAB10142.1_pkinase_domain_1	4	264	354	623	K	D	D	R	full	Ascomycota
CAB10150.2	CAB10150.2_pkinase_domain_1	5	264	398	658	K	D	D	R	full	Ascomycota
CAB11164.1	CAB11164.1_pkinase_domain_1	1	264	43	328	K	D	D	R	full	Ascomycota
CAB11167.1	CAB11167.1_pkinase_domain_1	1	264	41	296	K	D	D	R	full	Ascomycota
CAB11196.1	CAB11196.1_pkinase_domain_1	4	264	163	421	K	D	D	R	full	Ascomycota
CAB11493.1	CAB11493.1_pkinase_domain_1	1	264	9	260	K	D	D	R	full	Ascomycota
CAB11500.1	CAB11500.1_pkinase_domain_1	9	264	1045	1306	K	D	D	R	full	Ascomycota
CAB11653.1	CAB11653.1_pkinase_domain_1	1	263	4	280	K	D	D	R	full	Ascomycota
CAB11657.1	CAB11657.1_pkinase_domain_1	4	264	26	274	K	D	D	R	full	Ascomycota
CAB11671.2	CAB11671.2_pkinase_domain_1	2	264	6	319	K	D	D	R	full	Ascomycota
CAB11693.1	CAB11693.1_pkinase_domain_1	1	264	39	327	K	D	D	R	full	Ascomycota
CAB16269.1	CAB16269.1_pkinase_domain_1	1	264	277	561	K	D	D	R	full	Ascomycota
CAB16374.1	CAB16374.1_pkinase_domain_1	1	264	6	258	K	D	D	R	full	Ascomycota
CAB16737.1	CAB16737.1_pkinase_domain_1	1	262	36	334	K	D	D	R	full	Ascomycota
CAB16883.1	CAB16883.1_pkinase_domain_1	1	209	12	225	K	D	D	R	full	Ascomycota
CAB16905.1	CAB16905.1_pkinase_domain_1	1	256	9	268	K	D	D	R	full	Ascomycota
CAB36886.1	CAB36886.1_pkinase_domain_1	5	264	13	259	K	D	D	R	full	Ascomycota
CAB36887.1	CAB36887.1_pkinase_domain_1	2	263	121	415	K	D	D	R	full	Ascomycota
CAB37437.1	CAB37437.1_pkinase_domain_1	1	208	12	228	K	D	D	R	full	Ascomycota
CAB39805.3	CAB39805.3_pkinase_domain_1	2	264	56	315	K	D	D	R	full	Ascomycota
CAB40012.1	CAB40012.1_pkinase_domain_1	1	254	14	297	K	D	D	R	full	Ascomycota
CAB40178.1	CAB40178.1_pkinase_domain_1	1	148	589	738	K	D	D	R	full	Ascomycota
CAB40783.1	CAB40783.1_pkinase_domain_1	1	263	135	408	K	D	D	R	full	Ascomycota
CAB52032.1	CAB52032.1_pkinase_domain_1	4	258	21	291	K	D	D	R	full	Ascomycota
CAB52150.1	CAB52150.1_pkinase_domain_1	2	261	567	837	K	D	D	L	full	Ascomycota
CAB52158.1	CAB52158.1_pkinase_domain_1	1	264	167	433	K	D	D	R	full	Ascomycota
CAB52609.1	CAB52609.1_pkinase_domain_1	3	264	322	579	K	D	D	R	full	Ascomycota
CAB52745.1	CAB52745.1_pkinase_domain_1	1	264	155	445	K	D	D	R	full	Ascomycota
CAB53053.1	CAB53053.1_pkinase_domain_1	2	264	303	563	K	D	D	R	full	Ascomycota
CAB53726.1	CAB53726.1_pkinase_domain_1	2	264	202	456	K	D	D	R	full	Ascomycota
CAB54861.1	CAB54861.1_pkinase_domain_1	5	258	37	299	K	D	D	R	full	Ascomycota
CAB55846.1	CAB55846.1_pkinase_domain_1	1	227	15	243	K	D	D	R	full	Ascomycota
CAB57446.1	CAB57446.1_pkinase_domain_1	2	264	94	392	K	D	D	R	full	Ascomycota
CAB60239.2	CAB60239.2_pkinase_domain_1	2	264	1121	1406	K	D	D	Q	full	Ascomycota
CAB60671.1	CAB60671.1_pkinase_domain_1	4	259	28	296	K	D	D	R	full	Ascomycota
CAB63494.1	CAB63494.1_pkinase_domain_1	1	264	31	279	K	D	D	R	full	Ascomycota
CAB72266.2	CAB72266.2_pkinase_domain_1	3	264	318	603	K	D	D	S	full	Ascomycota
CAB75990.2	CAB75990.2_pkinase_domain_1	1	264	503	758	K	D	D	R	full	Ascomycota
CAB76054.1	CAB76054.1_pkinase_domain_2	20	159	85	219	K	D	D	R	full	Ascomycota
CAB76216.1	CAB76216.1_pkinase_domain_1	1	264	230	485	K	D	D	R	full	Ascomycota
CAB76233.1	CAB76233.1_pkinase_domain_1	1	264	31	291	K	D	D	R	full	Ascomycota
CAB86416.3	CAB86416.3_pkinase_domain_1	3	264	494	774	K	D	D	R	full	Ascomycota
CAB87367.1	CAB87367.1_pkinase_domain_1	1	217	12	237	K	D	D	R	full	Ascomycota
CAB90133.1	CAB90133.1_pkinase_domain_1	3	264	14	258	K	D	D	R	full	Ascomycota
CAB90148.1	CAB90148.1_pkinase_domain_1	3	264	132	458	K	D	D	C	full	Ascomycota
CAC05249.1	CAC05249.1_pkinase_domain_1	5	264	83	343	K	D	D	R	full	Ascomycota
CAC37500.1	CAC37500.1_pkinase_domain_1	1	264	36	339	K	D	D	R	full	Ascomycota
CAC37513.1	CAC37513.1_pkinase_domain_1	1	264	4	293	K	D	D	R	full	Ascomycota
CAD27468.2	CAD27468.2_pkinase_domain_1	1	153	566	720	K	D	D	R	full	Ascomycota
CAD29835.2	CAD29835.2_pkinase_domain_1	1	264	362	682	K	D	D	T	full	Ascomycota
CAD88263.1	CAD88263.1_pkinase_domain_1	1	264	89	340	K	D	D	R	full	Ascomycota
DAA06681.1	DAA06681.1_pkinase_domain_1	1	264	620	871	K	D	D	R	full	Ascomycota
DAA06721.1	DAA06721.1_pkinase_domain_1	1	264	23	318	K	D	D	R	full	Ascomycota
DAA06773.1	DAA06773.1_pkinase_domain_1	3	173	676	866	K	D	D	R	full	Ascomycota
DAA06796.1	DAA06796.1_pkinase_domain_1	2	264	24	276	K	D	D	R	full	Ascomycota
DAA06828.1	DAA06828.1_pkinase_domain_1	1	208	69	285	K	D	D	R	full	Ascomycota
DAA06898.1	DAA06898.1_pkinase_domain_1	1	264	412	671	K	D	D	R	full	Ascomycota
DAA06971.2	DAA06971.2_pkinase_domain_1	2	264	1097	1354	K	D	D	R	full	Ascomycota
DAA06995.1	DAA06995.1_pkinase_domain_1	1	261	25	340	K	D	D	R	full	Ascomycota
DAA06996.2	DAA06996.2_pkinase_domain_1	1	264	25	272	K	D	D	R	full	Ascomycota
DAA07018.2	DAA07018.2_pkinase_domain_2	3	264	826	1083	K	D	D	R	full	Ascomycota
DAA07104.1	DAA07104.1_pkinase_domain_1	2	264	14	309	K	D	D	R	full	Ascomycota
DAA07149.1	DAA07149.1_pkinase_domain_1	3	257	130	411	K	D	D	R	full	Ascomycota
DAA07179.1	DAA07179.1_pkinase_domain_1	25	261	73	316	K	D	D	R	full	Ascomycota
DAA07218.2	DAA07218.2_pkinase_domain_1	21	260	45	293	K	D	D	G	full	Ascomycota
DAA07275.1	DAA07275.1_pkinase_domain_1	1	264	8	295	K	D	D	R	full	Ascomycota
DAA07390.1	DAA07390.1_pkinase_domain_1	4	264	18	281	K	D	D	R	full	Ascomycota
DAA07461.1	DAA07461.1_pkinase_domain_1	3	263	23	284	K	D	D	R	full	Ascomycota
DAA07486.1	DAA07486.1_pkinase_domain_1	5	263	320	589	K	D	D	R	full	Ascomycota
DAA07544.1	DAA07544.1_pkinase_domain_1	2	264	1035	1310	K	D	D	R	full	Ascomycota
DAA07560.2	DAA07560.2_pkinase_domain_1	1	264	324	602	K	D	D	R	full	Ascomycota
DAA07783.1	DAA07783.1_pkinase_domain_1	3	212	16	267	K	D	D	R	full	Ascomycota
DAA07789.1	DAA07789.1_pkinase_domain_1	1	264	133	448	K	D	D	R	full	Ascomycota
DAA07934.1	DAA07934.1_pkinase_domain_1	1	262	24	323	K	D	D	R	full	Ascomycota
DAA07935.1	DAA07935.1_pkinase_domain_1	1	264	50	344	K	D	D	R	full	Ascomycota
DAA07954.1	DAA07954.1_pkinase_domain_1	1	264	121	414	K	D	D	R	full	Ascomycota
DAA08139.1	DAA08139.1_pkinase_domain_1	1	264	13	313	K	D	D	R	full	Ascomycota
DAA08148.1	DAA08148.1_pkinase_domain_1	1	207	2	232	K	D	D	R	full	Ascomycota
DAA08185.1	DAA08185.1_pkinase_domain_1	2	264	178	477	K	D	D	R	full	Ascomycota
DAA08282.1	DAA08282.1_pkinase_domain_1	4	197	708	930	K	D	D	G	full	Ascomycota
DAA08458.1	DAA08458.1_pkinase_domain_1	6	260	27	293	K	D	D	R	full	Ascomycota
DAA08619.1	DAA08619.1_pkinase_domain_1	2	261	445	790	K	D	D	L	full	Ascomycota
DAA08639.2	DAA08639.2_pkinase_domain_1	1	264	87	341	K	D	D	R	full	Ascomycota
DAA08659.1	DAA08659.1_pkinase_domain_1	3	264	371	704	K	D	D	C	full	Ascomycota
DAA08673.2	DAA08673.2_pkinase_domain_1	3	264	362	623	K	D	D	R	full	Ascomycota
DAA08694.1	DAA08694.1_pkinase_domain_2	21	264	88	386	K	D	D	R	full	Ascomycota
DAA08705.1	DAA08705.1_pkinase_domain_1	3	263	1177	1439	K	D	D	R	full	Ascomycota
DAA08741.1	DAA08741.1_pkinase_domain_1	2	258	174	522	K	D	D	R	full	Ascomycota
DAA08846.1	DAA08846.1_pkinase_domain_1	4	264	258	562	K	D	D	R	full	Ascomycota
DAA08968.2	DAA08968.2_pkinase_domain_1	4	264	199	503	K	D	D	R	full	Ascomycota
DAA08995.1	DAA08995.1_pkinase_domain_1	4	153	452	615	K	D	D	G	full	Ascomycota
DAA08997.1	DAA08997.1_pkinase_domain_1	18	264	443	712	K	D	D	C	full	Ascomycota
DAA08999.1	DAA08999.1_pkinase_domain_1	1	264	88	342	K	D	D	R	full	Ascomycota
DAA09023.1	DAA09023.1_pkinase_domain_1	3	264	185	469	K	D	D	R	full	Ascomycota
DAA09035.1	DAA09035.1_pkinase_domain_1	3	264	349	602	K	D	D	R	full	Ascomycota
DAA09043.1	DAA09043.1_pkinase_domain_1	2	264	193	508	K	D	D	R	full	Ascomycota
DAA09300.1	DAA09300.1_pkinase_domain_1	2	264	314	720	K	D	D	T	full	Ascomycota
DAA09412.1	DAA09412.1_pkinase_domain_1	2	264	100	377	K	D	D	R	full	Ascomycota
DAA09427.1	DAA09427.1_pkinase_domain_1	1	263	23	301	K	D	D	R	full	Ascomycota
DAA09562.1	DAA09562.1_pkinase_domain_1	1	264	163	478	K	D	D	R	full	Ascomycota
DAA09899.1	DAA09899.1_pkinase_domain_1	1	264	82	337	K	D	D	R	full	Ascomycota
DAA10000.1	DAA10000.1_pkinase_domain_1	3	264	346	599	K	D	D	R	full	Ascomycota
DAA10036.1	DAA10036.1_pkinase_domain_1	4	264	42	322	K	D	D	R	full	Ascomycota
DAA10192.1	DAA10192.1_pkinase_domain_1	3	264	41	351	K	D	D	R	full	Ascomycota
DAA10254.1	DAA10254.1_pkinase_domain_1	2	264	36	327	K	D	D	R	full	Ascomycota
DAA10262.1	DAA10262.1_pkinase_domain_2	24	264	588	825	K	D	D	R	full	Ascomycota
DAA10369.1	DAA10369.1_pkinase_domain_1	4	264	441	742	K	D	D	R	full	Ascomycota
DAA10388.1	DAA10388.1_pkinase_domain_1	1	153	352	505	K	D	D	R	full	Ascomycota
DAA10395.1	DAA10395.1_pkinase_domain_1	1	209	76	293	K	D	D	R	full	Ascomycota
DAA10525.1	DAA10525.1_pkinase_domain_1	4	260	25	294	K	D	D	R	full	Ascomycota
DAA10571.1	DAA10571.1_pkinase_domain_1	2	264	1267	1558	K	D	D	R	full	Ascomycota
DAA10588.1	DAA10588.1_pkinase_domain_1	1	264	496	777	K	D	D	R	full	Ascomycota
DAA10656.1	DAA10656.1_pkinase_domain_1	3	264	43	329	K	D	D	G	full	Ascomycota
DAA10670.1	DAA10670.1_pkinase_domain_2	19	263	395	638	K	D	D	R	full	Ascomycota
DAA10684.1	DAA10684.1_pkinase_domain_1	2	264	180	443	K	D	D	R	full	Ascomycota
DAA10737.1	DAA10737.1_pkinase_domain_1	2	264	842	1099	K	D	D	R	full	Ascomycota
DAA10766.1	DAA10766.1_pkinase_domain_1	3	264	49	309	K	D	D	R	full	Ascomycota
DAA10840.1	DAA10840.1_pkinase_domain_1	1	264	50	334	K	D	D	R	full	Ascomycota
DAA11001.1	DAA11001.1_pkinase_domain_1	3	264	223	488	K	D	D	R	full	Ascomycota
DAA11003.1	DAA11003.1_pkinase_domain_1	3	264	48	313	K	D	D	R	full	Ascomycota
DAA11033.1	DAA11033.1_pkinase_domain_1	4	205	218	429	K	D	D	R	full	Ascomycota
DAA11112.1	DAA11112.1_pkinase_domain_1	4	264	165	444	K	D	D	R	full	Ascomycota
DAA11227.1	DAA11227.1_pkinase_domain_1	1	264	104	355	K	D	D	R	full	Ascomycota
DAA11231.1	DAA11231.1_pkinase_domain_1	2	212	10	227	K	D	D	R	full	Ascomycota
DAA11232.1	DAA11232.1_pkinase_domain_1	1	264	70	324	K	D	D	R	full	Ascomycota
DAA11281.1	DAA11281.1_pkinase_domain_1	4	264	201	466	K	D	D	R	full	Ascomycota
DAA11285.1	DAA11285.1_pkinase_domain_1	1	264	41	287	K	D	D	R	full	Ascomycota
DAA11293.1	DAA11293.1_pkinase_domain_1	3	264	43	313	K	D	D	R	full	Ascomycota
DAA11294.1	DAA11294.1_pkinase_domain_1	4	264	217	481	K	D	D	R	full	Ascomycota
DAA11387.1	DAA11387.1_pkinase_domain_2	25	264	178	463	K	D	D	R	full	Ascomycota
DAA11398.1	DAA11398.1_pkinase_domain_1	1	264	7	297	K	D	D	R	full	Ascomycota
DAA11476.1	DAA11476.1_pkinase_domain_1	1	264	38	337	K	D	D	R	full	Ascomycota
DAA11520.1	DAA11520.1_pkinase_domain_1	4	199	138	367	K	D	D	G	full	Ascomycota
DAA11526.1	DAA11526.1_pkinase_domain_1	2	264	170	469	K	D	D	R	full	Ascomycota
DAA11578.1	DAA11578.1_pkinase_domain_1	1	264	60	366	K	D	D	R	full	Ascomycota
DAA11650.1	DAA11650.1_pkinase_domain_1	5	264	365	653	K	D	D	R	full	Ascomycota
DAA11702.1	DAA11702.1_pkinase_domain_1	3	263	193	465	K	D	D	R	full	Ascomycota
DAA11752.1	DAA11752.1_pkinase_domain_1	1	264	7	290	K	D	D	R	full	Ascomycota
DAA11759.1	DAA11759.1_pkinase_domain_1	3	264	202	480	K	D	D	R	full	Ascomycota
DAA11780.1	DAA11780.1_pkinase_domain_1	3	264	166	447	K	D	D	R	full	Ascomycota
DAA11824.2	DAA11824.2_pkinase_domain_1	1	264	440	716	K	D	D	S	full	Ascomycota
DAA11826.1	DAA11826.1_pkinase_domain_1	5	264	306	575	K	D	D	R	full	Ascomycota
DAA11833.1	DAA11833.1_pkinase_domain_1	1	152	33	193	K	D	D	R	full	Ascomycota
DAA11968.1	DAA11968.1_pkinase_domain_1	2	264	121	398	K	D	D	R	full	Ascomycota
DAA12301.1	DAA12301.1_pkinase_domain_1	3	264	13	293	K	D	D	R	full	Ascomycota
DAA12310.1	DAA12310.1_pkinase_domain_1	1	264	55	306	K	D	D	R	full	Ascomycota
DAA12323.1	DAA12323.1_pkinase_domain_1	2	264	126	391	K	D	D	R	full	Ascomycota
DAA12339.1	DAA12339.1_pkinase_domain_1	3	263	21	288	K	D	D	R	full	Ascomycota
DAA12353.1	DAA12353.1_pkinase_domain_1	1	263	18	271	K	D	D	R	full	Ascomycota
DAA12408.1	DAA12408.1_pkinase_domain_1	1	147	794	942	K	D	D	H	full	Ascomycota
DAA12411.1	DAA12411.1_pkinase_domain_1	23	260	24	363	K	D	D	R	full	Ascomycota
DAA12455.1	DAA12455.1_pkinase_domain_1	1	264	37	299	K	D	D	R	full	Ascomycota
QEF96076.1	QEF96076.1_pkinase_domain_1	9	253	92	364	K	D	D	R	full	Pirellula
QEF96123.1	QEF96123.1_pkinase_domain_1	1	207	82	301	K	D	D	R	full	Pirellula
QEF96134.1	QEF96134.1_pkinase_domain_1	3	256	29	311	K	D	D	R	full	Pirellula
QEF96186.1	QEF96186.1_pkinase_domain_1	1	254	144	410	K	D	D	R	full	Pirellula
QEF96251.1	QEF96251.1_pkinase_domain_1	1	214	112	335	K	D	D	R	full	Pirellula
QEF96283.1	QEF96283.1_pkinase_domain_1	1	254	314	564	K	D	D	R	full	Pirellula
QEF96397.1	QEF96397.1_pkinase_domain_1	1	258	85	379	K	D	D	R	full	Pirellula
QEF96461.1	QEF96461.1_pkinase_domain_1	2	255	79	328	K	D	D	R	full	Pirellula
QEF96500.1	QEF96500.1_pkinase_domain_1	1	212	88	304	K	D	D	R	full	Pirellula
QEF96519.1	QEF96519.1_pkinase_domain_1	1	253	98	349	K	D	D	R	full	Pirellula
QEF96572.1	QEF96572.1_pkinase_domain_1	1	254	9	258	K	D	D	R	full	Pirellula
QEF96600.1	QEF96600.1_pkinase_domain_1	1	254	117	366	K	D	D	R	full	Pirellula
QEF96606.1	QEF96606.1_pkinase_domain_1	1	260	118	372	K	D	D	R	full	Pirellula
QEF96632.1	QEF96632.1_pkinase_domain_1	1	196	31	221	K	D	D	C	full	Pirellula
QEF96643.1	QEF96643.1_pkinase_domain_1	1	254	56	315	K	D	D	R	full	Pirellula
QEF96860.1	QEF96860.1_pkinase_domain_1	2	254	200	492	K	D	D	R	full	Pirellula
QEF96869.1	QEF96869.1_pkinase_domain_1	1	254	108	367	K	D	D	R	full	Pirellula
QEF96959.1	QEF96959.1_pkinase_domain_1	4	259	52	309	K	D	D	R	full	Pirellula
QEF96995.1	QEF96995.1_pkinase_domain_1	1	260	109	363	K	D	D	R	full	Pirellula
QEF97037.1	QEF97037.1_pkinase_domain_1	1	260	120	374	K	D	D	R	full	Pirellula
QEF97144.1	QEF97144.1_pkinase_domain_1	1	254	119	405	K	D	D	R	full	Pirellula
QEF97165.1	QEF97165.1_pkinase_domain_1	3	261	48	334	K	D	D	G	full	Pirellula
QEF97221.1	QEF97221.1_pkinase_domain_1	1	254	102	350	K	D	D	R	full	Pirellula
QEF97329.1	QEF97329.1_pkinase_domain_1	1	262	68	335	K	D	D	R	full	Pirellula
QEF97429.1	QEF97429.1_pkinase_domain_1	3	254	108	360	K	D	D	R	full	Pirellula
QEF97463.1	QEF97463.1_pkinase_domain_1	1	221	91	321	K	D	D	R	full	Pirellula
QEF97572.1	QEF97572.1_pkinase_domain_1	2	253	159	420	K	D	D	R	full	Pirellula
QEF97598.1	QEF97598.1_pkinase_domain_1	1	255	70	330	K	D	D	R	full	Pirellula
QEF97611.1	QEF97611.1_pkinase_domain_1	1	252	67	312	K	D	D	R	full	Pirellula
QEF97673.1	QEF97673.1_pkinase_domain_1	2	257	84	336	K	D	D	R	full	Pirellula
QEF97947.1	QEF97947.1_pkinase_domain_1	1	253	16	249	K	D	D	R	full	Pirellula
QEF98010.1	QEF98010.1_pkinase_domain_1	1	259	418	678	K	D	D	R	full	Pirellula
QEF98235.1	QEF98235.1_pkinase_domain_1	1	252	170	423	K	D	D	R	full	Pirellula
QEF98314.1	QEF98314.1_pkinase_domain_1	1	256	103	353	K	D	D	R	full	Pirellula
QEF98366.1	QEF98366.1_pkinase_domain_1	1	259	52	319	K	D	D	R	full	Pirellula
QEF98435.1	QEF98435.1_pkinase_domain_1	1	220	119	347	K	D	D	R	full	Pirellula
QEF98490.1	QEF98490.1_pkinase_domain_1	1	254	97	350	K	D	D	R	full	Pirellula
QEF98615.1	QEF98615.1_pkinase_domain_1	2	257	138	387	K	D	D	R	full	Pirellula
QEF98636.1	QEF98636.1_pkinase_domain_1	1	254	67	322	K	D	D	R	full	Pirellula
QEF98663.1	QEF98663.1_pkinase_domain_1	2	239	116	362	K	D	D	R	full	Pirellula
QEF98882.1	QEF98882.1_pkinase_domain_2	1	258	510	757	K	D	D	C	full	Pirellula
QEF99124.1	QEF99124.1_pkinase_domain_1	1	261	45	301	K	D	D	R	full	Pirellula
QEF99231.1	QEF99231.1_pkinase_domain_1	1	214	100	324	K	D	D	R	full	Pirellula
QEF99376.1	QEF99376.1_pkinase_domain_1	1	254	582	838	K	D	D	R	full	Pirellula
QEF99546.1	QEF99546.1_pkinase_domain_1	2	259	198	468	K	D	D	R	full	Pirellula
QEF99683.1	QEF99683.1_pkinase_domain_1	4	254	141	388	K	D	D	R	full	Pirellula
QEF99718.1	QEF99718.1_pkinase_domain_1	5	255	69	314	K	D	D	R	full	Pirellula
QEF99768.1	QEF99768.1_pkinase_domain_1	1	255	422	684	K	D	D	R	full	Pirellula
QEF99880.1	QEF99880.1_pkinase_domain_1	1	237	221	466	K	D	D	R	full	Pirellula
QEF99984.1	QEF99984.1_pkinase_domain_1	1	253	127	360	K	D	D	R	full	Pirellula
QEF99991.1	QEF99991.1_pkinase_domain_1	2	253	98	349	K	D	D	R	full	Pirellula
QEG00029.1	QEG00029.1_pkinase_domain_1	1	255	27	277	K	D	D	R	full	Pirellula
QEG00042.1	QEG00042.1_pkinase_domain_1	1	211	119	371	K	D	D	R	full	Pirellula
QEG00181.1	QEG00181.1_pkinase_domain_1	1	211	212	429	K	D	D	R	full	Pirellula
QEG00183.1	QEG00183.1_pkinase_domain_1	2	254	222	476	K	D	D	R	full	Pirellula
QEG00216.1	QEG00216.1_pkinase_domain_1	1	257	105	363	K	D	D	R	full	Pirellula
QEG00253.1	QEG00253.1_pkinase_domain_1	1	255	94	343	K	D	D	R	full	Pirellula
QEG00336.1	QEG00336.1_pkinase_domain_1	1	254	43	295	K	D	D	R	full	Pirellula
QEG00440.1	QEG00440.1_pkinase_domain_1	1	260	55	310	K	D	D	R	full	Pirellula
QEG00530.1	QEG00530.1_pkinase_domain_1	2	190	73	275	K	D	D	L	full	Pirellula
QEG00668.1	QEG00668.1_pkinase_domain_1	1	254	10	256	K	D	D	R	full	Pirellula
QEG00780.1	QEG00780.1_pkinase_domain_1	1	255	105	353	K	D	D	R	full	Pirellula
QEG00876.1	QEG00876.1_pkinase_domain_1	1	247	111	358	K	D	D	R	full	Pirellula
QEG00890.1	QEG00890.1_pkinase_domain_1	10	259	101	399	K	D	D	R	full	Pirellula
QEG01024.1	QEG01024.1_pkinase_domain_1	1	216	19	235	K	D	D	L	full	Pirellula
QEG01189.1	QEG01189.1_pkinase_domain_1	1	254	111	367	K	D	D	R	full	Pirellula
QEG01263.1	QEG01263.1_pkinase_domain_1	1	255	80	333	K	D	D	R	full	Pirellula
QEG01299.1	QEG01299.1_pkinase_domain_2	1	249	306	582	K	D	D	R	full	Pirellula
QEG01408.1	QEG01408.1_pkinase_domain_1	1	206	190	403	K	D	D	R	full	Pirellula
QEG01708.1	QEG01708.1_pkinase_domain_1	1	254	112	360	K	D	D	R	full	Pirellula
QEG01782.1	QEG01782.1_pkinase_domain_1	1	256	79	328	K	D	D	R	full	Pirellula
QEG02021.1	QEG02021.1_pkinase_domain_1	1	256	77	331	K	D	D	R	full	Pirellula
QEG02105.1	QEG02105.1_pkinase_domain_1	1	259	84	339	K	D	D	R	full	Pirellula
QEG02116.1	QEG02116.1_pkinase_domain_1	2	254	12	262	K	D	D	L	full	Pirellula
QEG02137.1	QEG02137.1_pkinase_domain_1	1	261	184	440	K	D	D	R	full	Pirellula
QEG02148.1	QEG02148.1_pkinase_domain_1	1	259	59	315	K	D	D	R	full	Pirellula
QEG02215.1	QEG02215.1_pkinase_domain_1	1	256	121	376	K	D	D	R	full	Pirellula
QEG02243.1	QEG02243.1_pkinase_domain_1	4	217	17	261	K	D	D	R	full	Pirellula
QEG02435.1	QEG02435.1_pkinase_domain_1	1	254	103	380	K	D	D	L	full	Pirellula
QEG02540.1	QEG02540.1_pkinase_domain_1	1	254	104	357	K	D	D	R	full	Pirellula
QEG02585.1	QEG02585.1_pkinase_domain_1	1	259	162	417	K	D	D	R	full	Pirellula
QEG02643.1	QEG02643.1_pkinase_domain_1	1	256	128	383	K	D	D	R	full	Pirellula
QEG02672.1	QEG02672.1_pkinase_domain_1	1	259	57	318	K	D	D	C	full	Pirellula
QEG02820.1	QEG02820.1_pkinase_domain_1	16	252	44	281	K	D	D	R	full	Pirellula
QEG02828.1	QEG02828.1_pkinase_domain_1	1	259	472	734	K	D	D	R	full	Pirellula
QEG02884.1	QEG02884.1_pkinase_domain_1	1	254	138	432	K	D	D	R	full	Pirellula
QDS91276.1	QDS91276.1_pkinase_domain_1	1	197	39	231	K	D	D	R	full	Pirellula
QDS91377.1	QDS91377.1_pkinase_domain_1	1	258	105	344	K	D	D	R	full	Pirellula
QDS91389.1	QDS91389.1_pkinase_domain_1	2	253	159	407	K	D	D	R	full	Pirellula
QDS91442.1	QDS91442.1_pkinase_domain_1	3	244	139	374	K	D	D	R	full	Pirellula
QDS91978.1	QDS91978.1_pkinase_domain_1	2	259	60	303	K	D	D	R	full	Pirellula
QDS92122.1	QDS92122.1_pkinase_domain_1	1	258	9	298	K	D	D	R	full	Pirellula
QDS92762.1	QDS92762.1_pkinase_domain_1	1	255	138	394	K	D	D	R	full	Pirellula
QDS93098.1	QDS93098.1_pkinase_domain_1	1	254	102	351	K	D	D	R	full	Pirellula
QDS93187.1	QDS93187.1_pkinase_domain_1	1	254	28	276	K	D	D	R	full	Pirellula
QDS93203.1	QDS93203.1_pkinase_domain_2	1	256	72	335	K	D	D	R	full	Pirellula
QDS93215.1	QDS93215.1_pkinase_domain_1	9	258	70	320	K	D	D	R	full	Pirellula
QDS93331.1	QDS93331.1_pkinase_domain_1	1	259	383	645	K	D	D	R	full	Pirellula
QDS93469.1	QDS93469.1_pkinase_domain_1	1	256	92	354	K	D	D	R	full	Pirellula
QDS93497.1	QDS93497.1_pkinase_domain_1	1	208	207	425	K	D	D	R	full	Pirellula
QDS93498.1	QDS93498.1_pkinase_domain_1	6	261	19	266	K	D	D	G	full	Pirellula
QDS93499.1	QDS93499.1_pkinase_domain_1	3	254	189	434	K	D	D	R	full	Pirellula
QDS93628.1	QDS93628.1_pkinase_domain_1	3	262	58	345	K	D	D	G	full	Pirellula
QDS93779.1	QDS93779.1_pkinase_domain_1	1	259	52	309	K	D	D	R	full	Pirellula
QDS93949.1	QDS93949.1_pkinase_domain_1	1	259	128	383	K	D	D	R	full	Pirellula
QDS94057.1	QDS94057.1_pkinase_domain_1	3	256	112	360	K	D	D	R	full	Pirellula
QDS94075.1	QDS94075.1_pkinase_domain_1	1	254	485	741	K	D	D	R	full	Pirellula
QDS94227.1	QDS94227.1_pkinase_domain_1	2	254	98	393	K	D	D	R	full	Pirellula
QDS94231.1	QDS94231.1_pkinase_domain_1	1	258	62	314	K	D	D	R	full	Pirellula
QDS94418.1	QDS94418.1_pkinase_domain_1	2	258	41	291	K	D	D	R	full	Pirellula
QDS94479.1	QDS94479.1_pkinase_domain_1	1	218	87	315	K	D	D	R	full	Pirellula
QDS94654.1	QDS94654.1_pkinase_domain_1	3	252	257	501	K	D	D	G	full	Pirellula
QDS94694.1	QDS94694.1_pkinase_domain_1	2	212	121	369	K	D	D	R	full	Pirellula
QDS94773.1	QDS94773.1_pkinase_domain_1	1	253	87	329	K	D	D	R	full	Pirellula
QDS95137.1	QDS95137.1_pkinase_domain_1	1	260	134	389	K	D	D	R	full	Pirellula
QDS95213.1	QDS95213.1_pkinase_domain_1	25	191	63	230	K	D	D	R	full	Pirellula
QDS95314.1	QDS95314.1_pkinase_domain_1	1	253	97	348	K	D	D	R	full	Pirellula
QDS95374.1	QDS95374.1_pkinase_domain_1	6	261	117	365	K	D	D	R	full	Pirellula
QDS95431.1	QDS95431.1_pkinase_domain_1	5	259	133	383	K	D	D	R	full	Pirellula
QDS95724.1	QDS95724.1_pkinase_domain_1	2	252	88	376	K	D	D	R	full	Pirellula
QDS95809.1	QDS95809.1_pkinase_domain_1	5	254	29	275	K	D	D	R	full	Pirellula
QDS95863.1	QDS95863.1_pkinase_domain_1	1	254	77	329	K	D	D	R	full	Pirellula
QDS96018.1	QDS96018.1_pkinase_domain_1	2	222	107	332	K	D	D	R	full	Pirellula
QDS96026.1	QDS96026.1_pkinase_domain_1	1	254	105	360	K	D	D	R	full	Pirellula
QDS96045.1	QDS96045.1_pkinase_domain_1	2	259	104	374	K	D	D	R	full	Pirellula
QDS96145.1	QDS96145.1_pkinase_domain_1	1	259	38	293	K	D	D	R	full	Pirellula
QDS96194.1	QDS96194.1_pkinase_domain_1	1	257	111	362	K	D	D	R	full	Pirellula
QDS96395.1	QDS96395.1_pkinase_domain_1	3	252	55	291	K	D	D	L	full	Pirellula
QDS96491.1	QDS96491.1_pkinase_domain_1	1	254	86	371	K	D	D	R	full	Pirellula
QDS96580.1	QDS96580.1_pkinase_domain_1	1	259	34	295	K	D	D	C	full	Pirellula
QDS96590.1	QDS96590.1_pkinase_domain_1	1	252	29	302	K	D	D	R	full	Pirellula
QDS96606.1	QDS96606.1_pkinase_domain_1	1	257	85	350	K	D	D	R	full	Pirellula
QDS96712.1	QDS96712.1_pkinase_domain_1	4	254	12	256	K	D	D	R	full	Pirellula
CAD71408.1	CAD71408.1_pkinase_domain_1	2	259	149	453	K	D	D	R	full	Pirellula
CAD71571.1	CAD71571.1_pkinase_domain_1	1	261	49	337	K	D	D	G	full	Pirellula
CAD71679.1	CAD71679.1_pkinase_domain_1	1	221	86	316	K	D	D	R	full	Pirellula
CAD72146.1	CAD72146.1_pkinase_domain_1	1	255	29	277	K	D	D	R	full	Pirellula
CAD72282.1	CAD72282.1_pkinase_domain_1	4	259	55	313	K	D	D	C	full	Pirellula
CAD72317.1	CAD72317.1_pkinase_domain_1	1	204	27	265	K	D	D	R	full	Pirellula
CAD72319.1	CAD72319.1_pkinase_domain_1	1	255	29	308	K	D	D	R	full	Pirellula
CAD72320.1	CAD72320.1_pkinase_domain_1	1	256	49	331	K	D	D	R	full	Pirellula
CAD72461.1	CAD72461.1_pkinase_domain_1	1	196	46	237	K	D	D	R	full	Pirellula
CAD72540.1	CAD72540.1_pkinase_domain_1	1	254	147	401	K	D	D	R	full	Pirellula
CAD72772.1	CAD72772.1_pkinase_domain_1	1	253	85	334	K	D	D	R	full	Pirellula
CAD72867.1	CAD72867.1_pkinase_domain_1	1	256	91	342	K	D	D	R	full	Pirellula
CAD73094.1	CAD73094.1_pkinase_domain_1	4	254	30	310	K	D	D	R	full	Pirellula
CAD73470.1	CAD73470.1_pkinase_domain_1	1	260	72	327	K	D	D	R	full	Pirellula
CAD73553.1	CAD73553.1_pkinase_domain_1	2	207	72	294	K	D	D	R	full	Pirellula
CAD73631.1	CAD73631.1_pkinase_domain_1	2	258	55	330	K	D	D	R	full	Pirellula
CAD73959.1	CAD73959.1_pkinase_domain_1	1	255	23	323	K	D	D	R	full	Pirellula
CAD74324.1	CAD74324.1_pkinase_domain_1	9	260	107	396	K	D	D	R	full	Pirellula
CAD74401.1	CAD74401.1_pkinase_domain_1	1	258	12	271	K	D	D	R	full	Pirellula
CAD74574.1	CAD74574.1_pkinase_domain_1	1	198	87	292	K	D	D	R	full	Pirellula
CAD75030.1	CAD75030.1_pkinase_domain_1	1	257	104	379	K	D	D	R	full	Pirellula
CAD75153.1	CAD75153.1_pkinase_domain_1	1	255	420	677	K	D	D	R	full	Pirellula
CAD75578.1	CAD75578.1_pkinase_domain_1	1	254	113	371	K	D	D	R	full	Pirellula
CAD75651.1	CAD75651.1_pkinase_domain_1	1	254	208	510	K	D	D	R	full	Pirellula
CAD75654.1	CAD75654.1_pkinase_domain_1	1	254	79	338	K	D	D	R	full	Pirellula
CAD76004.1	CAD76004.1_pkinase_domain_1	1	254	77	330	K	D	D	R	full	Pirellula
CAD76043.1	CAD76043.1_pkinase_domain_1	1	257	103	354	K	D	D	R	full	Pirellula
CAD76194.1	CAD76194.1_pkinase_domain_1	1	209	285	514	K	D	D	R	full	Pirellula
CAD76262.1	CAD76262.1_pkinase_domain_1	1	257	105	363	K	D	D	R	full	Pirellula
CAD76433.1	CAD76433.1_pkinase_domain_1	1	255	103	376	K	D	D	R	full	Pirellula
CAD76491.1	CAD76491.1_pkinase_domain_1	3	258	107	358	K	D	D	R	full	Pirellula
CAD76640.1	CAD76640.1_pkinase_domain_1	1	258	154	407	K	D	D	R	full	Pirellula
CAD77107.1	CAD77107.1_pkinase_domain_1	2	261	90	383	K	D	D	R	full	Pirellula
CAD77181.1	CAD77181.1_pkinase_domain_1	4	217	126	370	K	D	D	R	full	Pirellula
CAD77319.1	CAD77319.1_pkinase_domain_1	4	257	147	397	K	D	D	R	full	Pirellula
CAD77337.1	CAD77337.1_pkinase_domain_1	1	254	585	841	K	D	D	R	full	Pirellula
CAD77508.1	CAD77508.1_pkinase_domain_1	1	261	89	381	K	D	D	R	full	Pirellula
CAD77617.1	CAD77617.1_pkinase_domain_1	1	260	83	343	K	D	D	R	full	Pirellula
CAD77663.1	CAD77663.1_pkinase_domain_1	1	252	79	343	K	D	D	R	full	Pirellula
CAD77732.1	CAD77732.1_pkinase_domain_1	27	198	114	288	K	D	D	G	full	Pirellula
CAD77846.1	CAD77846.1_pkinase_domain_1	9	259	36	293	K	D	D	R	full	Pirellula
CAD78033.1	CAD78033.1_pkinase_domain_2	1	254	450	729	K	D	D	R	full	Pirellula
CAD78244.1	CAD78244.1_pkinase_domain_1	1	259	47	300	K	D	D	R	full	Pirellula
CAD78427.1	CAD78427.1_pkinase_domain_1	3	240	145	391	K	D	D	R	full	Pirellula
CAD78572.1	CAD78572.1_pkinase_domain_1	5	253	65	310	K	D	D	R	full	Pirellula
CAD78581.1	CAD78581.1_pkinase_domain_1	1	254	72	326	K	D	D	R	full	Pirellula
CAD78711.1	CAD78711.1_pkinase_domain_1	1	254	127	375	K	D	D	R	full	Pirellula
CAD78719.1	CAD78719.1_pkinase_domain_1	4	253	13	268	K	D	D	R	full	Pirellula
CAD78736.1	CAD78736.1_pkinase_domain_1	1	255	96	380	K	D	D	R	full	Pirellula
CAD78826.1	CAD78826.1_pkinase_domain_1	3	255	140	394	K	D	D	R	full	Pirellula
CAD78848.1	CAD78848.1_pkinase_domain_1	1	220	37	253	K	D	D	L	full	Pirellula
CAD78857.1	CAD78857.1_pkinase_domain_1	1	254	44	290	K	D	D	R	full	Pirellula
CAD79009.1	CAD79009.1_pkinase_domain_1	1	254	118	366	K	D	D	R	full	Pirellula
CAD79064.1	CAD79064.1_pkinase_domain_1	10	260	393	670	K	D	D	R	full	Pirellula
QEG20172.1	QEG20172.1_pkinase_domain_1	3	256	71	328	K	D	D	R	full	Pirellula
QEG20383.1	QEG20383.1_pkinase_domain_1	1	220	75	305	K	D	D	R	full	Pirellula
QEG20397.1	QEG20397.1_pkinase_domain_1	1	198	32	224	K	D	D	C	full	Pirellula
QEG20462.1	QEG20462.1_pkinase_domain_1	1	259	132	385	K	D	D	R	full	Pirellula
QEG20510.1	QEG20510.1_pkinase_domain_1	1	258	103	361	K	D	D	R	full	Pirellula
QEG20572.1	QEG20572.1_pkinase_domain_1	3	260	190	486	K	D	D	R	full	Pirellula
QEG20684.1	QEG20684.1_pkinase_domain_1	1	257	72	319	K	D	D	R	full	Pirellula
QEG20709.1	QEG20709.1_pkinase_domain_1	4	256	157	410	K	D	D	R	full	Pirellula
QEG20799.1	QEG20799.1_pkinase_domain_1	1	257	28	293	K	D	D	R	full	Pirellula
QEG20883.1	QEG20883.1_pkinase_domain_1	1	257	15	256	K	D	D	R	full	Pirellula
QEG20971.1	QEG20971.1_pkinase_domain_1	1	254	93	344	K	D	D	R	full	Pirellula
QEG21030.1	QEG21030.1_pkinase_domain_1	1	254	128	403	K	D	D	R	full	Pirellula
QEG21034.1	QEG21034.1_pkinase_domain_1	1	215	119	344	K	D	D	R	full	Pirellula
QEG21035.1	QEG21035.1_pkinase_domain_1	1	212	121	339	K	D	D	R	full	Pirellula
QEG21152.1	QEG21152.1_pkinase_domain_1	1	254	61	316	K	D	D	R	full	Pirellula
QEG21167.1	QEG21167.1_pkinase_domain_1	5	257	82	329	K	D	D	R	full	Pirellula
QEG21456.1	QEG21456.1_pkinase_domain_1	1	260	102	385	K	D	D	R	full	Pirellula
QEG21475.1	QEG21475.1_pkinase_domain_1	10	254	39	282	K	D	D	R	full	Pirellula
QEG21532.1	QEG21532.1_pkinase_domain_1	1	261	64	318	K	D	D	R	full	Pirellula
QEG21557.1	QEG21557.1_pkinase_domain_1	1	254	175	423	K	D	D	R	full	Pirellula
QEG21593.1	QEG21593.1_pkinase_domain_1	2	256	101	350	K	D	D	R	full	Pirellula
QEG21619.1	QEG21619.1_pkinase_domain_1	2	234	116	360	K	D	D	R	full	Pirellula
QEG21621.1	QEG21621.1_pkinase_domain_1	2	256	128	416	K	D	D	R	full	Pirellula
QEG21770.1	QEG21770.1_pkinase_domain_1	2	252	118	365	K	D	D	R	full	Pirellula
QEG21773.1	QEG21773.1_pkinase_domain_1	1	254	84	324	K	D	D	F	full	Pirellula
QEG21894.1	QEG21894.1_pkinase_domain_1	1	257	110	363	K	D	D	R	full	Pirellula
QEG21917.1	QEG21917.1_pkinase_domain_1	1	255	126	373	K	D	D	R	full	Pirellula
QEG21919.1	QEG21919.1_pkinase_domain_1	1	256	115	365	K	D	D	R	full	Pirellula
QEG22139.1	QEG22139.1_pkinase_domain_1	8	253	110	364	K	D	D	R	full	Pirellula
QEG22206.1	QEG22206.1_pkinase_domain_1	1	230	104	340	K	D	D	R	full	Pirellula
QEG22311.1	QEG22311.1_pkinase_domain_1	1	255	115	364	K	D	D	R	full	Pirellula
QEG22539.1	QEG22539.1_pkinase_domain_1	2	258	124	375	K	D	D	R	full	Pirellula
QEG22591.1	QEG22591.1_pkinase_domain_1	2	220	65	288	K	D	D	R	full	Pirellula
QEG22725.1	QEG22725.1_pkinase_domain_1	1	257	34	292	K	D	D	C	full	Pirellula
QEG22849.1	QEG22849.1_pkinase_domain_1	1	254	139	389	K	D	D	R	full	Pirellula
QEG22924.1	QEG22924.1_pkinase_domain_1	1	254	120	368	K	D	D	R	full	Pirellula
QEG23124.1	QEG23124.1_pkinase_domain_1	1	247	125	368	K	D	D	R	full	Pirellula
QEG23204.1	QEG23204.1_pkinase_domain_1	3	261	57	343	K	D	D	G	full	Pirellula
QEG23247.1	QEG23247.1_pkinase_domain_1	1	254	164	427	K	D	D	R	full	Pirellula
QEG23306.1	QEG23306.1_pkinase_domain_1	2	259	94	348	K	D	D	G	full	Pirellula
QEG23417.1	QEG23417.1_pkinase_domain_1	1	259	68	343	K	D	D	R	full	Pirellula
QEG23510.1	QEG23510.1_pkinase_domain_1	1	259	123	372	K	D	D	R	full	Pirellula
QEG24023.1	QEG24023.1_pkinase_domain_1	1	212	99	312	K	D	D	R	full	Pirellula
QEG24120.1	QEG24120.1_pkinase_domain_1	2	262	51	304	K	D	D	R	full	Pirellula
QEG24125.1	QEG24125.1_pkinase_domain_1	1	258	83	337	K	D	D	R	full	Pirellula
QEG24261.1	QEG24261.1_pkinase_domain_1	9	254	101	384	K	D	D	R	full	Pirellula
QEG24276.1	QEG24276.1_pkinase_domain_1	2	257	12	268	K	D	D	C	full	Pirellula
QEG24287.1	QEG24287.1_pkinase_domain_1	1	260	42	296	K	D	D	R	full	Pirellula
QEG24382.1	QEG24382.1_pkinase_domain_1	1	254	76	328	K	D	D	R	full	Pirellula
QEG24485.1	QEG24485.1_pkinase_domain_1	4	260	79	329	K	D	D	R	full	Pirellula
QEG24574.1	QEG24574.1_pkinase_domain_1	1	252	15	272	K	D	D	L	full	Pirellula
QEG24768.1	QEG24768.1_pkinase_domain_2	3	261	522	776	K	D	D	R	full	Pirellula
QEG24802.1	QEG24802.1_pkinase_domain_1	1	256	74	325	K	D	D	R	full	Pirellula
QEG24906.1	QEG24906.1_pkinase_domain_1	9	256	220	494	K	D	D	R	full	Pirellula
QEG25095.1	QEG25095.1_pkinase_domain_1	1	256	91	358	K	D	D	R	full	Pirellula
QEG25133.1	QEG25133.1_pkinase_domain_1	4	256	77	323	K	D	D	R	full	Pirellula
QEG25203.1	QEG25203.1_pkinase_domain_1	1	260	104	360	K	D	D	R	full	Pirellula
QEG25256.1	QEG25256.1_pkinase_domain_1	1	254	100	354	K	D	D	R	full	Pirellula
QDU73344.1	QDU73344.1_pkinase_domain_1	1	259	90	345	K	D	D	R	full	Pirellula
QDU73547.1	QDU73547.1_pkinase_domain_1	1	260	505	769	K	D	D	R	full	Pirellula
QDU73824.1	QDU73824.1_pkinase_domain_1	1	205	282	486	K	D	D	R	full	Pirellula
QDU73993.1	QDU73993.1_pkinase_domain_1	1	254	25	276	K	D	D	R	full	Pirellula
QDU73999.1	QDU73999.1_pkinase_domain_1	1	256	78	332	K	D	D	R	full	Pirellula
QDU74710.1	QDU74710.1_pkinase_domain_1	13	256	24	267	K	D	D	C	full	Pirellula
QDU75033.1	QDU75033.1_pkinase_domain_1	1	254	245	501	K	D	D	R	full	Pirellula
QDU75093.1	QDU75093.1_pkinase_domain_1	1	254	15	255	K	D	D	L	full	Pirellula
QDU75200.1	QDU75200.1_pkinase_domain_1	2	253	48	327	K	D	D	A	full	Pirellula
QDU75228.1	QDU75228.1_pkinase_domain_1	3	258	50	301	K	D	D	R	full	Pirellula
QDU75314.1	QDU75314.1_pkinase_domain_1	1	255	92	352	K	D	D	R	full	Pirellula
QDU75381.1	QDU75381.1_pkinase_domain_1	4	198	130	327	K	D	D	R	full	Pirellula
QDU75394.1	QDU75394.1_pkinase_domain_1	2	243	68	317	K	D	D	R	full	Pirellula
QDU75473.1	QDU75473.1_pkinase_domain_1	1	256	107	356	K	D	D	R	full	Pirellula
QDU75900.1	QDU75900.1_pkinase_domain_1	1	254	99	348	K	D	D	R	full	Pirellula
QDU75913.1	QDU75913.1_pkinase_domain_1	1	202	12	255	K	D	D	R	full	Pirellula
QDU76341.1	QDU76341.1_pkinase_domain_1	1	210	278	498	K	D	D	R	full	Pirellula
QDU76449.1	QDU76449.1_pkinase_domain_1	3	253	90	339	K	D	D	R	full	Pirellula
QDU76489.1	QDU76489.1_pkinase_domain_1	2	259	6	260	K	D	D	G	full	Pirellula
QDU76741.1	QDU76741.1_pkinase_domain_1	1	254	95	350	K	D	D	R	full	Pirellula
QDU76843.1	QDU76843.1_pkinase_domain_2	1	258	510	757	K	D	D	C	full	Pirellula
QDU77199.1	QDU77199.1_pkinase_domain_1	2	254	35	289	K	D	D	C	full	Pirellula
QDU77209.1	QDU77209.1_pkinase_domain_1	1	254	145	391	K	D	D	R	full	Pirellula
QDU77393.1	QDU77393.1_pkinase_domain_1	1	254	72	327	K	D	D	R	full	Pirellula
QDU77625.1	QDU77625.1_pkinase_domain_1	1	258	4	255	K	D	D	R	full	Pirellula
QDU77652.1	QDU77652.1_pkinase_domain_1	1	256	96	347	K	D	D	R	full	Pirellula
QDU77766.1	QDU77766.1_pkinase_domain_1	9	259	31	281	K	D	D	R	full	Pirellula
QDU77889.1	QDU77889.1_pkinase_domain_1	1	260	46	287	K	D	D	R	full	Pirellula
QDU77936.1	QDU77936.1_pkinase_domain_1	1	254	147	428	K	D	D	R	full	Pirellula
CAA16343.1	CAA16343.1_pkinase_domain_1	3	264	38	292	K	D	D	R	full	Nematoda
CAA16345.1	CAA16345.1_pkinase_domain_1	2	204	18	230	K	D	D	R	full	Nematoda
CAA18361.3	CAA18361.3_pkinase_domain_1	1	264	82	388	K	D	D	R	full	Nematoda
CAA20936.1	CAA20936.1_pkinase_domain_1	3	255	182	423	K	D	D	R	full	Nematoda
CAA20977.2	CAA20977.2_pkinase_domain_1	9	264	35	316	K	D	D	R	full	Nematoda
CAA21594.1	CAA21594.1_pkinase_domain_1	1	262	157	410	K	D	D	Q	full	Nematoda
CAA21637.2	CAA21637.2_pkinase_domain_1	1	264	156	407	K	D	D	R	full	Nematoda
CAA22261.2	CAA22261.2_pkinase_domain_1	3	260	184	435	K	D	D	R	full	Nematoda
CAA22311.1	CAA22311.1_pkinase_domain_1	2	264	37	320	K	D	D	R	full	Nematoda
CAA78473.3	CAA78473.3_pkinase_domain_1	4	209	24	263	K	D	D	R	full	Nematoda
CAA80180.1	CAA80180.1_pkinase_domain_1	9	152	255	417	K	D	D	A	full	Nematoda
CAA81590.1	CAA81590.1_pkinase_domain_1	1	264	22	312	K	D	D	R	full	Nematoda
CAA82347.3	CAA82347.3_pkinase_domain_1	4	264	654	928	K	D	D	Y	full	Nematoda
CAA82367.3	CAA82367.3_pkinase_domain_1	24	165	12	168	K	D	D	R	full	Nematoda
CAA83602.2	CAA83602.2_pkinase_domain_1	20	190	463	643	K	D	D	L	full	Nematoda
CAA84302.3	CAA84302.3_pkinase_domain_1	1	264	311	605	K	D	D	R	full	Nematoda
CAA84323.2	CAA84323.2_pkinase_domain_1	1	264	31	285	K	D	D	R	full	Nematoda
CAA84639.2	CAA84639.2_pkinase_domain_1	3	259	566	828	K	D	D	R	full	Nematoda
CAA84685.1	CAA84685.1_pkinase_domain_1	1	212	16	234	K	D	D	R	full	Nematoda
CAA84687.2	CAA84687.2_pkinase_domain_1	3	249	52	303	K	D	D	R	full	Nematoda
CAA84694.1	CAA84694.1_pkinase_domain_1	2	212	18	243	K	D	D	R	full	Nematoda
CAA84698.2	CAA84698.2_pkinase_domain_1	10	258	34	287	K	D	D	L	full	Nematoda
CAA85329.1	CAA85329.1_pkinase_domain_1	2	262	107	354	K	D	D	N	full	Nematoda
CAA86326.1	CAA86326.1_pkinase_domain_1	3	257	49	310	K	D	D	R	full	Nematoda
CAA86332.1	CAA86332.1_pkinase_domain_1	3	257	49	310	K	D	D	R	full	Nematoda
CAA86858.2	CAA86858.2_pkinase_domain_1	5	264	24	304	K	D	D	M	full	Nematoda
CAA87057.1	CAA87057.1_pkinase_domain_1	1	264	28	316	K	D	D	R	full	Nematoda
CAA88047.1	CAA88047.1_pkinase_domain_1	3	264	205	470	K	D	D	R	full	Nematoda
CAA88100.2	CAA88100.2_pkinase_domain_1	4	264	521	778	K	D	D	R	full	Nematoda
CAA88264.1	CAA88264.1_pkinase_domain_1	3	259	68	325	K	D	D	R	full	Nematoda
CAA88727.1	CAA88727.1_pkinase_domain_1	4	260	123	369	K	D	D	R	full	Nematoda
CAA88953.1	CAA88953.1_pkinase_domain_1	2	263	29	287	K	D	D	R	full	Nematoda
CAA88975.1	CAA88975.1_pkinase_domain_1	1	150	36	191	K	D	D	R	full	Nematoda
CAA88976.1	CAA88976.1_pkinase_domain_1	1	264	45	300	K	D	D	L	full	Nematoda
CAA88987.2	CAA88987.2_pkinase_domain_1	2	249	94	344	K	D	D	R	full	Nematoda
CAA90117.1	CAA90117.1_pkinase_domain_1	3	211	28	248	K	D	D	R	full	Nematoda
CAA90147.1	CAA90147.1_pkinase_domain_1	3	259	173	454	K	D	D	R	full	Nematoda
CAA90241.1	CAA90241.1_pkinase_domain_1	1	208	20	240	K	D	D	R	full	Nematoda
CAA90339.4	CAA90339.4_pkinase_domain_1	3	255	686	929	K	D	D	R	full	Nematoda
CAA90342.2	CAA90342.2_pkinase_domain_1	2	264	305	600	K	D	D	R	full	Nematoda
CAA90447.1	CAA90447.1_pkinase_domain_1	1	264	38	324	K	D	D	R	full	Nematoda
CAA90657.2	CAA90657.2_pkinase_domain_1	3	259	366	634	K	D	D	R	full	Nematoda
CAA90665.2	CAA90665.2_pkinase_domain_1	4	264	204	491	K	D	D	R	full	Nematoda
CAA90691.2	CAA90691.2_pkinase_domain_1	4	258	314	558	K	D	D	R	full	Nematoda
CAA91146.3	CAA91146.3_pkinase_domain_1	3	259	177	458	K	D	D	R	full	Nematoda
CAA91283.1	CAA91283.1_pkinase_domain_1	4	262	147	403	K	D	D	R	full	Nematoda
CAA91303.1	CAA91303.1_pkinase_domain_1	3	220	48	273	K	D	D	R	full	Nematoda
CAA91402.1	CAA91402.1_pkinase_domain_1	3	264	96	348	K	D	D	R	full	Nematoda
CAA91411.1	CAA91411.1_pkinase_domain_1	1	208	20	240	K	D	D	R	full	Nematoda
CAA91979.2	CAA91979.2_pkinase_domain_1	2	264	552	863	K	D	D	T	full	Nematoda
CAA91980.1	CAA91980.1_pkinase_domain_1	5	148	16	169	K	D	D	R	full	Nematoda
CAA91991.2	CAA91991.2_pkinase_domain_1	2	260	871	1173	K	D	D	R	full	Nematoda
CAA92169.2	CAA92169.2_pkinase_domain_1	3	260	25	279	K	D	D	R	full	Nematoda
CAA92609.1	CAA92609.1_pkinase_domain_1	4	260	134	380	K	D	D	R	full	Nematoda
CAA92623.2	CAA92623.2_pkinase_domain_1	4	260	271	523	K	D	D	R	full	Nematoda
CAA92625.1	CAA92625.1_pkinase_domain_1	3	257	26	293	K	D	D	R	full	Nematoda
CAA92725.1	CAA92725.1_pkinase_domain_1	1	198	25	246	K	D	D	H	full	Nematoda
CAA92740.4	CAA92740.4_pkinase_domain_1	5	258	216	476	K	D	D	R	full	Nematoda
CAA93289.1	CAA93289.1_pkinase_domain_1	3	260	125	374	K	D	D	R	full	Nematoda
CAA93431.1	CAA93431.1_pkinase_domain_1	2	206	20	240	K	D	D	R	full	Nematoda
CAA93637.1	CAA93637.1_pkinase_domain_1	1	151	51	212	K	D	D	R	full	Nematoda
CAA93646.2	CAA93646.2_pkinase_domain_1	23	258	506	748	K	D	D	R	full	Nematoda
CAA93756.2	CAA93756.2_pkinase_domain_1	5	264	332	649	K	D	D	C	full	Nematoda
CAA93775.3	CAA93775.3_pkinase_domain_1	2	204	192	401	K	D	D	R	full	Nematoda
CAA93871.4	CAA93871.4_pkinase_domain_1	4	259	129	423	K	D	D	R	full	Nematoda
CAA93882.3	CAA93882.3_pkinase_domain_1	3	257	887	1136	K	D	D	R	full	Nematoda
CAA94127.2	CAA94127.2_pkinase_domain_1	1	264	47	298	K	D	D	R	full	Nematoda
CAA94155.2	CAA94155.2_pkinase_domain_1	1	152	13	175	K	D	D	R	full	Nematoda
CAA94175.1	CAA94175.1_pkinase_domain_1	5	259	31	298	K	D	D	G	full	Nematoda
CAA94238.2	CAA94238.2_pkinase_domain_1	4	260	179	429	K	D	D	R	full	Nematoda
CAA94352.1	CAA94352.1_pkinase_domain_1	1	264	167	480	K	D	D	C	full	Nematoda
CAA94353.1	CAA94353.1_pkinase_domain_1	1	264	461	774	K	D	D	C	full	Nematoda
CAA94372.1	CAA94372.1_pkinase_domain_1	3	260	134	384	K	D	D	R	full	Nematoda
CAA94373.1	CAA94373.1_pkinase_domain_1	3	260	177	429	K	D	D	R	full	Nematoda
CAA94676.1	CAA94676.1_pkinase_domain_1	1	219	27	256	K	D	D	R	full	Nematoda
CAA95813.1	CAA95813.1_pkinase_domain_1	4	260	137	398	K	D	D	R	full	Nematoda
CAA95814.1	CAA95814.1_pkinase_domain_1	5	264	459	770	K	D	D	A	full	Nematoda
CAA95845.1	CAA95845.1_pkinase_domain_1	2	195	691	903	K	D	D	G	full	Nematoda
CAA97422.1	CAA97422.1_pkinase_domain_1	2	212	17	238	K	D	D	R	full	Nematoda
CAA98064.2	CAA98064.2_pkinase_domain_1	1	264	5942	6197	K	D	D	L	full	Nematoda
CAA98065.2	CAA98065.2_pkinase_domain_1	1	264	6261	6516	K	D	D	L	full	Nematoda
CAA98148.1	CAA98148.1_pkinase_domain_1	1	264	27	279	K	D	D	R	full	Nematoda
CAA98238.1	CAA98238.1_pkinase_domain_1	3	263	195	454	K	D	D	R	full	Nematoda
CAA98240.1	CAA98240.1_pkinase_domain_1	3	263	195	449	K	D	D	R	full	Nematoda
CAA98429.2	CAA98429.2_pkinase_domain_1	3	264	233	482	K	D	D	R	full	Nematoda
CAA98433.2	CAA98433.2_pkinase_domain_1	3	264	231	480	K	D	D	R	full	Nematoda
CAA98453.3	CAA98453.3_pkinase_domain_1	1	264	71	322	K	D	D	R	full	Nematoda
CAA99814.2	CAA99814.2_pkinase_domain_1	3	264	19	284	K	D	D	R	full	Nematoda
CAA99814.2	CAA99814.2_pkinase_domain_2	5	264	386	653	K	D	D	R	full	Nematoda
CAA99911.1	CAA99911.1_pkinase_domain_1	2	212	21	241	K	D	D	R	full	Nematoda
CAA9991427.1	CAA9991427.1_pkinase_domain_1	3	259	518	774	K	D	D	R	full	Nematoda
CAB00101.2	CAB00101.2_pkinase_domain_1	2	255	379	622	K	D	D	R	full	Nematoda
CAB01648.2	CAB01648.2_pkinase_domain_1	4	260	147	450	K	D	D	R	full	Nematoda
CAB01863.1	CAB01863.1_pkinase_domain_1	2	264	38	317	K	D	D	R	full	Nematoda
CAB02266.1	CAB02266.1_pkinase_domain_1	1	179	24	214	K	D	D	R	full	Nematoda
CAB02275.1	CAB02275.1_pkinase_domain_1	9	264	34	338	K	D	D	R	full	Nematoda
CAB02301.2	CAB02301.2_pkinase_domain_1	1	264	47	306	K	D	D	R	full	Nematoda
CAB02301.2	CAB02301.2_pkinase_domain_2	1	264	397	655	K	D	D	R	full	Nematoda
CAB02302.2	CAB02302.2_pkinase_domain_1	1	264	104	363	K	D	D	R	full	Nematoda
CAB02302.2	CAB02302.2_pkinase_domain_2	1	264	454	712	K	D	D	R	full	Nematoda
CAB02673.2	CAB02673.2_pkinase_domain_1	4	260	643	926	K	D	D	R	full	Nematoda
CAB02876.1	CAB02876.1_pkinase_domain_1	5	149	158	345	K	D	D	S	full	Nematoda
CAB02923.1	CAB02923.1_pkinase_domain_1	4	254	139	391	K	D	D	R	full	Nematoda
CAB02966.2	CAB02966.2_pkinase_domain_1	5	163	16	183	K	D	D	A	full	Nematoda
CAB03003.2	CAB03003.2_pkinase_domain_1	3	260	197	448	K	D	D	R	full	Nematoda
CAB03045.4	CAB03045.4_pkinase_domain_1	4	258	89	346	K	D	D	R	full	Nematoda
CAB03083.2	CAB03083.2_pkinase_domain_1	1	264	26	348	K	D	D	R	full	Nematoda
CAB03241.2	CAB03241.2_pkinase_domain_1	6	197	32	232	K	D	D	R	full	Nematoda
CAB03829.1	CAB03829.1_pkinase_domain_1	3	264	36	294	K	D	D	R	full	Nematoda
CAB03982.1	CAB03982.1_pkinase_domain_1	1	198	20	232	K	D	D	R	full	Nematoda
CAB04427.2	CAB04427.2_pkinase_domain_1	3	258	242	485	K	D	D	R	full	Nematoda
CAB04433.4	CAB04433.4_pkinase_domain_1	1	264	137	388	K	D	D	R	full	Nematoda
CAB04745.1	CAB04745.1_pkinase_domain_1	2	264	503	807	K	D	D	R	full	Nematoda
CAB04830.2	CAB04830.2_pkinase_domain_1	4	264	773	1026	K	D	D	C	full	Nematoda
CAB04875.1	CAB04875.1_pkinase_domain_1	1	264	4	286	K	D	D	R	full	Nematoda
CAB04940.1	CAB04940.1_pkinase_domain_1	4	264	429	685	K	D	D	C	full	Nematoda
CAB05034.1	CAB05034.1_pkinase_domain_1	2	264	53	306	K	D	D	R	full	Nematoda
CAB05035.1	CAB05035.1_pkinase_domain_1	2	264	53	306	K	D	D	R	full	Nematoda
CAB05120.2	CAB05120.2_pkinase_domain_1	4	260	116	374	K	D	D	R	full	Nematoda
CAB05550.2	CAB05550.2_pkinase_domain_1	3	259	187	473	K	D	D	G	full	Nematoda
CAB05559.3	CAB05559.3_pkinase_domain_1	4	259	136	426	K	D	D	R	full	Nematoda
CAB05684.2	CAB05684.2_pkinase_domain_1	4	264	556	828	K	D	D	R	full	Nematoda
CAB05827.2	CAB05827.2_pkinase_domain_1	4	264	243	531	K	D	D	R	full	Nematoda
CAB05829.1	CAB05829.1_pkinase_domain_1	1	212	38	256	K	D	D	R	full	Nematoda
CAB06021.2	CAB06021.2_pkinase_domain_1	4	264	14	291	K	D	D	R	full	Nematoda
CAB06544.3	CAB06544.3_pkinase_domain_1	3	261	137	374	K	D	D	R	full	Nematoda
CAB07237.2	CAB07237.2_pkinase_domain_1	1	264	85	413	K	D	D	R	full	Nematoda
CAB07238.3	CAB07238.3_pkinase_domain_1	1	264	85	413	K	D	D	R	full	Nematoda
CAB07422.2	CAB07422.2_pkinase_domain_1	1	264	8	290	K	D	D	R	full	Nematoda
CAB07477.2	CAB07477.2_pkinase_domain_1	4	264	238	491	K	D	D	C	full	Nematoda
CAB08354.1	CAB08354.1_pkinase_domain_1	3	258	66	320	K	D	D	R	full	Nematoda
CAB16484.1	CAB16484.1_pkinase_domain_1	1	264	108	355	K	D	D	D	full	Nematoda
CAB16921.1	CAB16921.1_pkinase_domain_2	2	165	462	651	K	D	D	R	full	Nematoda
CAB54196.1	CAB54196.1_pkinase_domain_1	15	264	34	324	K	D	D	R	full	Nematoda
CAB54254.2	CAB54254.2_pkinase_domain_1	1	264	461	774	K	D	D	C	full	Nematoda
CAB54262.2	CAB54262.2_pkinase_domain_1	1	264	122	373	K	D	D	R	full	Nematoda
CAB54263.1	CAB54263.1_pkinase_domain_1	1	264	170	421	K	D	D	R	full	Nematoda
CAB54399.3	CAB54399.3_pkinase_domain_1	1	264	18	288	K	D	D	R	full	Nematoda
CAB54507.2	CAB54507.2_pkinase_domain_1	2	264	483	743	K	D	D	R	full	Nematoda
CAB55004.2	CAB55004.2_pkinase_domain_1	5	260	47	293	K	D	D	R	full	Nematoda
CAB55075.2	CAB55075.2_pkinase_domain_1	2	264	84	344	K	D	D	R	full	Nematoda
CAB55129.1	CAB55129.1_pkinase_domain_1	5	259	183	451	K	D	D	R	full	Nematoda
CAB55139.2	CAB55139.2_pkinase_domain_1	5	259	183	451	K	D	D	R	full	Nematoda
CAB60296.2	CAB60296.2_pkinase_domain_1	4	258	304	548	K	D	D	R	full	Nematoda
CAB60297.2	CAB60297.2_pkinase_domain_1	4	258	299	543	K	D	D	R	full	Nematoda
CAB60300.2	CAB60300.2_pkinase_domain_1	4	264	71	359	K	D	D	R	full	Nematoda
CAB60309.2	CAB60309.2_pkinase_domain_1	1	205	28	242	K	D	D	R	full	Nematoda
CAB60338.3	CAB60338.3_pkinase_domain_1	8	209	28	259	K	D	D	R	full	Nematoda
CAB60347.1	CAB60347.1_pkinase_domain_1	2	264	7	265	K	D	D	R	full	Nematoda
CAB60406.1	CAB60406.1_pkinase_domain_1	1	264	9	275	K	D	D	R	full	Nematoda
CAB60407.2	CAB60407.2_pkinase_domain_1	4	264	173	436	K	D	D	R	full	Nematoda
CAB60996.1	CAB60996.1_pkinase_domain_1	1	264	96	384	K	D	D	R	full	Nematoda
CAB60998.1	CAB60998.1_pkinase_domain_1	5	260	55	301	K	D	D	R	full	Nematoda
CAB61068.2	CAB61068.2_pkinase_domain_1	6	260	28	301	K	D	D	G	full	Nematoda
CAB63235.1	CAB63235.1_pkinase_domain_1	3	259	183	434	K	D	D	R	full	Nematoda
CAB63367.1	CAB63367.1_pkinase_domain_1	1	262	4	284	K	D	D	R	full	Nematoda
CAB63416.1	CAB63416.1_pkinase_domain_1	1	264	21	288	K	D	D	R	full	Nematoda
CAB63417.1	CAB63417.1_pkinase_domain_1	1	264	21	288	K	D	D	R	full	Nematoda
CAB76732.1	CAB76732.1_pkinase_domain_1	9	264	34	338	K	D	D	R	full	Nematoda
CAC14417.2	CAC14417.2_pkinase_domain_1	1	264	108	386	K	D	D	R	full	Nematoda
CAC14418.2	CAC14418.2_pkinase_domain_1	4	264	186	446	K	D	D	K	full	Nematoda
CAC35832.2	CAC35832.2_pkinase_domain_1	2	264	51	384	K	D	D	L	full	Nematoda
CAC35855.1	CAC35855.1_pkinase_domain_1	1	154	24	189	K	D	D	R	full	Nematoda
CAC42322.1	CAC42322.1_pkinase_domain_1	1	264	12	269	K	D	D	R	full	Nematoda
CAC42323.1	CAC42323.1_pkinase_domain_1	1	264	12	269	K	D	D	R	full	Nematoda
CAC42324.1	CAC42324.1_pkinase_domain_1	1	264	12	269	K	D	D	R	full	Nematoda
CAC42325.1	CAC42325.1_pkinase_domain_1	1	264	12	269	K	D	D	R	full	Nematoda
CAC42326.1	CAC42326.1_pkinase_domain_1	1	264	12	269	K	D	D	R	full	Nematoda
CAC42327.1	CAC42327.1_pkinase_domain_1	1	264	12	269	K	D	D	R	full	Nematoda
CAC42328.1	CAC42328.1_pkinase_domain_1	1	264	12	269	K	D	D	R	full	Nematoda
CAC42329.1	CAC42329.1_pkinase_domain_1	1	264	12	269	K	D	D	R	full	Nematoda
CAC42353.2	CAC42353.2_pkinase_domain_1	4	259	103	376	K	D	D	R	full	Nematoda
CAC42384.1	CAC42384.1_pkinase_domain_1	1	264	21	288	K	D	D	R	full	Nematoda
CAC70087.1	CAC70087.1_pkinase_domain_1	3	255	182	423	K	D	D	R	full	Nematoda
CAC70094.2	CAC70094.2_pkinase_domain_1	4	260	591	874	K	D	D	R	full	Nematoda
CAC70138.1	CAC70138.1_pkinase_domain_1	3	254	28	284	K	D	D	R	full	Nematoda
CAD18878.1	CAD18878.1_pkinase_domain_1	4	264	46	334	K	D	D	R	full	Nematoda
CAD24482.2	CAD24482.2_pkinase_domain_1	4	260	87	390	K	D	D	R	full	Nematoda
CAD36478.1	CAD36478.1_pkinase_domain_1	3	259	592	854	K	D	D	R	full	Nematoda
CAD44105.2	CAD44105.2_pkinase_domain_1	2	264	258	572	K	D	D	T	full	Nematoda
CAD44158.1	CAD44158.1_pkinase_domain_1	1	264	82	388	K	D	D	R	full	Nematoda
CAD45580.2	CAD45580.2_pkinase_domain_1	4	264	654	928	K	D	D	Y	full	Nematoda
CAD45599.1	CAD45599.1_pkinase_domain_1	4	209	24	263	K	D	D	R	full	Nematoda
CAD45600.1	CAD45600.1_pkinase_domain_1	4	209	24	263	K	D	D	R	full	Nematoda
CAD45613.1	CAD45613.1_pkinase_domain_1	2	264	277	530	K	D	D	R	full	Nematoda
CAD45614.1	CAD45614.1_pkinase_domain_1	2	264	43	296	K	D	D	R	full	Nematoda
CAD45615.1	CAD45615.1_pkinase_domain_1	2	264	43	296	K	D	D	R	full	Nematoda
CAD45616.1	CAD45616.1_pkinase_domain_1	2	264	82	335	K	D	D	R	full	Nematoda
CAD45617.1	CAD45617.1_pkinase_domain_1	2	264	64	317	K	D	D	R	full	Nematoda
CAD45618.1	CAD45618.1_pkinase_domain_1	2	264	37	290	K	D	D	R	full	Nematoda
CAD45619.1	CAD45619.1_pkinase_domain_1	2	264	75	328	K	D	D	R	full	Nematoda
CAD45620.1	CAD45620.1_pkinase_domain_1	2	264	37	290	K	D	D	R	full	Nematoda
CAD45621.1	CAD45621.1_pkinase_domain_1	2	264	75	328	K	D	D	R	full	Nematoda
CAD45622.1	CAD45622.1_pkinase_domain_1	2	264	64	317	K	D	D	R	full	Nematoda
CAD45623.1	CAD45623.1_pkinase_domain_1	2	264	82	335	K	D	D	R	full	Nematoda
CAD56585.4	CAD56585.4_pkinase_domain_1	2	204	10	219	K	D	D	R	full	Nematoda
CAD57714.1	CAD57714.1_pkinase_domain_1	1	264	21	288	K	D	D	R	full	Nematoda
CAD59152.2	CAD59152.2_pkinase_domain_1	4	264	206	493	K	D	D	R	full	Nematoda
CAD59153.1	CAD59153.1_pkinase_domain_1	4	189	147	335	K	D	D	R	full	Nematoda
CAE17938.1	CAE17938.1_pkinase_domain_1	1	264	65	324	K	D	D	R	full	Nematoda
CAE17938.1	CAE17938.1_pkinase_domain_2	1	264	415	673	K	D	D	R	full	Nematoda
CAE48503.1	CAE48503.1_pkinase_domain_1	17	262	2	245	K	D	D	R	full	Nematoda
CAE54890.1	CAE54890.1_pkinase_domain_1	3	261	137	374	K	D	D	R	full	Nematoda
CAE54891.1	CAE54891.1_pkinase_domain_1	3	261	137	374	K	D	D	R	full	Nematoda
CAG8860268.1	CAG8860268.1_pkinase_domain_1	3	209	66	277	K	D	D	R	full	Nematoda
CAH10788.1	CAH10788.1_pkinase_domain_1	3	264	96	348	K	D	D	R	full	Nematoda
CAH10803.1	CAH10803.1_pkinase_domain_1	4	264	63	351	K	D	D	R	full	Nematoda
CAH10804.1	CAH10804.1_pkinase_domain_1	4	264	210	498	K	D	D	R	full	Nematoda
CAH19101.2	CAH19101.2_pkinase_domain_1	4	204	147	350	K	D	D	R	full	Nematoda
CAH19102.1	CAH19102.1_pkinase_domain_1	17	204	2	192	K	D	D	R	full	Nematoda
CAH2190684.1	CAH2190684.1_pkinase_domain_1	1	264	105	411	K	D	D	R	full	Nematoda
CAH2190685.1	CAH2190685.1_pkinase_domain_1	1	264	33	339	K	D	D	R	full	Nematoda
CAH2193336.1	CAH2193336.1_pkinase_domain_1	4	258	218	462	K	D	D	R	full	Nematoda
CAH2193337.1	CAH2193337.1_pkinase_domain_1	4	258	218	462	K	D	D	R	full	Nematoda
CAH60762.2	CAH60762.2_pkinase_domain_1	2	204	192	401	K	D	D	R	full	Nematoda
CAI46627.1	CAI46627.1_pkinase_domain_1	4	209	24	263	K	D	D	R	full	Nematoda
CAI70409.1	CAI70409.1_pkinase_domain_1	1	264	85	344	K	D	D	R	full	Nematoda
CAI70409.1	CAI70409.1_pkinase_domain_2	1	247	435	676	K	D	D	R	full	Nematoda
CAI79241.1	CAI79241.1_pkinase_domain_1	2	204	192	401	K	D	D	R	full	Nematoda
CAJ21562.1	CAJ21562.1_pkinase_domain_1	1	264	33	339	K	D	D	R	full	Nematoda
CAJ34992.1	CAJ34992.1_pkinase_domain_1	3	259	433	695	K	D	D	R	full	Nematoda
CAJ43434.1	CAJ43434.1_pkinase_domain_1	4	264	587	861	K	D	D	Y	full	Nematoda
CAJ55246.1	CAJ55246.1_pkinase_domain_1	4	264	128	382	K	D	D	R	full	Nematoda
CAJ55247.1	CAJ55247.1_pkinase_domain_1	4	264	138	392	K	D	D	R	full	Nematoda
CAJ55250.1	CAJ55250.1_pkinase_domain_1	1	264	105	411	K	D	D	R	full	Nematoda
CAJ76942.1	CAJ76942.1_pkinase_domain_1	1	264	134	447	K	D	D	C	full	Nematoda
CAJ76943.1	CAJ76943.1_pkinase_domain_1	3	259	119	370	K	D	D	R	full	Nematoda
CAJ80814.1	CAJ80814.1_pkinase_domain_1	1	264	160	473	K	D	D	C	full	Nematoda
CAJ85756.1	CAJ85756.1_pkinase_domain_1	1	264	40	291	K	D	D	R	full	Nematoda
CAL49443.1	CAL49443.1_pkinase_domain_1	1	264	328	579	K	D	D	R	full	Nematoda
CAM33501.1	CAM33501.1_pkinase_domain_1	1	264	47	298	K	D	D	R	full	Nematoda
CAM35838.2	CAM35838.2_pkinase_domain_1	1	264	5722	5977	K	D	D	L	full	Nematoda
CAN86594.1	CAN86594.1_pkinase_domain_1	1	264	98	357	K	D	D	R	full	Nematoda
CAN86594.1	CAN86594.1_pkinase_domain_2	1	264	448	706	K	D	D	R	full	Nematoda
CAQ16148.2	CAQ16148.2_pkinase_domain_1	1	264	106	357	K	D	D	R	full	Nematoda
CAQ35035.1	CAQ35035.1_pkinase_domain_1	4	264	575	828	K	D	D	C	full	Nematoda
CAQ35064.1	CAQ35064.1_pkinase_domain_1	1	264	376	627	K	D	D	R	full	Nematoda
CAQ76474.1	CAQ76474.1_pkinase_domain_1	3	261	64	301	K	D	D	R	full	Nematoda
CAQ76489.2	CAQ76489.2_pkinase_domain_1	4	264	14	291	K	D	D	R	full	Nematoda
CAR31509.1	CAR31509.1_pkinase_domain_1	3	257	892	1141	K	D	D	R	full	Nematoda
CAR31510.1	CAR31510.1_pkinase_domain_1	3	257	826	1075	K	D	D	R	full	Nematoda
CAR97831.2	CAR97831.2_pkinase_domain_1	3	255	805	1048	K	D	D	R	full	Nematoda
CAX51641.2	CAX51641.2_pkinase_domain_1	4	254	82	334	K	D	D	R	full	Nematoda
CAZ39159.1	CAZ39159.1_pkinase_domain_1	4	260	116	374	K	D	D	R	full	Nematoda
CBB15978.1	CBB15978.1_pkinase_domain_1	1	264	311	605	K	D	D	R	full	Nematoda
CBB15981.1	CBB15981.1_pkinase_domain_1	1	264	311	605	K	D	D	R	full	Nematoda
CBH29674.1	CBH29674.1_pkinase_domain_1	1	150	15	170	K	D	D	R	full	Nematoda
CBJ25054.1	CBJ25054.1_pkinase_domain_1	4	264	373	645	K	D	D	R	full	Nematoda
CBJ25055.1	CBJ25055.1_pkinase_domain_1	4	264	787	1059	K	D	D	R	full	Nematoda
CBJ25056.1	CBJ25056.1_pkinase_domain_1	4	264	819	1091	K	D	D	R	full	Nematoda
CBK19522.2	CBK19522.2_pkinase_domain_1	1	264	5555	5810	K	D	D	L	full	Nematoda
CBK19523.1	CBK19523.1_pkinase_domain_1	1	264	5538	5793	K	D	D	L	full	Nematoda
CBL43447.1	CBL43447.1_pkinase_domain_1	1	264	106	357	K	D	D	R	full	Nematoda
CBL87056.1	CBL87056.1_pkinase_domain_1	1	260	152	412	K	D	D	R	full	Nematoda
CBO24859.1	CBO24859.1_pkinase_domain_1	1	264	81	332	K	D	D	R	full	Nematoda
CBW44387.1	CBW44387.1_pkinase_domain_1	1	264	19	270	K	D	D	R	full	Nematoda
CBX25208.1	CBX25208.1_pkinase_domain_1	1	262	135	415	K	D	D	R	full	Nematoda
CBX25209.1	CBX25209.1_pkinase_domain_1	1	262	34	314	K	D	D	R	full	Nematoda
CBX53319.1	CBX53319.1_pkinase_domain_1	5	210	459	669	K	D	D	A	full	Nematoda
CBY24252.1	CBY24252.1_pkinase_domain_1	3	264	178	436	K	D	D	R	full	Nematoda
CCA65582.1	CCA65582.1_pkinase_domain_1	3	259	147	433	K	D	D	G	full	Nematoda
CCA65586.1	CCA65586.1_pkinase_domain_1	1	264	122	379	K	D	D	R	full	Nematoda
CCA65681.1	CCA65681.1_pkinase_domain_1	4	264	45	305	K	D	D	K	full	Nematoda
CCA65682.1	CCA65682.1_pkinase_domain_1	4	264	182	442	K	D	D	K	full	Nematoda
CCC42211.1	CCC42211.1_pkinase_domain_1	1	264	108	386	K	D	D	R	full	Nematoda
CCD31031.1	CCD31031.1_pkinase_domain_1	4	264	573	847	K	D	D	Y	full	Nematoda
CCD31057.1	CCD31057.1_pkinase_domain_1	4	264	551	804	K	D	D	C	full	Nematoda
CCD31083.1	CCD31083.1_pkinase_domain_1	2	255	292	535	K	D	D	R	full	Nematoda
CCD61302.1	CCD61302.1_pkinase_domain_1	1	264	38	323	K	D	D	R	full	Nematoda
CCD61317.1	CCD61317.1_pkinase_domain_1	1	264	30	280	K	D	D	R	full	Nematoda
CCD61319.1	CCD61319.1_pkinase_domain_1	1	212	21	246	K	D	D	R	full	Nematoda
CCD61386.1	CCD61386.1_pkinase_domain_1	3	264	37	319	K	D	D	R	full	Nematoda
CCD61387.1	CCD61387.1_pkinase_domain_1	1	220	24	246	K	D	D	R	full	Nematoda
CCD61393.1	CCD61393.1_pkinase_domain_1	1	264	238	519	K	D	D	R	full	Nematoda
CCD61395.1	CCD61395.1_pkinase_domain_1	1	264	328	609	K	D	D	R	full	Nematoda
CCD61402.2	CCD61402.2_pkinase_domain_1	1	264	49	333	K	D	D	R	full	Nematoda
CCD61403.1	CCD61403.1_pkinase_domain_1	1	264	49	333	K	D	D	R	full	Nematoda
CCD61404.1	CCD61404.1_pkinase_domain_1	4	264	121	419	K	D	D	R	full	Nematoda
CCD61471.1	CCD61471.1_pkinase_domain_1	4	264	359	647	K	D	D	R	full	Nematoda
CCD61595.1	CCD61595.1_pkinase_domain_1	2	199	23	230	K	D	D	R	full	Nematoda
CCD61695.1	CCD61695.1_pkinase_domain_1	4	257	110	358	K	D	D	R	full	Nematoda
CCD61696.1	CCD61696.1_pkinase_domain_1	4	257	110	358	K	D	D	R	full	Nematoda
CCD61756.1	CCD61756.1_pkinase_domain_1	1	254	29	271	K	D	D	R	full	Nematoda
CCD61901.1	CCD61901.1_pkinase_domain_1	4	263	1128	1387	K	D	D	R	full	Nematoda
CCD61902.1	CCD61902.1_pkinase_domain_1	4	263	1128	1387	K	D	D	R	full	Nematoda
CCD62004.1	CCD62004.1_pkinase_domain_1	1	264	119	414	K	D	D	R	full	Nematoda
CCD62005.1	CCD62005.1_pkinase_domain_1	1	264	28	323	K	D	D	R	full	Nematoda
CCD62054.1	CCD62054.1_pkinase_domain_1	1	264	58	309	K	D	D	R	full	Nematoda
CCD62055.1	CCD62055.1_pkinase_domain_1	1	264	297	548	K	D	D	R	full	Nematoda
CCD62056.1	CCD62056.1_pkinase_domain_1	1	264	58	309	K	D	D	R	full	Nematoda
CCD62057.1	CCD62057.1_pkinase_domain_1	1	264	58	309	K	D	D	R	full	Nematoda
CCD62059.1	CCD62059.1_pkinase_domain_1	1	264	58	309	K	D	D	R	full	Nematoda
CCD62060.1	CCD62060.1_pkinase_domain_1	1	264	58	309	K	D	D	R	full	Nematoda
CCD62061.1	CCD62061.1_pkinase_domain_1	1	264	58	309	K	D	D	R	full	Nematoda
CCD62101.1	CCD62101.1_pkinase_domain_1	3	264	71	325	K	D	D	R	full	Nematoda
CCD62171.1	CCD62171.1_pkinase_domain_1	2	258	376	623	K	D	D	R	full	Nematoda
CCD62172.1	CCD62172.1_pkinase_domain_1	2	258	239	486	K	D	D	R	full	Nematoda
CCD62175.1	CCD62175.1_pkinase_domain_1	5	254	297	578	K	D	D	R	full	Nematoda
CCD62176.1	CCD62176.1_pkinase_domain_1	5	254	297	577	K	D	D	R	full	Nematoda
CCD62218.1	CCD62218.1_pkinase_domain_1	2	211	18	237	K	D	D	R	full	Nematoda
CCD62340.1	CCD62340.1_pkinase_domain_1	3	158	166	364	K	D	D	G	full	Nematoda
CCD62343.1	CCD62343.1_pkinase_domain_1	4	260	484	741	K	D	D	R	full	Nematoda
CCD62344.2	CCD62344.2_pkinase_domain_1	4	260	526	783	K	D	D	R	full	Nematoda
CCD62387.1	CCD62387.1_pkinase_domain_1	3	264	74	325	K	D	D	R	full	Nematoda
CCD62427.1	CCD62427.1_pkinase_domain_1	3	264	51	384	K	D	D	L	full	Nematoda
CCD62511.1	CCD62511.1_pkinase_domain_1	2	246	12	276	K	D	D	G	full	Nematoda
CCD62526.1	CCD62526.1_pkinase_domain_1	3	213	22	242	K	D	D	R	full	Nematoda
CCD62527.1	CCD62527.1_pkinase_domain_1	1	212	24	245	K	D	D	R	full	Nematoda
CCD62663.1	CCD62663.1_pkinase_domain_1	1	248	87	362	K	D	D	R	full	Nematoda
CCD62664.1	CCD62664.1_pkinase_domain_1	1	248	87	362	K	D	D	R	full	Nematoda
CCD62741.1	CCD62741.1_pkinase_domain_1	6	264	30	288	K	D	D	G	full	Nematoda
CCD62782.1	CCD62782.1_pkinase_domain_1	2	263	123	384	K	D	D	R	full	Nematoda
CCD62791.1	CCD62791.1_pkinase_domain_1	6	264	53	320	K	D	D	R	full	Nematoda
CCD62792.1	CCD62792.1_pkinase_domain_1	5	264	53	321	K	D	D	R	full	Nematoda
CCD62913.1	CCD62913.1_pkinase_domain_1	1	264	49	305	K	D	D	R	full	Nematoda
CCD63049.1	CCD63049.1_pkinase_domain_1	3	264	59	352	K	D	D	R	full	Nematoda
CCD63050.1	CCD63050.1_pkinase_domain_1	3	264	59	352	K	D	D	R	full	Nematoda
CCD63051.1	CCD63051.1_pkinase_domain_1	3	264	24	317	K	D	D	R	full	Nematoda
CCD63062.1	CCD63062.1_pkinase_domain_1	3	264	46	342	K	D	D	R	full	Nematoda
CCD63118.1	CCD63118.1_pkinase_domain_1	3	255	308	590	K	D	D	R	full	Nematoda
CCD63119.1	CCD63119.1_pkinase_domain_1	3	255	156	438	K	D	D	R	full	Nematoda
CCD63131.1	CCD63131.1_pkinase_domain_1	1	264	21	302	K	D	D	R	full	Nematoda
CCD63132.1	CCD63132.1_pkinase_domain_1	1	264	130	411	K	D	D	R	full	Nematoda
CCD63173.1	CCD63173.1_pkinase_domain_1	3	264	15	306	K	D	D	R	full	Nematoda
CCD63180.1	CCD63180.1_pkinase_domain_1	1	264	30	289	K	D	D	R	full	Nematoda
CCD63181.2	CCD63181.2_pkinase_domain_1	1	264	30	289	K	D	D	R	full	Nematoda
CCD63297.1	CCD63297.1_pkinase_domain_1	3	260	124	370	K	D	D	R	full	Nematoda
CCD63310.1	CCD63310.1_pkinase_domain_1	3	258	265	513	K	D	D	R	full	Nematoda
CCD63312.1	CCD63312.1_pkinase_domain_1	3	259	132	380	K	D	D	R	full	Nematoda
CCD63354.1	CCD63354.1_pkinase_domain_1	1	198	25	246	K	D	D	H	full	Nematoda
CCD63391.1	CCD63391.1_pkinase_domain_1	1	264	34	286	K	D	D	R	full	Nematoda
CCD63392.1	CCD63392.1_pkinase_domain_1	1	156	34	196	K	D	D	R	full	Nematoda
CCD63393.1	CCD63393.1_pkinase_domain_1	1	264	34	286	K	D	D	R	full	Nematoda
CCD63402.1	CCD63402.1_pkinase_domain_1	2	264	127	381	K	D	D	R	full	Nematoda
CCD63403.1	CCD63403.1_pkinase_domain_1	2	264	127	381	K	D	D	R	full	Nematoda
CCD63430.1	CCD63430.1_pkinase_domain_1	3	201	122	323	K	D	D	R	full	Nematoda
CCD63656.1	CCD63656.1_pkinase_domain_1	1	163	25	194	K	D	D	R	full	Nematoda
CCD63804.1	CCD63804.1_pkinase_domain_1	1	264	295	546	K	D	D	R	full	Nematoda
CCD63805.1	CCD63805.1_pkinase_domain_1	1	264	292	543	K	D	D	R	full	Nematoda
CCD63806.1	CCD63806.1_pkinase_domain_1	1	264	246	497	K	D	D	R	full	Nematoda
CCD63829.1	CCD63829.1_pkinase_domain_1	5	198	33	233	K	D	D	R	full	Nematoda
CCD63865.1	CCD63865.1_pkinase_domain_2	10	264	7794	8035	K	D	D	L	full	Nematoda
CCD63866.1	CCD63866.1_pkinase_domain_2	10	264	1106	1347	K	D	D	L	full	Nematoda
CCD63867.1	CCD63867.1_pkinase_domain_2	10	264	1109	1350	K	D	D	L	full	Nematoda
CCD63869.1	CCD63869.1_pkinase_domain_2	10	264	7154	7395	K	D	D	L	full	Nematoda
CCD63870.2	CCD63870.2_pkinase_domain_2	10	264	7321	7562	K	D	D	L	full	Nematoda
CCD63888.1	CCD63888.1_pkinase_domain_1	4	205	91	301	K	D	D	R	full	Nematoda
CCD63901.1	CCD63901.1_pkinase_domain_1	5	260	314	567	K	D	D	R	full	Nematoda
CCD63981.1	CCD63981.1_pkinase_domain_1	2	264	192	455	K	D	D	R	full	Nematoda
CCD63995.1	CCD63995.1_pkinase_domain_2	3	264	276	529	K	D	D	R	full	Nematoda
CCD63996.2	CCD63996.2_pkinase_domain_1	3	264	39	292	K	D	D	R	full	Nematoda
CCD63997.1	CCD63997.1_pkinase_domain_2	3	264	312	565	K	D	D	R	full	Nematoda
CCD64221.1	CCD64221.1_pkinase_domain_1	2	264	69	330	K	D	D	R	full	Nematoda
CCD64226.1	CCD64226.1_pkinase_domain_1	4	253	36	285	K	D	D	R	full	Nematoda
CCD64232.1	CCD64232.1_pkinase_domain_1	4	253	36	285	K	D	D	R	full	Nematoda
CCD64404.1	CCD64404.1_pkinase_domain_1	26	257	189	445	K	D	D	R	full	Nematoda
CCD64405.1	CCD64405.1_pkinase_domain_1	25	257	188	445	K	D	D	R	full	Nematoda
CCD64438.1	CCD64438.1_pkinase_domain_1	1	264	38	289	K	D	D	R	full	Nematoda
CCD64455.1	CCD64455.1_pkinase_domain_1	1	204	20	236	K	D	D	R	full	Nematoda
CCD64757.1	CCD64757.1_pkinase_domain_1	2	264	45	296	K	D	D	R	full	Nematoda
CCD64899.1	CCD64899.1_pkinase_domain_1	1	263	4	266	K	D	D	R	full	Nematoda
CCD64901.1	CCD64901.1_pkinase_domain_1	3	259	122	368	K	D	D	R	full	Nematoda
CCD64903.1	CCD64903.1_pkinase_domain_1	3	208	50	267	K	D	D	R	full	Nematoda
CCD64966.1	CCD64966.1_pkinase_domain_1	1	263	13	248	K	D	D	R	full	Nematoda
CCD65057.1	CCD65057.1_pkinase_domain_1	1	164	19	193	K	D	D	R	full	Nematoda
CCD65129.1	CCD65129.1_pkinase_domain_2	21	258	582	837	K	D	D	R	full	Nematoda
CCD65287.1	CCD65287.1_pkinase_domain_1	2	264	349	609	K	D	D	R	full	Nematoda
CCD65288.1	CCD65288.1_pkinase_domain_1	2	264	349	609	K	D	D	R	full	Nematoda
CCD65289.2	CCD65289.2_pkinase_domain_1	2	264	420	680	K	D	D	R	full	Nematoda
CCD65291.1	CCD65291.1_pkinase_domain_1	2	264	394	654	K	D	D	R	full	Nematoda
CCD65397.1	CCD65397.1_pkinase_domain_1	3	264	37	286	K	D	D	R	full	Nematoda
CCD65402.1	CCD65402.1_pkinase_domain_1	3	264	37	286	K	D	D	R	full	Nematoda
CCD65403.1	CCD65403.1_pkinase_domain_1	3	264	37	286	K	D	D	R	full	Nematoda
CCD65818.2	CCD65818.2_pkinase_domain_1	3	264	38	292	K	D	D	R	full	Nematoda
CCD65825.1	CCD65825.1_pkinase_domain_1	5	259	199	451	K	D	D	R	full	Nematoda
CCD66028.1	CCD66028.1_pkinase_domain_1	3	194	267	478	K	D	D	R	full	Nematoda
CCD66181.1	CCD66181.1_pkinase_domain_1	1	153	10	166	K	D	D	T	full	Nematoda
CCD66182.1	CCD66182.1_pkinase_domain_1	1	246	10	275	K	D	D	G	full	Nematoda
CCD66186.1	CCD66186.1_pkinase_domain_1	3	259	369	620	K	D	D	R	full	Nematoda
CCD66187.1	CCD66187.1_pkinase_domain_1	3	259	300	551	K	D	D	R	full	Nematoda
CCD66344.1	CCD66344.1_pkinase_domain_1	1	264	410	655	K	D	D	R	full	Nematoda
CCD66685.1	CCD66685.1_pkinase_domain_1	4	258	31	387	K	D	D	R	full	Nematoda
CCD66816.1	CCD66816.1_pkinase_domain_1	3	260	123	374	K	D	D	R	full	Nematoda
CCD66840.1	CCD66840.1_pkinase_domain_1	1	264	131	443	K	D	D	G	full	Nematoda
CCD66929.1	CCD66929.1_pkinase_domain_1	3	264	164	406	K	D	D	R	full	Nematoda
CCD67020.2	CCD67020.2_pkinase_domain_1	1	212	36	262	K	D	D	R	full	Nematoda
CCD67275.1	CCD67275.1_pkinase_domain_1	5	264	17	276	K	D	D	R	full	Nematoda
CCD67589.2	CCD67589.2_pkinase_domain_1	4	255	192	438	K	D	D	R	full	Nematoda
CCD67641.2	CCD67641.2_pkinase_domain_1	1	160	27	192	K	D	D	R	full	Nematoda
CCD67670.1	CCD67670.1_pkinase_domain_1	1	212	24	248	K	D	D	R	full	Nematoda
CCD67851.1	CCD67851.1_pkinase_domain_1	3	264	71	362	K	D	D	R	full	Nematoda
CCD67852.1	CCD67852.1_pkinase_domain_1	3	264	71	364	K	D	D	R	full	Nematoda
CCD68003.1	CCD68003.1_pkinase_domain_1	4	257	141	393	K	D	D	R	full	Nematoda
CCD68028.1	CCD68028.1_pkinase_domain_1	3	264	52	311	K	D	D	R	full	Nematoda
CCD68073.1	CCD68073.1_pkinase_domain_1	1	258	39	300	K	D	D	R	full	Nematoda
CCD68100.2	CCD68100.2_pkinase_domain_1	2	233	62	298	K	D	D	R	full	Nematoda
CCD68147.1	CCD68147.1_pkinase_domain_1	3	260	123	374	K	D	D	R	full	Nematoda
CCD68151.1	CCD68151.1_pkinase_domain_1	8	153	45	234	K	D	D	N	full	Nematoda
CCD68176.1	CCD68176.1_pkinase_domain_1	2	216	25	254	K	D	D	R	full	Nematoda
CCD68187.1	CCD68187.1_pkinase_domain_1	2	215	32	260	K	D	D	R	full	Nematoda
CCD68239.1	CCD68239.1_pkinase_domain_1	4	263	32	326	K	D	D	R	full	Nematoda
CCD68375.1	CCD68375.1_pkinase_domain_1	1	256	453	711	K	D	D	R	full	Nematoda
CCD68544.1	CCD68544.1_pkinase_domain_1	1	264	21	290	K	D	D	R	full	Nematoda
CCD68545.2	CCD68545.2_pkinase_domain_1	1	264	18	281	K	D	D	R	full	Nematoda
CCD68551.1	CCD68551.1_pkinase_domain_1	1	264	18	287	K	D	D	R	full	Nematoda
CCD68552.1	CCD68552.1_pkinase_domain_1	1	263	25	284	K	D	D	R	full	Nematoda
CCD68554.2	CCD68554.2_pkinase_domain_1	1	264	22	284	K	D	D	R	full	Nematoda
CCD68653.1	CCD68653.1_pkinase_domain_1	1	264	26	303	K	D	D	R	full	Nematoda
CCD68754.1	CCD68754.1_pkinase_domain_1	3	262	255	520	K	D	D	R	full	Nematoda
CCD68833.1	CCD68833.1_pkinase_domain_1	2	264	88	339	K	D	D	R	full	Nematoda
CCD68834.1	CCD68834.1_pkinase_domain_1	2	264	88	339	K	D	D	R	full	Nematoda
CCD68835.1	CCD68835.1_pkinase_domain_1	2	264	26	277	K	D	D	R	full	Nematoda
CCD69023.1	CCD69023.1_pkinase_domain_1	23	259	311	549	K	D	D	R	full	Nematoda
CCD69024.2	CCD69024.2_pkinase_domain_2	23	259	144	382	K	D	D	R	full	Nematoda
CCD69025.2	CCD69025.2_pkinase_domain_1	23	259	281	519	K	D	D	R	full	Nematoda
CCD69087.1	CCD69087.1_pkinase_domain_1	1	264	11	265	K	D	D	R	full	Nematoda
CCD69088.1	CCD69088.1_pkinase_domain_1	1	264	11	265	K	D	D	R	full	Nematoda
CCD69224.1	CCD69224.1_pkinase_domain_2	2	174	441	633	K	D	D	R	full	Nematoda
CCD69233.1	CCD69233.1_pkinase_domain_1	5	259	531	782	K	D	D	R	full	Nematoda
CCD69234.1	CCD69234.1_pkinase_domain_1	5	259	501	752	K	D	D	R	full	Nematoda
CCD69307.1	CCD69307.1_pkinase_domain_1	1	264	5	289	K	D	D	R	full	Nematoda
CCD69395.1	CCD69395.1_pkinase_domain_1	1	264	35	286	K	D	D	R	full	Nematoda
CCD69410.1	CCD69410.1_pkinase_domain_1	6	258	482	741	K	D	D	K	full	Nematoda
CCD69761.1	CCD69761.1_pkinase_domain_1	1	263	122	457	K	D	D	A	full	Nematoda
CCD69762.1	CCD69762.1_pkinase_domain_1	1	263	147	482	K	D	D	A	full	Nematoda
CCD69763.1	CCD69763.1_pkinase_domain_1	1	263	41	376	K	D	D	A	full	Nematoda
CCD69817.1	CCD69817.1_pkinase_domain_1	10	264	32	303	K	D	D	R	full	Nematoda
CCD69854.2	CCD69854.2_pkinase_domain_1	2	165	673	865	K	D	D	R	full	Nematoda
CCD69891.1	CCD69891.1_pkinase_domain_1	3	258	122	370	K	D	D	R	full	Nematoda
CCD69892.1	CCD69892.1_pkinase_domain_1	12	264	35	268	K	D	D	R	full	Nematoda
CCD70003.2	CCD70003.2_pkinase_domain_1	4	264	18	300	K	D	D	R	full	Nematoda
CCD70129.1	CCD70129.1_pkinase_domain_1	3	221	20	257	K	D	D	R	full	Nematoda
CCD70171.1	CCD70171.1_pkinase_domain_1	3	258	33	284	K	D	D	R	full	Nematoda
CCD70317.1	CCD70317.1_pkinase_domain_1	4	262	118	367	K	D	D	R	full	Nematoda
CCD70382.1	CCD70382.1_pkinase_domain_1	1	248	83	333	K	D	D	R	full	Nematoda
CCD70415.1	CCD70415.1_pkinase_domain_1	1	264	36	287	K	D	D	R	full	Nematoda
CCD70464.2	CCD70464.2_pkinase_domain_2	2	175	445	638	K	D	D	R	full	Nematoda
CCD70472.1	CCD70472.1_pkinase_domain_1	5	264	668	925	K	D	D	R	full	Nematoda
CCD70550.1	CCD70550.1_pkinase_domain_1	6	260	727	977	K	D	D	R	full	Nematoda
CCD70665.1	CCD70665.1_pkinase_domain_1	3	212	22	241	K	D	D	R	full	Nematoda
CCD70666.1	CCD70666.1_pkinase_domain_1	1	212	24	245	K	D	D	R	full	Nematoda
CCD70678.1	CCD70678.1_pkinase_domain_1	1	209	21	244	K	D	D	R	full	Nematoda
CCD70679.1	CCD70679.1_pkinase_domain_1	1	209	21	244	K	D	D	R	full	Nematoda
CCD70683.1	CCD70683.1_pkinase_domain_1	1	222	69	300	K	D	D	R	full	Nematoda
CCD71052.1	CCD71052.1_pkinase_domain_1	1	211	28	244	K	D	D	R	full	Nematoda
CCD71218.1	CCD71218.1_pkinase_domain_1	2	259	977	1238	K	D	D	R	full	Nematoda
CCD71418.1	CCD71418.1_pkinase_domain_1	4	264	93	344	K	D	D	R	full	Nematoda
CCD71419.1	CCD71419.1_pkinase_domain_1	4	264	20	271	K	D	D	R	full	Nematoda
CCD71465.1	CCD71465.1_pkinase_domain_1	2	259	263	514	K	D	D	R	full	Nematoda
CCD71622.2	CCD71622.2_pkinase_domain_1	4	216	54	284	K	D	D	R	full	Nematoda
CCD71675.1	CCD71675.1_pkinase_domain_1	1	264	16	267	K	D	D	R	full	Nematoda
CCD71705.1	CCD71705.1_pkinase_domain_1	3	258	219	471	K	D	D	R	full	Nematoda
CCD71723.1	CCD71723.1_pkinase_domain_1	4	260	286	530	K	D	D	R	full	Nematoda
CCD71844.1	CCD71844.1_pkinase_domain_1	5	258	66	324	K	D	D	R	full	Nematoda
CCD71859.1	CCD71859.1_pkinase_domain_1	3	264	471	729	K	D	D	R	full	Nematoda
CCD71860.1	CCD71860.1_pkinase_domain_1	3	264	428	686	K	D	D	R	full	Nematoda
CCD71861.1	CCD71861.1_pkinase_domain_1	3	264	440	698	K	D	D	R	full	Nematoda
CCD71863.1	CCD71863.1_pkinase_domain_1	3	264	434	692	K	D	D	R	full	Nematoda
CCD71864.1	CCD71864.1_pkinase_domain_1	3	264	161	419	K	D	D	R	full	Nematoda
CCD71865.1	CCD71865.1_pkinase_domain_1	3	264	24	278	K	D	D	R	full	Nematoda
CCD72150.1	CCD72150.1_pkinase_domain_1	1	264	34	285	K	D	D	R	full	Nematoda
CCD72151.2	CCD72151.2_pkinase_domain_1	1	264	184	435	K	D	D	R	full	Nematoda
CCD72152.2	CCD72152.2_pkinase_domain_1	1	264	184	434	K	D	D	R	full	Nematoda
CCD72153.1	CCD72153.1_pkinase_domain_1	1	264	19	270	K	D	D	R	full	Nematoda
CCD72168.2	CCD72168.2_pkinase_domain_1	2	264	12561	12815	K	D	D	L	full	Nematoda
CCD72169.2	CCD72169.2_pkinase_domain_1	2	264	12135	12389	K	D	D	L	full	Nematoda
CCD72171.2	CCD72171.2_pkinase_domain_1	2	264	12561	12815	K	D	D	L	full	Nematoda
CCD72172.2	CCD72172.2_pkinase_domain_1	2	264	12135	12389	K	D	D	L	full	Nematoda
CCD72173.2	CCD72173.2_pkinase_domain_1	2	264	12561	12815	K	D	D	L	full	Nematoda
CCD72174.2	CCD72174.2_pkinase_domain_1	2	264	12135	12389	K	D	D	L	full	Nematoda
CCD72201.2	CCD72201.2_pkinase_domain_1	4	260	1249	1518	K	D	D	R	full	Nematoda
CCD72236.1	CCD72236.1_pkinase_domain_1	4	258	217	462	K	D	D	R	full	Nematoda
CCD72334.1	CCD72334.1_pkinase_domain_1	2	260	72	336	K	D	D	R	full	Nematoda
CCD72335.1	CCD72335.1_pkinase_domain_1	2	260	112	376	K	D	D	R	full	Nematoda
CCD72348.1	CCD72348.1_pkinase_domain_1	1	209	70	289	K	D	D	R	full	Nematoda
CCD72495.1	CCD72495.1_pkinase_domain_1	1	263	15	272	K	D	D	R	full	Nematoda
CCD72533.1	CCD72533.1_pkinase_domain_1	2	264	25	276	K	D	D	R	full	Nematoda
CCD72549.1	CCD72549.1_pkinase_domain_1	3	259	286	553	K	D	D	R	full	Nematoda
CCD72558.1	CCD72558.1_pkinase_domain_1	3	259	27	286	K	D	D	R	full	Nematoda
CCD72577.1	CCD72577.1_pkinase_domain_1	3	259	330	597	K	D	D	R	full	Nematoda
CCD72852.1	CCD72852.1_pkinase_domain_1	4	258	106	386	K	D	D	R	full	Nematoda
CCD72899.1	CCD72899.1_pkinase_domain_1	1	203	19	232	K	D	D	R	full	Nematoda
CCD72943.1	CCD72943.1_pkinase_domain_1	1	264	28	289	K	D	D	L	full	Nematoda
CCD73237.1	CCD73237.1_pkinase_domain_1	1	264	71	322	K	D	D	R	full	Nematoda
CCD73287.1	CCD73287.1_pkinase_domain_1	1	263	24	285	K	D	D	R	full	Nematoda
CCD73413.1	CCD73413.1_pkinase_domain_1	3	153	107	323	K	D	D	R	full	Nematoda
CCD73487.1	CCD73487.1_pkinase_domain_1	3	264	75	360	K	D	D	R	full	Nematoda
CCD73498.1	CCD73498.1_pkinase_domain_1	1	153	43	201	K	D	D	R	full	Nematoda
CCD73559.1	CCD73559.1_pkinase_domain_1	1	264	216	506	K	D	D	R	full	Nematoda
CCD73560.2	CCD73560.2_pkinase_domain_1	1	264	132	422	K	D	D	R	full	Nematoda
CCD73561.2	CCD73561.2_pkinase_domain_1	1	264	60	350	K	D	D	R	full	Nematoda
CCD73789.2	CCD73789.2_pkinase_domain_1	1	264	31	298	K	D	D	R	full	Nematoda
CCD73954.2	CCD73954.2_pkinase_domain_1	5	260	498	759	K	D	D	G	full	Nematoda
CCD73974.1	CCD73974.1_pkinase_domain_1	5	264	42	338	K	D	D	R	full	Nematoda
CCD74056.2	CCD74056.2_pkinase_domain_1	4	259	186	429	K	D	D	R	full	Nematoda
CCD74403.1	CCD74403.1_pkinase_domain_1	4	264	172	435	K	D	D	R	full	Nematoda
CCD83400.1	CCD83400.1_pkinase_domain_1	3	259	737	990	K	D	D	R	full	Nematoda
CCD83401.1	CCD83401.1_pkinase_domain_1	3	259	737	990	K	D	D	R	full	Nematoda
CCD83402.1	CCD83402.1_pkinase_domain_1	3	259	737	990	K	D	D	R	full	Nematoda
CCE71394.1	CCE71394.1_pkinase_domain_1	1	264	170	421	K	D	D	R	full	Nematoda
CCE71454.1	CCE71454.1_pkinase_domain_1	4	264	2	250	K	D	D	R	full	Nematoda
CCF23388.1	CCF23388.1_pkinase_domain_1	1	264	6030	6285	K	D	D	L	full	Nematoda
CCF23389.1	CCF23389.1_pkinase_domain_1	1	264	5951	6206	K	D	D	L	full	Nematoda
CCG28111.1	CCG28111.1_pkinase_domain_1	2	255	435	678	K	D	D	R	full	Nematoda
CCG28133.1	CCG28133.1_pkinase_domain_1	1	264	444	757	K	D	D	C	full	Nematoda
CCG28134.1	CCG28134.1_pkinase_domain_1	1	264	164	477	K	D	D	C	full	Nematoda
CCG28198.1	CCG28198.1_pkinase_domain_1	2	204	10	219	K	D	D	R	full	Nematoda
CCG28199.1	CCG28199.1_pkinase_domain_1	2	204	10	219	K	D	D	R	full	Nematoda
CCG28211.1	CCG28211.1_pkinase_domain_1	4	264	822	1094	K	D	D	R	full	Nematoda
CCG28212.1	CCG28212.1_pkinase_domain_1	4	264	640	912	K	D	D	R	full	Nematoda
CCG28213.1	CCG28213.1_pkinase_domain_1	4	264	636	908	K	D	D	R	full	Nematoda
CCG28214.1	CCG28214.1_pkinase_domain_1	4	264	819	1091	K	D	D	R	full	Nematoda
CCG28246.1	CCG28246.1_pkinase_domain_1	4	264	771	1024	K	D	D	C	full	Nematoda
CCG28247.1	CCG28247.1_pkinase_domain_1	4	264	798	1051	K	D	D	C	full	Nematoda
CCG28266.1	CCG28266.1_pkinase_domain_1	5	259	183	451	K	D	D	R	full	Nematoda
CCM09396.1	CCM09396.1_pkinase_domain_1	1	264	179	492	K	D	D	C	full	Nematoda
CCO25652.1	CCO25652.1_pkinase_domain_1	1	264	57	309	K	D	D	R	full	Nematoda
CCW45975.1	CCW45975.1_pkinase_domain_1	1	264	84	335	K	D	D	R	full	Nematoda
CDH93078.1	CDH93078.1_pkinase_domain_1	1	264	11	265	K	D	D	R	full	Nematoda
CDH93079.1	CDH93079.1_pkinase_domain_1	1	264	11	265	K	D	D	R	full	Nematoda
CDH93221.1	CDH93221.1_pkinase_domain_1	3	264	175	433	K	D	D	R	full	Nematoda
CDH93222.1	CDH93222.1_pkinase_domain_1	3	264	474	732	K	D	D	R	full	Nematoda
CDK13329.1	CDK13329.1_pkinase_domain_1	4	260	371	615	K	D	D	R	full	Nematoda
CDK13567.1	CDK13567.1_pkinase_domain_1	1	207	21	244	K	D	D	R	full	Nematoda
CDK13622.1	CDK13622.1_pkinase_domain_1	4	260	469	726	K	D	D	R	full	Nematoda
CDK13623.1	CDK13623.1_pkinase_domain_1	4	260	509	766	K	D	D	R	full	Nematoda
CDK13624.1	CDK13624.1_pkinase_domain_1	4	260	452	709	K	D	D	R	full	Nematoda
CDK13625.1	CDK13625.1_pkinase_domain_1	4	260	440	697	K	D	D	R	full	Nematoda
CDM63506.1	CDM63506.1_pkinase_domain_1	2	259	267	518	K	D	D	R	full	Nematoda
CDM63507.1	CDM63507.1_pkinase_domain_1	2	259	207	458	K	D	D	R	full	Nematoda
CDM63596.1	CDM63596.1_pkinase_domain_1	1	264	75	326	K	D	D	R	full	Nematoda
CDR32636.1	CDR32636.1_pkinase_domain_1	3	260	182	434	K	D	D	R	full	Nematoda
CDR32641.1	CDR32641.1_pkinase_domain_1	4	258	89	346	K	D	D	R	full	Nematoda
CDR32677.1	CDR32677.1_pkinase_domain_1	1	264	167	480	K	D	D	C	full	Nematoda
CDR32678.1	CDR32678.1_pkinase_domain_1	1	264	134	447	K	D	D	C	full	Nematoda
CDR32679.1	CDR32679.1_pkinase_domain_1	1	264	167	480	K	D	D	C	full	Nematoda
CDR32680.1	CDR32680.1_pkinase_domain_1	1	264	134	447	K	D	D	C	full	Nematoda
CDR32681.1	CDR32681.1_pkinase_domain_1	1	264	444	757	K	D	D	C	full	Nematoda
CDR32682.1	CDR32682.1_pkinase_domain_1	1	264	179	492	K	D	D	C	full	Nematoda
CDR32744.1	CDR32744.1_pkinase_domain_1	1	264	6245	6500	K	D	D	L	full	Nematoda
CDR32745.1	CDR32745.1_pkinase_domain_1	1	264	6236	6491	K	D	D	L	full	Nematoda
CDR32747.1	CDR32747.1_pkinase_domain_1	4	264	559	831	K	D	D	R	full	Nematoda
CDR32820.1	CDR32820.1_pkinase_domain_1	1	260	171	422	K	D	D	R	full	Nematoda
CDR32821.1	CDR32821.1_pkinase_domain_1	1	260	133	384	K	D	D	R	full	Nematoda
CEO42248.2	CEO42248.2_pkinase_domain_1	3	258	241	488	K	D	D	R	full	Nematoda
CTQ86424.1	CTQ86424.1_pkinase_domain_1	1	264	379	630	K	D	D	R	full	Nematoda
CTQ86425.1	CTQ86425.1_pkinase_domain_1	1	264	331	582	K	D	D	R	full	Nematoda
CTQ86493.1	CTQ86493.1_pkinase_domain_1	5	264	654	911	K	D	D	R	full	Nematoda
CTQ86546.1	CTQ86546.1_pkinase_domain_1	3	257	899	1148	K	D	D	R	full	Nematoda
CTQ86580.1	CTQ86580.1_pkinase_domain_1	4	260	420	674	K	D	D	R	full	Nematoda
CTQ86581.1	CTQ86581.1_pkinase_domain_1	4	260	355	609	K	D	D	R	full	Nematoda
CTQ86582.1	CTQ86582.1_pkinase_domain_1	4	260	192	446	K	D	D	R	full	Nematoda
CTQ86616.1	CTQ86616.1_pkinase_domain_1	4	260	1331	1600	K	D	D	R	full	Nematoda
CTQ86617.1	CTQ86617.1_pkinase_domain_1	4	260	1202	1471	K	D	D	R	full	Nematoda
CTQ86618.1	CTQ86618.1_pkinase_domain_1	4	260	1173	1442	K	D	D	R	full	Nematoda
CTQ86619.1	CTQ86619.1_pkinase_domain_1	4	260	439	708	K	D	D	R	full	Nematoda
CTQ86620.1	CTQ86620.1_pkinase_domain_1	4	260	75	344	K	D	D	R	full	Nematoda
CTQ86840.1	CTQ86840.1_pkinase_domain_1	1	248	83	333	K	D	D	R	full	Nematoda
CTQ86850.1	CTQ86850.1_pkinase_domain_1	25	257	188	445	K	D	D	R	full	Nematoda
CTQ86851.1	CTQ86851.1_pkinase_domain_1	25	257	188	445	K	D	D	R	full	Nematoda
CTQ86896.1	CTQ86896.1_pkinase_domain_1	1	264	14	265	K	D	D	R	full	Nematoda
CTQ86897.1	CTQ86897.1_pkinase_domain_1	1	264	34	284	K	D	D	R	full	Nematoda
CTQ86898.1	CTQ86898.1_pkinase_domain_1	1	264	19	269	K	D	D	R	full	Nematoda
CTQ86899.1	CTQ86899.1_pkinase_domain_1	1	264	14	264	K	D	D	R	full	Nematoda
CTQ87065.1	CTQ87065.1_pkinase_domain_1	4	260	643	926	K	D	D	R	full	Nematoda
CTQ87066.1	CTQ87066.1_pkinase_domain_1	4	260	643	926	K	D	D	R	full	Nematoda
CTQ87067.1	CTQ87067.1_pkinase_domain_1	4	260	643	926	K	D	D	R	full	Nematoda
CTQ87071.1	CTQ87071.1_pkinase_domain_1	4	260	591	874	K	D	D	R	full	Nematoda
CTQ87073.1	CTQ87073.1_pkinase_domain_1	4	260	591	874	K	D	D	R	full	Nematoda
CTQ87075.1	CTQ87075.1_pkinase_domain_1	4	260	591	874	K	D	D	R	full	Nematoda
CZR14507.1	CZR14507.1_pkinase_domain_1	3	255	89	371	K	D	D	R	full	Nematoda
CZR14508.1	CZR14508.1_pkinase_domain_1	3	255	287	569	K	D	D	R	full	Nematoda
SFQ94279.1	SFQ94279.1_pkinase_domain_1	2	264	330	590	K	D	D	R	full	Nematoda
SOF58701.1	SOF58701.1_pkinase_domain_2	10	264	6748	6989	K	D	D	L	full	Nematoda
SOF58702.1	SOF58702.1_pkinase_domain_2	10	264	7299	7540	K	D	D	L	full	Nematoda
SOF58703.1	SOF58703.1_pkinase_domain_2	10	264	6681	6922	K	D	D	L	full	Nematoda
SOF58704.1	SOF58704.1_pkinase_domain_2	10	264	7772	8013	K	D	D	L	full	Nematoda
SOF58706.1	SOF58706.1_pkinase_domain_2	10	264	7221	7462	K	D	D	L	full	Nematoda
SOF58707.1	SOF58707.1_pkinase_domain_2	10	264	7074	7315	K	D	D	L	full	Nematoda
SOF58709.1	SOF58709.1_pkinase_domain_2	10	264	6601	6842	K	D	D	L	full	Nematoda
SOF58805.1	SOF58805.1_pkinase_domain_1	1	264	269	520	K	D	D	R	full	Nematoda
SOF58835.1	SOF58835.1_pkinase_domain_1	3	258	554	832	K	D	D	R	full	Nematoda
SOF58836.1	SOF58836.1_pkinase_domain_1	3	258	512	790	K	D	D	R	full	Nematoda
SOF58837.1	SOF58837.1_pkinase_domain_1	3	258	455	733	K	D	D	R	full	Nematoda
SOT38350.1	SOT38350.1_pkinase_domain_1	2	264	12561	12815	K	D	D	L	full	Nematoda
SOT38351.1	SOT38351.1_pkinase_domain_1	2	264	12135	12389	K	D	D	L	full	Nematoda
SOT38353.1	SOT38353.1_pkinase_domain_1	2	264	5231	5485	K	D	D	L	full	Nematoda
SOT38354.1	SOT38354.1_pkinase_domain_1	2	264	5231	5485	K	D	D	L	full	Nematoda
SOT38355.1	SOT38355.1_pkinase_domain_1	2	264	5231	5485	K	D	D	L	full	Nematoda
SOT38356.1	SOT38356.1_pkinase_domain_1	2	264	5231	5485	K	D	D	L	full	Nematoda
SPC47118.1	SPC47118.1_pkinase_domain_1	3	264	19	284	K	D	D	R	full	Nematoda
SPC47118.1	SPC47118.1_pkinase_domain_2	5	264	386	653	K	D	D	R	full	Nematoda
SPC47119.1	SPC47119.1_pkinase_domain_1	3	264	19	284	K	D	D	R	full	Nematoda
SPC47119.1	SPC47119.1_pkinase_domain_2	5	264	386	645	K	D	D	R	full	Nematoda
SPC47283.1	SPC47283.1_pkinase_domain_1	4	264	349	637	K	D	D	R	full	Nematoda
SPS41575.1	SPS41575.1_pkinase_domain_1	2	264	257	510	K	D	D	R	full	Nematoda
VAY52580.1	VAY52580.1_pkinase_domain_1	2	264	258	569	K	D	D	T	full	Nematoda
VAY52581.1	VAY52581.1_pkinase_domain_1	2	264	552	866	K	D	D	T	full	Nematoda
VDJ66219.1	VDJ66219.1_pkinase_domain_1	5	259	40	294	K	D	D	R	full	Nematoda
VDJ66221.1	VDJ66221.1_pkinase_domain_1	5	259	64	318	K	D	D	R	full	Nematoda
VTW47454.1	VTW47454.1_pkinase_domain_1	2	264	468	742	K	D	D	R	full	Nematoda
VTW47464.1	VTW47464.1_pkinase_domain_1	3	255	692	935	K	D	D	R	full	Nematoda
VTW47465.1	VTW47465.1_pkinase_domain_1	3	255	811	1054	K	D	D	R	full	Nematoda
VTW47478.1	VTW47478.1_pkinase_domain_1	3	264	36	294	K	D	D	R	full	Nematoda
VTW47551.1	VTW47551.1_pkinase_domain_1	2	264	420	680	K	D	D	R	full	Nematoda
VTW47552.1	VTW47552.1_pkinase_domain_1	2	264	394	654	K	D	D	R	full	Nematoda
VTW47554.1	VTW47554.1_pkinase_domain_1	23	258	509	751	K	D	D	R	full	Nematoda
VTW47572.1	VTW47572.1_pkinase_domain_1	2	204	21	230	K	D	D	R	full	Nematoda
VTW47574.1	VTW47574.1_pkinase_domain_1	4	264	70	321	K	D	D	R	full	Nematoda
VTW47575.1	VTW47575.1_pkinase_domain_1	4	264	66	317	K	D	D	R	full	Nematoda
VTW47576.1	VTW47576.1_pkinase_domain_1	4	264	71	322	K	D	D	R	full	Nematoda
VTW47577.1	VTW47577.1_pkinase_domain_1	4	264	92	343	K	D	D	R	full	Nematoda
VVC12368.1	VVC12368.1_pkinase_domain_1	4	258	314	558	K	D	D	R	full	Nematoda
VVC12369.1	VVC12369.1_pkinase_domain_1	4	258	304	548	K	D	D	R	full	Nematoda
QDU83100.1	QDU83100.1_pkinase_domain_1	1	200	33	245	K	D	D	R	full	Saltatorellus
QDU83110.1	QDU83110.1_pkinase_domain_1	1	218	32	260	K	D	D	R	full	Saltatorellus
QDU83120.1	QDU83120.1_pkinase_domain_1	1	212	73	294	K	D	D	R	full	Saltatorellus
QDU83121.1	QDU83121.1_pkinase_domain_1	1	238	42	289	K	D	D	R	full	Saltatorellus
QDU83125.1	QDU83125.1_pkinase_domain_1	1	215	52	276	K	D	D	R	full	Saltatorellus
QDU83142.1	QDU83142.1_pkinase_domain_1	3	260	102	399	K	D	D	R	full	Saltatorellus
QDU83151.1	QDU83151.1_pkinase_domain_1	3	260	79	367	K	D	D	R	full	Saltatorellus
QDU83276.1	QDU83276.1_pkinase_domain_1	1	260	80	345	K	D	D	R	full	Saltatorellus
QDU83416.1	QDU83416.1_pkinase_domain_1	1	260	107	371	K	D	D	R	full	Saltatorellus
QDU83593.1	QDU83593.1_pkinase_domain_1	3	253	142	465	K	D	D	R	full	Saltatorellus
QDU83873.1	QDU83873.1_pkinase_domain_1	4	254	73	319	K	D	D	R	full	Saltatorellus
QDU83956.1	QDU83956.1_pkinase_domain_1	1	254	70	352	K	D	D	R	full	Saltatorellus
QDU83976.1	QDU83976.1_pkinase_domain_1	4	254	94	353	K	D	D	R	full	Saltatorellus
QDU84071.1	QDU84071.1_pkinase_domain_1	5	261	13	262	K	D	D	R	full	Saltatorellus
QDU84186.1	QDU84186.1_pkinase_domain_1	1	198	81	294	K	D	D	R	full	Saltatorellus
QDU84277.1	QDU84277.1_pkinase_domain_1	3	252	101	363	K	D	D	R	full	Saltatorellus
QDU84597.1	QDU84597.1_pkinase_domain_1	1	255	41	312	K	D	D	G	full	Saltatorellus
QDU84642.1	QDU84642.1_pkinase_domain_1	1	153	108	267	K	D	D	R	full	Saltatorellus
QDU84786.1	QDU84786.1_pkinase_domain_1	1	260	140	392	K	D	D	R	full	Saltatorellus
QDU85094.1	QDU85094.1_pkinase_domain_1	11	196	22	202	K	D	D	L	full	Saltatorellus
QDU85123.1	QDU85123.1_pkinase_domain_1	1	258	102	354	K	D	D	R	full	Saltatorellus
QDU85864.1	QDU85864.1_pkinase_domain_1	1	258	83	342	K	D	D	R	full	Saltatorellus
QDU99282.1	QDU99282.1_pkinase_domain_1	1	255	111	381	K	D	D	R	full	Saltatorellus
QDU99357.1	QDU99357.1_pkinase_domain_1	1	202	73	284	K	D	D	R	full	Saltatorellus
QDU99434.1	QDU99434.1_pkinase_domain_1	1	254	90	365	K	D	D	R	full	Saltatorellus
QDU99457.1	QDU99457.1_pkinase_domain_1	2	198	81	296	K	D	D	R	full	Saltatorellus
QDU99551.1	QDU99551.1_pkinase_domain_1	1	221	76	303	K	D	D	R	full	Saltatorellus
QDU99708.1	QDU99708.1_pkinase_domain_1	1	257	86	345	K	D	D	R	full	Saltatorellus
QDU99765.1	QDU99765.1_pkinase_domain_1	1	253	83	357	K	D	D	R	full	Saltatorellus
QDU99923.1	QDU99923.1_pkinase_domain_1	1	252	80	341	K	D	D	R	full	Saltatorellus
QDU99993.1	QDU99993.1_pkinase_domain_1	3	201	81	309	K	D	D	R	full	Saltatorellus
QDV00005.1	QDV00005.1_pkinase_domain_1	1	208	82	301	K	D	D	R	full	Saltatorellus
QDV00052.1	QDV00052.1_pkinase_domain_1	1	150	80	235	K	D	D	R	full	Saltatorellus
QDV00069.1	QDV00069.1_pkinase_domain_1	3	258	113	370	K	D	D	R	full	Saltatorellus
QDV00124.1	QDV00124.1_pkinase_domain_1	1	260	80	352	K	D	D	R	full	Saltatorellus
QDV00191.1	QDV00191.1_pkinase_domain_1	1	198	90	299	K	D	D	R	full	Saltatorellus
QDV00196.1	QDV00196.1_pkinase_domain_1	1	254	87	343	K	D	D	R	full	Saltatorellus
QDV00227.1	QDV00227.1_pkinase_domain_1	1	211	363	578	K	D	D	R	full	Saltatorellus
QDV00332.1	QDV00332.1_pkinase_domain_1	1	260	110	385	K	D	D	R	full	Saltatorellus
QDV00332.1	QDV00332.1_pkinase_domain_2	9	212	438	666	K	D	D	R	full	Saltatorellus
QDV00443.1	QDV00443.1_pkinase_domain_1	1	258	10	261	K	D	D	R	full	Saltatorellus
QDV00502.1	QDV00502.1_pkinase_domain_1	2	201	95	307	K	D	D	R	full	Saltatorellus
QDV00508.1	QDV00508.1_pkinase_domain_1	5	259	51	307	K	D	D	R	full	Saltatorellus
QDV00511.1	QDV00511.1_pkinase_domain_1	5	251	57	335	K	D	D	R	full	Saltatorellus
QDV00520.1	QDV00520.1_pkinase_domain_1	1	253	72	339	K	D	D	R	full	Saltatorellus
QDV00542.1	QDV00542.1_pkinase_domain_1	3	209	88	306	K	D	D	R	full	Saltatorellus
QDV00565.1	QDV00565.1_pkinase_domain_1	1	198	84	294	K	D	D	R	full	Saltatorellus
QDV00610.1	QDV00610.1_pkinase_domain_1	5	253	13	254	K	D	D	R	full	Saltatorellus
QDV00665.1	QDV00665.1_pkinase_domain_1	1	214	51	274	K	D	D	R	full	Saltatorellus
QDV00737.1	QDV00737.1_pkinase_domain_1	1	197	49	252	K	D	D	R	full	Saltatorellus
QDV00781.1	QDV00781.1_pkinase_domain_1	1	255	70	351	K	D	D	R	full	Saltatorellus
QDV01171.1	QDV01171.1_pkinase_domain_1	2	254	80	333	K	D	D	R	full	Saltatorellus
QDV01320.1	QDV01320.1_pkinase_domain_1	1	254	20	259	K	D	D	F	full	Saltatorellus
QDV01551.1	QDV01551.1_pkinase_domain_1	2	260	150	399	K	D	D	R	full	Saltatorellus
QDV02081.1	QDV02081.1_pkinase_domain_1	2	254	97	335	K	D	D	R	full	Saltatorellus
QDV02174.1	QDV02174.1_pkinase_domain_1	1	253	81	352	K	D	D	R	full	Saltatorellus
QDV02177.1	QDV02177.1_pkinase_domain_1	2	142	20	168	K	D	D	G	full	Saltatorellus
QDV02501.1	QDV02501.1_pkinase_domain_1	1	261	87	352	K	D	D	R	full	Saltatorellus
QDV02525.1	QDV02525.1_pkinase_domain_1	1	252	77	358	K	D	D	R	full	Saltatorellus
QDV02565.1	QDV02565.1_pkinase_domain_1	2	256	109	365	K	D	D	R	full	Saltatorellus
QDV02578.1	QDV02578.1_pkinase_domain_1	1	258	7	263	K	D	D	G	full	Saltatorellus
QDV02674.1	QDV02674.1_pkinase_domain_1	1	258	72	358	K	D	D	R	full	Saltatorellus
QDV02736.1	QDV02736.1_pkinase_domain_1	2	204	88	333	K	D	D	R	full	Saltatorellus
QDV02981.1	QDV02981.1_pkinase_domain_1	1	202	71	281	K	D	D	R	full	Saltatorellus
QDV03031.1	QDV03031.1_pkinase_domain_1	2	259	111	415	K	D	D	R	full	Saltatorellus
QDV03075.1	QDV03075.1_pkinase_domain_1	2	254	102	367	K	D	D	R	full	Saltatorellus
QDV03231.1	QDV03231.1_pkinase_domain_1	1	211	21	240	K	D	D	R	full	Saltatorellus
QDV03409.1	QDV03409.1_pkinase_domain_1	1	254	92	339	K	D	D	R	full	Saltatorellus
QDV03417.1	QDV03417.1_pkinase_domain_1	8	255	114	374	K	D	D	R	full	Saltatorellus
QDV03633.1	QDV03633.1_pkinase_domain_1	5	183	51	235	K	D	D	A	full	Saltatorellus
QDV03638.1	QDV03638.1_pkinase_domain_1	2	197	69	271	K	D	D	R	full	Saltatorellus
QDV03723.1	QDV03723.1_pkinase_domain_1	2	253	177	487	K	D	D	R	full	Saltatorellus
QDV03832.1	QDV03832.1_pkinase_domain_1	2	260	58	347	K	D	D	R	full	Saltatorellus
QDV03854.1	QDV03854.1_pkinase_domain_1	2	253	90	336	K	D	D	R	full	Saltatorellus
QDV03935.1	QDV03935.1_pkinase_domain_1	1	253	43	302	K	D	D	L	full	Saltatorellus
QDV03985.1	QDV03985.1_pkinase_domain_1	1	201	78	289	K	D	D	R	full	Saltatorellus
QDV04082.1	QDV04082.1_pkinase_domain_1	1	259	96	359	K	D	D	R	full	Saltatorellus
QDV04093.1	QDV04093.1_pkinase_domain_1	1	198	85	294	K	D	D	R	full	Saltatorellus
QDV04099.1	QDV04099.1_pkinase_domain_1	1	212	84	300	K	D	D	R	full	Saltatorellus
QDV04215.1	QDV04215.1_pkinase_domain_1	1	198	68	291	K	D	D	R	full	Saltatorellus
QDV04257.1	QDV04257.1_pkinase_domain_1	1	252	111	417	K	D	D	R	full	Saltatorellus
QDV04298.1	QDV04298.1_pkinase_domain_1	5	254	98	372	K	D	D	R	full	Saltatorellus
QDV04369.1	QDV04369.1_pkinase_domain_1	1	202	72	283	K	D	D	R	full	Saltatorellus
QDU64956.1	QDU64956.1_pkinase_domain_1	1	255	111	381	K	D	D	R	full	Saltatorellus
QDU65031.1	QDU65031.1_pkinase_domain_1	1	202	73	284	K	D	D	R	full	Saltatorellus
QDU65108.1	QDU65108.1_pkinase_domain_1	1	254	90	365	K	D	D	R	full	Saltatorellus
QDU65131.1	QDU65131.1_pkinase_domain_1	2	198	81	296	K	D	D	R	full	Saltatorellus
QDU65225.1	QDU65225.1_pkinase_domain_1	1	221	76	303	K	D	D	R	full	Saltatorellus
QDU65382.1	QDU65382.1_pkinase_domain_1	1	257	86	345	K	D	D	R	full	Saltatorellus
QDU65439.1	QDU65439.1_pkinase_domain_1	1	253	83	357	K	D	D	R	full	Saltatorellus
QDU65598.1	QDU65598.1_pkinase_domain_1	1	252	80	341	K	D	D	R	full	Saltatorellus
QDU65668.1	QDU65668.1_pkinase_domain_1	3	201	81	309	K	D	D	R	full	Saltatorellus
QDU65679.1	QDU65679.1_pkinase_domain_1	1	208	82	301	K	D	D	R	full	Saltatorellus
QDU65726.1	QDU65726.1_pkinase_domain_1	1	150	80	235	K	D	D	R	full	Saltatorellus
QDU65743.1	QDU65743.1_pkinase_domain_1	3	258	113	370	K	D	D	R	full	Saltatorellus
QDU65798.1	QDU65798.1_pkinase_domain_1	1	260	80	352	K	D	D	R	full	Saltatorellus
QDU65865.1	QDU65865.1_pkinase_domain_1	1	198	90	299	K	D	D	R	full	Saltatorellus
QDU65870.1	QDU65870.1_pkinase_domain_1	1	254	87	343	K	D	D	R	full	Saltatorellus
QDU65901.1	QDU65901.1_pkinase_domain_1	1	211	363	578	K	D	D	R	full	Saltatorellus
QDU66005.1	QDU66005.1_pkinase_domain_1	1	260	110	385	K	D	D	R	full	Saltatorellus
QDU66005.1	QDU66005.1_pkinase_domain_2	9	212	438	666	K	D	D	R	full	Saltatorellus
QDU66116.1	QDU66116.1_pkinase_domain_1	1	258	10	261	K	D	D	R	full	Saltatorellus
QDU66175.1	QDU66175.1_pkinase_domain_1	2	201	95	307	K	D	D	R	full	Saltatorellus
QDU66181.1	QDU66181.1_pkinase_domain_1	5	259	51	307	K	D	D	R	full	Saltatorellus
QDU66184.1	QDU66184.1_pkinase_domain_1	5	251	57	335	K	D	D	R	full	Saltatorellus
QDU66193.1	QDU66193.1_pkinase_domain_1	1	253	72	339	K	D	D	R	full	Saltatorellus
QDU66215.1	QDU66215.1_pkinase_domain_1	3	209	88	306	K	D	D	R	full	Saltatorellus
QDU66238.1	QDU66238.1_pkinase_domain_1	1	198	84	294	K	D	D	R	full	Saltatorellus
QDU66284.1	QDU66284.1_pkinase_domain_1	5	253	13	254	K	D	D	R	full	Saltatorellus
QDU66339.1	QDU66339.1_pkinase_domain_1	1	214	51	274	K	D	D	R	full	Saltatorellus
QDU66411.1	QDU66411.1_pkinase_domain_1	1	197	49	252	K	D	D	R	full	Saltatorellus
QDU66455.1	QDU66455.1_pkinase_domain_1	1	255	70	351	K	D	D	R	full	Saltatorellus
QDU66845.1	QDU66845.1_pkinase_domain_1	2	254	80	333	K	D	D	R	full	Saltatorellus
QDU66993.1	QDU66993.1_pkinase_domain_1	1	254	20	259	K	D	D	F	full	Saltatorellus
QDU67224.1	QDU67224.1_pkinase_domain_1	2	260	150	399	K	D	D	R	full	Saltatorellus
QDU67755.1	QDU67755.1_pkinase_domain_1	2	254	97	335	K	D	D	R	full	Saltatorellus
QDU67848.1	QDU67848.1_pkinase_domain_1	1	253	81	352	K	D	D	R	full	Saltatorellus
QDU67851.1	QDU67851.1_pkinase_domain_1	2	142	20	168	K	D	D	G	full	Saltatorellus
QDU68175.1	QDU68175.1_pkinase_domain_1	1	261	87	352	K	D	D	R	full	Saltatorellus
QDU68199.1	QDU68199.1_pkinase_domain_1	1	252	77	358	K	D	D	R	full	Saltatorellus
QDU68239.1	QDU68239.1_pkinase_domain_1	2	256	109	365	K	D	D	R	full	Saltatorellus
QDU68252.1	QDU68252.1_pkinase_domain_1	1	258	7	263	K	D	D	G	full	Saltatorellus
QDU68348.1	QDU68348.1_pkinase_domain_1	1	258	72	358	K	D	D	R	full	Saltatorellus
QDU68411.1	QDU68411.1_pkinase_domain_1	2	204	88	333	K	D	D	R	full	Saltatorellus
QDU68654.1	QDU68654.1_pkinase_domain_1	1	202	71	281	K	D	D	R	full	Saltatorellus
QDU68704.1	QDU68704.1_pkinase_domain_1	2	259	111	415	K	D	D	R	full	Saltatorellus
QDU68748.1	QDU68748.1_pkinase_domain_1	2	254	102	367	K	D	D	R	full	Saltatorellus
QDU68904.1	QDU68904.1_pkinase_domain_1	1	211	21	240	K	D	D	R	full	Saltatorellus
QDU69082.1	QDU69082.1_pkinase_domain_1	1	254	92	339	K	D	D	R	full	Saltatorellus
QDU69090.1	QDU69090.1_pkinase_domain_1	8	255	114	374	K	D	D	R	full	Saltatorellus
QDU69307.1	QDU69307.1_pkinase_domain_1	5	183	51	235	K	D	D	A	full	Saltatorellus
QDU69312.1	QDU69312.1_pkinase_domain_1	2	197	69	271	K	D	D	R	full	Saltatorellus
QDU69397.1	QDU69397.1_pkinase_domain_1	2	253	177	487	K	D	D	R	full	Saltatorellus
QDU69506.1	QDU69506.1_pkinase_domain_1	2	260	58	347	K	D	D	R	full	Saltatorellus
QDU69528.1	QDU69528.1_pkinase_domain_1	2	253	90	336	K	D	D	R	full	Saltatorellus
QDU69609.1	QDU69609.1_pkinase_domain_1	1	253	43	302	K	D	D	L	full	Saltatorellus
QDU69659.1	QDU69659.1_pkinase_domain_1	1	201	78	289	K	D	D	R	full	Saltatorellus
QDU69756.1	QDU69756.1_pkinase_domain_1	1	259	96	359	K	D	D	R	full	Saltatorellus
QDU69767.1	QDU69767.1_pkinase_domain_1	1	198	85	294	K	D	D	R	full	Saltatorellus
QDU69773.1	QDU69773.1_pkinase_domain_1	1	212	84	300	K	D	D	R	full	Saltatorellus
QDU69889.1	QDU69889.1_pkinase_domain_1	1	198	68	291	K	D	D	R	full	Saltatorellus
QDU69932.1	QDU69932.1_pkinase_domain_1	1	252	111	417	K	D	D	R	full	Saltatorellus
QDU69973.1	QDU69973.1_pkinase_domain_1	5	254	98	372	K	D	D	R	full	Saltatorellus
QDU70044.1	QDU70044.1_pkinase_domain_1	1	202	72	283	K	D	D	R	full	Saltatorellus
QDV04541.1	QDV04541.1_pkinase_domain_1	5	253	85	358	K	D	D	R	full	Saltatorellus
QDV04580.1	QDV04580.1_pkinase_domain_1	2	253	48	293	K	D	D	R	full	Saltatorellus
QDV04588.1	QDV04588.1_pkinase_domain_1	4	151	233	399	K	D	D	L	full	Saltatorellus
QDV04592.1	QDV04592.1_pkinase_domain_1	5	252	125	413	K	D	D	R	full	Saltatorellus
QDV04615.1	QDV04615.1_pkinase_domain_1	14	200	45	245	K	D	D	A	full	Saltatorellus
QDV04711.1	QDV04711.1_pkinase_domain_1	1	260	82	346	K	D	D	R	full	Saltatorellus
QDV04779.1	QDV04779.1_pkinase_domain_1	1	254	111	371	K	D	D	R	full	Saltatorellus
QDV04794.1	QDV04794.1_pkinase_domain_1	1	260	90	353	K	D	D	R	full	Saltatorellus
QDV04942.1	QDV04942.1_pkinase_domain_1	1	253	74	357	K	D	D	R	full	Saltatorellus
QDV05105.1	QDV05105.1_pkinase_domain_1	2	254	104	378	K	D	D	R	full	Saltatorellus
QDV05122.1	QDV05122.1_pkinase_domain_1	2	253	96	352	K	D	D	R	full	Saltatorellus
QDV05128.1	QDV05128.1_pkinase_domain_1	1	260	75	351	K	D	D	R	full	Saltatorellus
QDV05274.1	QDV05274.1_pkinase_domain_1	13	252	2	245	K	D	D	R	full	Saltatorellus
QDV05317.1	QDV05317.1_pkinase_domain_1	1	221	38	273	K	D	D	R	full	Saltatorellus
QDV05625.1	QDV05625.1_pkinase_domain_1	2	259	122	411	K	D	D	R	full	Saltatorellus
QDV05644.1	QDV05644.1_pkinase_domain_1	5	260	13	263	K	D	D	R	full	Saltatorellus
QDV05733.1	QDV05733.1_pkinase_domain_1	1	253	87	362	K	D	D	R	full	Saltatorellus
QDV06109.1	QDV06109.1_pkinase_domain_1	2	253	89	364	K	D	D	R	full	Saltatorellus
QDV06294.1	QDV06294.1_pkinase_domain_1	1	255	86	343	K	D	D	R	full	Saltatorellus
QDV06424.1	QDV06424.1_pkinase_domain_1	5	253	88	333	K	D	D	R	full	Saltatorellus
QDV06431.1	QDV06431.1_pkinase_domain_1	1	203	12	220	K	D	D	G	full	Saltatorellus
QDV06437.1	QDV06437.1_pkinase_domain_1	1	198	17	217	K	D	D	C	full	Saltatorellus
QDV06451.1	QDV06451.1_pkinase_domain_1	3	258	71	320	K	D	D	R	full	Saltatorellus
QDV06568.1	QDV06568.1_pkinase_domain_1	1	254	113	365	K	D	D	R	full	Saltatorellus
QDV06606.1	QDV06606.1_pkinase_domain_1	3	253	97	347	K	D	D	R	full	Saltatorellus
QDV06800.1	QDV06800.1_pkinase_domain_1	1	222	82	308	K	D	D	R	full	Saltatorellus
QDV06845.1	QDV06845.1_pkinase_domain_1	2	261	92	363	K	D	D	R	full	Saltatorellus
QDV07043.1	QDV07043.1_pkinase_domain_1	1	204	89	304	K	D	D	R	full	Saltatorellus
QDV07193.1	QDV07193.1_pkinase_domain_1	1	259	79	334	K	D	D	R	full	Saltatorellus
QDV07283.1	QDV07283.1_pkinase_domain_1	1	259	73	341	K	D	D	R	full	Saltatorellus
QDV07308.1	QDV07308.1_pkinase_domain_1	1	201	43	250	K	D	D	R	full	Saltatorellus
QDV07353.1	QDV07353.1_pkinase_domain_1	1	187	11	206	K	D	D	R	full	Saltatorellus
QDV07354.1	QDV07354.1_pkinase_domain_1	6	254	75	358	K	D	D	L	full	Saltatorellus
QDV07481.1	QDV07481.1_pkinase_domain_1	1	254	75	346	K	D	D	R	full	Saltatorellus
QDV07660.1	QDV07660.1_pkinase_domain_1	1	258	19	263	K	D	D	F	full	Saltatorellus
QDV07726.1	QDV07726.1_pkinase_domain_1	1	206	67	290	K	D	D	R	full	Saltatorellus
QDV07964.1	QDV07964.1_pkinase_domain_1	1	257	94	355	K	D	D	R	full	Saltatorellus
QDV07977.1	QDV07977.1_pkinase_domain_1	1	253	74	355	K	D	D	R	full	Saltatorellus
QDV07985.1	QDV07985.1_pkinase_domain_1	1	255	79	350	K	D	D	R	full	Saltatorellus
QDV08055.1	QDV08055.1_pkinase_domain_1	1	204	106	348	K	D	D	R	full	Saltatorellus
QDV08075.1	QDV08075.1_pkinase_domain_1	2	259	83	345	K	D	D	R	full	Saltatorellus
QDV08383.1	QDV08383.1_pkinase_domain_1	1	254	79	335	K	D	D	R	full	Saltatorellus
QDV08616.1	QDV08616.1_pkinase_domain_1	20	259	52	309	K	D	D	G	full	Saltatorellus
QDV08627.1	QDV08627.1_pkinase_domain_1	1	259	83	348	K	D	D	R	full	Saltatorellus
QDV09175.1	QDV09175.1_pkinase_domain_1	3	254	86	338	K	D	D	R	full	Saltatorellus
QDV09233.1	QDV09233.1_pkinase_domain_1	2	198	71	273	K	D	D	R	full	Saltatorellus
QDV09236.1	QDV09236.1_pkinase_domain_1	3	260	100	373	K	D	D	R	full	Saltatorellus
QDV09264.1	QDV09264.1_pkinase_domain_1	1	253	95	388	K	D	D	R	full	Saltatorellus
QDV09288.1	QDV09288.1_pkinase_domain_1	2	213	96	319	K	D	D	R	full	Saltatorellus
QDV09979.1	QDV09979.1_pkinase_domain_1	1	252	13	252	K	D	D	R	full	Saltatorellus
QDV10126.1	QDV10126.1_pkinase_domain_1	2	259	72	365	K	D	D	R	full	Saltatorellus
QDU18205.1	QDU18205.1_pkinase_domain_1	2	253	44	316	K	D	D	R	full	Gemmataceae
QDU18316.1	QDU18316.1_pkinase_domain_1	4	255	116	378	K	D	D	G	full	Gemmataceae
QDU18392.1	QDU18392.1_pkinase_domain_1	1	256	35	286	K	D	D	R	full	Gemmataceae
QDU18521.1	QDU18521.1_pkinase_domain_1	1	253	92	356	K	D	D	R	full	Gemmataceae
QDU18548.1	QDU18548.1_pkinase_domain_1	5	194	153	368	K	D	D	R	full	Gemmataceae
QDU18586.1	QDU18586.1_pkinase_domain_1	3	257	41	293	K	D	D	R	full	Gemmataceae
QDU18811.1	QDU18811.1_pkinase_domain_1	1	254	98	350	K	D	D	R	full	Gemmataceae
QDU18817.1	QDU18817.1_pkinase_domain_1	2	198	150	368	K	D	D	R	full	Gemmataceae
QDU18825.1	QDU18825.1_pkinase_domain_1	1	260	82	335	K	D	D	R	full	Gemmataceae
QDU18841.1	QDU18841.1_pkinase_domain_1	2	257	131	383	K	D	D	R	full	Gemmataceae
QDU18874.1	QDU18874.1_pkinase_domain_1	1	211	15	228	K	D	D	L	full	Gemmataceae
QDU18924.1	QDU18924.1_pkinase_domain_1	1	259	53	308	K	D	D	R	full	Gemmataceae
QDU18957.1	QDU18957.1_pkinase_domain_1	2	259	67	315	K	D	D	R	full	Gemmataceae
QDU19134.1	QDU19134.1_pkinase_domain_1	1	254	68	321	K	D	D	R	full	Gemmataceae
QDU19158.1	QDU19158.1_pkinase_domain_1	1	254	52	314	K	D	D	R	full	Gemmataceae
QDU19214.1	QDU19214.1_pkinase_domain_1	3	198	127	319	K	D	D	R	full	Gemmataceae
QDU19266.1	QDU19266.1_pkinase_domain_1	1	202	81	287	K	D	D	R	full	Gemmataceae
QDU19273.1	QDU19273.1_pkinase_domain_1	1	256	79	346	K	D	D	R	full	Gemmataceae
QDU19313.1	QDU19313.1_pkinase_domain_1	1	254	247	503	K	D	D	R	full	Gemmataceae
QDU19317.1	QDU19317.1_pkinase_domain_1	1	259	29	285	K	D	D	R	full	Gemmataceae
QDU19342.1	QDU19342.1_pkinase_domain_1	1	255	76	330	K	D	D	R	full	Gemmataceae
QDU19347.1	QDU19347.1_pkinase_domain_1	1	253	78	347	K	D	D	C	full	Gemmataceae
QDU19390.1	QDU19390.1_pkinase_domain_1	11	255	89	331	K	D	D	R	full	Gemmataceae
QDU19394.1	QDU19394.1_pkinase_domain_1	2	254	205	493	K	D	D	R	full	Gemmataceae
QDU19397.1	QDU19397.1_pkinase_domain_1	1	220	71	297	K	D	D	R	full	Gemmataceae
QDU19519.1	QDU19519.1_pkinase_domain_1	1	199	70	278	K	D	D	R	full	Gemmataceae
QDU19559.1	QDU19559.1_pkinase_domain_1	2	253	56	338	K	D	D	R	full	Gemmataceae
QDU19639.1	QDU19639.1_pkinase_domain_1	2	254	74	336	K	D	D	R	full	Gemmataceae
QDU19706.1	QDU19706.1_pkinase_domain_1	1	254	52	316	K	D	D	R	full	Gemmataceae
QDU19715.1	QDU19715.1_pkinase_domain_1	1	200	57	257	K	D	D	R	full	Gemmataceae
QDU19926.1	QDU19926.1_pkinase_domain_1	1	212	10	236	K	D	D	R	full	Gemmataceae
QDU19995.1	QDU19995.1_pkinase_domain_1	2	254	53	321	K	D	D	R	full	Gemmataceae
QDU19996.1	QDU19996.1_pkinase_domain_1	1	255	27	271	K	D	D	R	full	Gemmataceae
QDU20014.1	QDU20014.1_pkinase_domain_1	2	257	8	258	K	D	D	A	full	Gemmataceae
QDU20034.1	QDU20034.1_pkinase_domain_1	3	199	28	231	K	D	D	G	full	Gemmataceae
QDU20270.1	QDU20270.1_pkinase_domain_1	1	255	212	479	K	D	D	R	full	Gemmataceae
QDU20274.1	QDU20274.1_pkinase_domain_1	2	254	38	296	K	D	D	R	full	Gemmataceae
QDU20351.1	QDU20351.1_pkinase_domain_1	2	254	73	334	K	D	D	R	full	Gemmataceae
QDU20361.1	QDU20361.1_pkinase_domain_1	2	254	76	340	K	D	D	R	full	Gemmataceae
QDU20427.1	QDU20427.1_pkinase_domain_1	1	252	67	336	K	D	D	R	full	Gemmataceae
QDU20684.1	QDU20684.1_pkinase_domain_1	1	253	117	377	K	D	D	R	full	Gemmataceae
QDU20744.1	QDU20744.1_pkinase_domain_1	2	254	53	321	K	D	D	R	full	Gemmataceae
QDU20874.1	QDU20874.1_pkinase_domain_1	1	254	74	356	K	D	D	R	full	Gemmataceae
QDU20900.1	QDU20900.1_pkinase_domain_1	2	260	67	328	K	D	D	R	full	Gemmataceae
QDU20912.1	QDU20912.1_pkinase_domain_1	1	254	76	328	K	D	D	R	full	Gemmataceae
QDU20913.1	QDU20913.1_pkinase_domain_1	1	254	77	329	K	D	D	R	full	Gemmataceae
QDU21120.1	QDU21120.1_pkinase_domain_1	1	253	27	277	K	D	D	R	full	Gemmataceae
QDU21131.1	QDU21131.1_pkinase_domain_1	7	254	17	268	K	D	D	R	full	Gemmataceae
QDU21145.1	QDU21145.1_pkinase_domain_1	3	257	58	337	K	D	D	R	full	Gemmataceae
QDU21286.1	QDU21286.1_pkinase_domain_1	2	259	127	381	K	D	D	R	full	Gemmataceae
QDU21307.1	QDU21307.1_pkinase_domain_1	1	258	84	328	K	D	D	R	full	Gemmataceae
QDU21310.1	QDU21310.1_pkinase_domain_1	1	254	101	348	K	D	D	R	full	Gemmataceae
QDU21324.1	QDU21324.1_pkinase_domain_1	1	257	81	368	K	D	D	R	full	Gemmataceae
QDU21442.1	QDU21442.1_pkinase_domain_1	2	260	32	288	K	D	D	R	full	Gemmataceae
QDU21471.1	QDU21471.1_pkinase_domain_1	1	252	17	264	K	D	D	R	full	Gemmataceae
QDU21499.1	QDU21499.1_pkinase_domain_1	1	254	10	269	K	D	D	R	full	Gemmataceae
QDU21586.1	QDU21586.1_pkinase_domain_1	1	253	10	260	K	D	D	R	full	Gemmataceae
QDU21708.1	QDU21708.1_pkinase_domain_1	2	196	150	366	K	D	D	R	full	Gemmataceae
QDU21735.1	QDU21735.1_pkinase_domain_1	3	194	244	458	K	D	D	K	full	Gemmataceae
QDU21742.1	QDU21742.1_pkinase_domain_1	1	221	117	346	K	D	D	R	full	Gemmataceae
QDU21759.1	QDU21759.1_pkinase_domain_1	1	258	128	377	K	D	D	R	full	Gemmataceae
QDU21819.1	QDU21819.1_pkinase_domain_1	1	252	91	337	K	D	D	R	full	Gemmataceae
QDU21855.1	QDU21855.1_pkinase_domain_1	1	254	78	326	K	D	D	R	full	Gemmataceae
QDU21856.1	QDU21856.1_pkinase_domain_1	1	254	110	358	K	D	D	R	full	Gemmataceae
QDU21858.1	QDU21858.1_pkinase_domain_1	3	254	108	354	K	D	D	R	full	Gemmataceae
QDU21859.1	QDU21859.1_pkinase_domain_1	1	254	79	335	K	D	D	R	full	Gemmataceae
QDU21860.1	QDU21860.1_pkinase_domain_1	1	254	100	380	K	D	D	R	full	Gemmataceae
QDU21931.1	QDU21931.1_pkinase_domain_1	1	229	118	350	K	D	D	R	full	Gemmataceae
QDU21949.1	QDU21949.1_pkinase_domain_1	1	254	116	363	K	D	D	R	full	Gemmataceae
QDU21959.1	QDU21959.1_pkinase_domain_1	1	258	84	328	K	D	D	R	full	Gemmataceae
QDU21975.1	QDU21975.1_pkinase_domain_1	1	253	69	322	K	D	D	R	full	Gemmataceae
QDU22115.1	QDU22115.1_pkinase_domain_1	1	254	52	327	K	D	D	R	full	Gemmataceae
QDU22234.1	QDU22234.1_pkinase_domain_1	1	254	45	291	K	D	D	R	full	Gemmataceae
QDU22278.1	QDU22278.1_pkinase_domain_1	4	259	75	333	K	D	D	R	full	Gemmataceae
QDU22306.1	QDU22306.1_pkinase_domain_1	4	196	434	649	K	D	D	R	full	Gemmataceae
QDU22331.1	QDU22331.1_pkinase_domain_1	1	254	87	330	K	D	D	R	full	Gemmataceae
QDU22441.1	QDU22441.1_pkinase_domain_1	2	252	16	247	K	D	D	R	full	Gemmataceae
QDU22497.1	QDU22497.1_pkinase_domain_1	1	212	15	232	K	D	D	L	full	Gemmataceae
QDU22520.1	QDU22520.1_pkinase_domain_1	1	213	15	234	K	D	D	L	full	Gemmataceae
QDU22737.1	QDU22737.1_pkinase_domain_1	1	259	59	313	K	D	D	R	full	Gemmataceae
QDU22749.1	QDU22749.1_pkinase_domain_1	2	253	87	358	K	D	D	R	full	Gemmataceae
QDU22819.1	QDU22819.1_pkinase_domain_1	1	256	116	367	K	D	D	R	full	Gemmataceae
QDU22850.1	QDU22850.1_pkinase_domain_1	1	196	90	304	K	D	D	R	full	Gemmataceae
QDU22865.1	QDU22865.1_pkinase_domain_1	1	254	143	394	K	D	D	R	full	Gemmataceae
QDU22958.1	QDU22958.1_pkinase_domain_1	1	254	100	355	K	D	D	R	full	Gemmataceae
QDU23001.1	QDU23001.1_pkinase_domain_1	3	254	78	329	K	D	D	R	full	Gemmataceae
QDU23035.1	QDU23035.1_pkinase_domain_1	1	212	49	301	K	D	D	R	full	Gemmataceae
QDU23083.1	QDU23083.1_pkinase_domain_1	1	257	35	292	K	D	D	C	full	Gemmataceae
QDU23126.1	QDU23126.1_pkinase_domain_1	2	207	61	265	K	D	D	R	full	Gemmataceae
QDU23149.1	QDU23149.1_pkinase_domain_1	2	256	75	328	K	D	D	R	full	Gemmataceae
QDU23180.1	QDU23180.1_pkinase_domain_1	1	254	41	316	K	D	D	R	full	Gemmataceae
QDU23356.1	QDU23356.1_pkinase_domain_1	3	252	151	404	K	D	D	R	full	Gemmataceae
QDU23486.1	QDU23486.1_pkinase_domain_1	1	257	34	293	K	D	D	R	full	Gemmataceae
QDU23513.1	QDU23513.1_pkinase_domain_1	4	254	87	329	K	D	D	R	full	Gemmataceae
QDU23598.1	QDU23598.1_pkinase_domain_1	1	254	116	363	K	D	D	R	full	Gemmataceae
QDU23600.1	QDU23600.1_pkinase_domain_1	1	254	116	364	K	D	D	R	full	Gemmataceae
QDU23616.1	QDU23616.1_pkinase_domain_1	3	254	40	319	K	D	D	R	full	Gemmataceae
QDU23699.1	QDU23699.1_pkinase_domain_1	1	254	53	320	K	D	D	R	full	Gemmataceae
QDU23736.1	QDU23736.1_pkinase_domain_1	1	257	147	410	K	D	D	R	full	Gemmataceae
QDU23778.1	QDU23778.1_pkinase_domain_1	10	254	39	289	K	D	D	Q	full	Gemmataceae
QDU23779.1	QDU23779.1_pkinase_domain_1	1	196	323	543	K	D	D	R	full	Gemmataceae
QDU23786.1	QDU23786.1_pkinase_domain_1	1	209	35	244	K	D	D	L	full	Gemmataceae
QDU23839.1	QDU23839.1_pkinase_domain_1	1	257	81	368	K	D	D	R	full	Gemmataceae
QDU23847.1	QDU23847.1_pkinase_domain_1	1	212	22	230	K	D	D	L	full	Gemmataceae
QDU23850.1	QDU23850.1_pkinase_domain_1	2	212	77	326	K	D	D	R	full	Gemmataceae
QDU23852.1	QDU23852.1_pkinase_domain_1	1	258	89	340	K	D	D	R	full	Gemmataceae
QDU23872.1	QDU23872.1_pkinase_domain_1	1	260	148	413	K	D	D	R	full	Gemmataceae
QDU23873.1	QDU23873.1_pkinase_domain_1	2	260	131	384	K	D	D	R	full	Gemmataceae
QDU24046.1	QDU24046.1_pkinase_domain_1	1	254	19	268	K	D	D	R	full	Gemmataceae
QDU24079.1	QDU24079.1_pkinase_domain_1	3	255	46	326	K	D	D	R	full	Gemmataceae
QDU24092.1	QDU24092.1_pkinase_domain_1	1	256	72	324	K	D	D	R	full	Gemmataceae
QDU24142.1	QDU24142.1_pkinase_domain_1	1	254	62	337	K	D	D	R	full	Gemmataceae
QEL13233.1	QEL13233.1_pkinase_domain_1	1	256	159	425	K	D	D	R	full	Gemmataceae
QEL13238.1	QEL13238.1_pkinase_domain_1	1	258	113	372	K	D	D	R	full	Gemmataceae
QEL13282.1	QEL13282.1_pkinase_domain_1	2	254	77	329	K	D	D	R	full	Gemmataceae
QEL13297.1	QEL13297.1_pkinase_domain_1	1	257	87	342	K	D	D	R	full	Gemmataceae
QEL13373.1	QEL13373.1_pkinase_domain_1	1	259	37	291	K	D	D	R	full	Gemmataceae
QEL13387.1	QEL13387.1_pkinase_domain_1	3	253	58	303	K	D	D	R	full	Gemmataceae
QEL13452.1	QEL13452.1_pkinase_domain_1	2	255	49	297	K	D	D	R	full	Gemmataceae
QEL13542.1	QEL13542.1_pkinase_domain_1	1	259	66	317	K	D	D	R	full	Gemmataceae
QEL13594.1	QEL13594.1_pkinase_domain_1	1	254	34	307	K	D	D	R	full	Gemmataceae
QEL13622.1	QEL13622.1_pkinase_domain_1	1	213	15	234	K	D	D	L	full	Gemmataceae
QEL13623.1	QEL13623.1_pkinase_domain_1	1	212	15	229	K	D	D	L	full	Gemmataceae
QEL13636.1	QEL13636.1_pkinase_domain_1	2	254	57	306	K	D	D	R	full	Gemmataceae
QEL13675.1	QEL13675.1_pkinase_domain_1	1	257	80	361	K	D	D	R	full	Gemmataceae
QEL13709.1	QEL13709.1_pkinase_domain_1	11	260	90	337	K	D	D	R	full	Gemmataceae
QEL13784.1	QEL13784.1_pkinase_domain_1	1	257	97	355	K	D	D	R	full	Gemmataceae
QEL13818.1	QEL13818.1_pkinase_domain_1	3	254	75	327	K	D	D	R	full	Gemmataceae
QEL13820.1	QEL13820.1_pkinase_domain_1	1	254	86	342	K	D	D	C	full	Gemmataceae
QEL13934.1	QEL13934.1_pkinase_domain_1	1	254	17	273	K	D	D	R	full	Gemmataceae
QEL13936.1	QEL13936.1_pkinase_domain_1	1	254	32	287	K	D	D	R	full	Gemmataceae
QEL13986.1	QEL13986.1_pkinase_domain_1	1	254	71	323	K	D	D	R	full	Gemmataceae
QEL13987.1	QEL13987.1_pkinase_domain_1	1	254	76	325	K	D	D	R	full	Gemmataceae
QEL14077.1	QEL14077.1_pkinase_domain_1	13	263	2	251	K	D	D	R	full	Gemmataceae
QEL14098.1	QEL14098.1_pkinase_domain_1	1	260	62	313	K	D	D	R	full	Gemmataceae
QEL14120.1	QEL14120.1_pkinase_domain_1	3	259	62	306	K	D	D	R	full	Gemmataceae
QEL14221.1	QEL14221.1_pkinase_domain_1	1	254	13	262	K	D	D	R	full	Gemmataceae
QEL14290.1	QEL14290.1_pkinase_domain_1	1	254	10	269	K	D	D	R	full	Gemmataceae
QEL14311.1	QEL14311.1_pkinase_domain_1	2	254	72	351	K	D	D	R	full	Gemmataceae
QEL14420.1	QEL14420.1_pkinase_domain_1	1	255	138	405	K	D	D	R	full	Gemmataceae
QEL14470.1	QEL14470.1_pkinase_domain_1	2	254	39	313	K	D	D	R	full	Gemmataceae
QEL14582.1	QEL14582.1_pkinase_domain_1	1	253	73	322	K	D	D	R	full	Gemmataceae
QEL14708.1	QEL14708.1_pkinase_domain_1	1	254	42	291	K	D	D	R	full	Gemmataceae
QEL14718.1	QEL14718.1_pkinase_domain_1	8	199	159	376	K	D	D	R	full	Gemmataceae
QEL14720.1	QEL14720.1_pkinase_domain_1	1	258	51	306	K	D	D	R	full	Gemmataceae
QEL14740.1	QEL14740.1_pkinase_domain_1	1	255	98	357	K	D	D	R	full	Gemmataceae
QEL14827.1	QEL14827.1_pkinase_domain_1	4	254	22	271	K	D	D	R	full	Gemmataceae
QEL15001.1	QEL15001.1_pkinase_domain_1	1	255	100	359	K	D	D	R	full	Gemmataceae
QEL15099.1	QEL15099.1_pkinase_domain_1	1	199	70	278	K	D	D	R	full	Gemmataceae
QEL15100.1	QEL15100.1_pkinase_domain_1	4	253	87	338	K	D	D	R	full	Gemmataceae
QEL15144.1	QEL15144.1_pkinase_domain_1	1	254	48	295	K	D	D	R	full	Gemmataceae
QEL15170.1	QEL15170.1_pkinase_domain_1	1	256	15	250	K	D	D	R	full	Gemmataceae
QEL15222.1	QEL15222.1_pkinase_domain_1	6	256	37	287	K	D	D	R	full	Gemmataceae
QEL15236.1	QEL15236.1_pkinase_domain_1	2	198	56	254	K	D	D	R	full	Gemmataceae
QEL15264.1	QEL15264.1_pkinase_domain_1	1	253	76	325	K	D	D	R	full	Gemmataceae
QEL15347.1	QEL15347.1_pkinase_domain_1	1	258	78	352	K	D	D	R	full	Gemmataceae
QEL15505.1	QEL15505.1_pkinase_domain_1	1	253	48	294	K	D	D	R	full	Gemmataceae
QEL15691.1	QEL15691.1_pkinase_domain_1	1	258	56	308	K	D	D	R	full	Gemmataceae
QEL15742.1	QEL15742.1_pkinase_domain_1	1	254	47	295	K	D	D	R	full	Gemmataceae
QEL16024.1	QEL16024.1_pkinase_domain_1	2	253	385	631	K	D	D	R	full	Gemmataceae
QEL16073.1	QEL16073.1_pkinase_domain_1	1	254	45	293	K	D	D	R	full	Gemmataceae
QEL16100.1	QEL16100.1_pkinase_domain_1	1	257	43	298	K	D	D	R	full	Gemmataceae
QEL16121.1	QEL16121.1_pkinase_domain_1	3	256	27	275	K	D	D	A	full	Gemmataceae
QEL16137.1	QEL16137.1_pkinase_domain_1	2	257	85	363	K	D	D	R	full	Gemmataceae
QEL16138.1	QEL16138.1_pkinase_domain_1	3	257	47	296	K	D	D	R	full	Gemmataceae
QEL16150.1	QEL16150.1_pkinase_domain_1	3	260	22	278	K	D	D	R	full	Gemmataceae
QEL16190.1	QEL16190.1_pkinase_domain_1	4	209	90	298	K	D	D	R	full	Gemmataceae
QEL16215.1	QEL16215.1_pkinase_domain_1	1	253	85	335	K	D	D	R	full	Gemmataceae
QEL16254.1	QEL16254.1_pkinase_domain_1	2	256	126	376	K	D	D	R	full	Gemmataceae
QEL16262.1	QEL16262.1_pkinase_domain_1	1	258	141	398	K	D	D	R	full	Gemmataceae
QEL16266.1	QEL16266.1_pkinase_domain_1	1	254	87	360	K	D	D	R	full	Gemmataceae
QEL16325.1	QEL16325.1_pkinase_domain_1	6	254	78	322	K	D	D	R	full	Gemmataceae
QEL16363.1	QEL16363.1_pkinase_domain_1	1	258	28	284	K	D	D	R	full	Gemmataceae
QEL16373.1	QEL16373.1_pkinase_domain_1	1	254	179	427	K	D	D	R	full	Gemmataceae
QEL16393.1	QEL16393.1_pkinase_domain_1	1	260	107	362	K	D	D	R	full	Gemmataceae
QEL16502.1	QEL16502.1_pkinase_domain_1	2	253	72	336	K	D	D	R	full	Gemmataceae
QEL16509.1	QEL16509.1_pkinase_domain_1	1	256	22	286	K	D	D	R	full	Gemmataceae
QEL16515.1	QEL16515.1_pkinase_domain_1	1	258	71	327	K	D	D	R	full	Gemmataceae
QEL16520.1	QEL16520.1_pkinase_domain_1	1	253	43	290	K	D	D	R	full	Gemmataceae
QEL16664.1	QEL16664.1_pkinase_domain_1	1	257	97	348	K	D	D	R	full	Gemmataceae
QEL16699.1	QEL16699.1_pkinase_domain_1	13	257	2	245	K	D	D	R	full	Gemmataceae
QEL16752.1	QEL16752.1_pkinase_domain_1	1	260	120	377	K	D	D	R	full	Gemmataceae
QEL16997.1	QEL16997.1_pkinase_domain_1	1	212	94	310	K	D	D	R	full	Gemmataceae
QEL17002.1	QEL17002.1_pkinase_domain_1	8	198	38	236	K	D	D	S	full	Gemmataceae
QEL17092.1	QEL17092.1_pkinase_domain_1	3	255	74	334	K	D	D	R	full	Gemmataceae
QEL17182.1	QEL17182.1_pkinase_domain_1	2	258	132	386	K	D	D	R	full	Gemmataceae
QEL17309.1	QEL17309.1_pkinase_domain_1	3	212	432	644	K	D	D	R	full	Gemmataceae
QEL17588.1	QEL17588.1_pkinase_domain_1	1	259	66	322	K	D	D	R	full	Gemmataceae
QEL17691.1	QEL17691.1_pkinase_domain_1	13	253	2	240	K	D	D	R	full	Gemmataceae
QEL17786.1	QEL17786.1_pkinase_domain_1	3	258	149	393	K	D	D	R	full	Gemmataceae
QEL17789.1	QEL17789.1_pkinase_domain_1	1	257	68	354	K	D	D	R	full	Gemmataceae
QEL17817.1	QEL17817.1_pkinase_domain_2	2	255	517	758	K	D	D	R	full	Gemmataceae
QEL17870.1	QEL17870.1_pkinase_domain_1	1	255	79	317	K	D	D	R	full	Gemmataceae
QEL17989.1	QEL17989.1_pkinase_domain_1	1	255	105	375	K	D	D	R	full	Gemmataceae
QEL18074.1	QEL18074.1_pkinase_domain_1	1	261	30	299	K	D	D	R	full	Gemmataceae
QEL18097.1	QEL18097.1_pkinase_domain_1	4	260	76	339	K	D	D	R	full	Gemmataceae
QEL18198.1	QEL18198.1_pkinase_domain_1	1	254	64	315	K	D	D	R	full	Gemmataceae
QEL18260.1	QEL18260.1_pkinase_domain_1	1	253	10	262	K	D	D	R	full	Gemmataceae
QEL18353.1	QEL18353.1_pkinase_domain_1	1	260	71	328	K	D	D	R	full	Gemmataceae
QEL18363.1	QEL18363.1_pkinase_domain_1	1	254	69	324	K	D	D	R	full	Gemmataceae
QEL18367.1	QEL18367.1_pkinase_domain_1	1	254	74	331	K	D	D	R	full	Gemmataceae
QEL18482.1	QEL18482.1_pkinase_domain_1	5	254	15	266	K	D	D	C	full	Gemmataceae
QEL18571.1	QEL18571.1_pkinase_domain_1	1	259	39	317	K	D	D	R	full	Gemmataceae
QEL18572.1	QEL18572.1_pkinase_domain_1	1	252	88	362	K	D	D	R	full	Gemmataceae
QEL18598.1	QEL18598.1_pkinase_domain_1	1	256	62	316	K	D	D	R	full	Gemmataceae
[truncated: 1,491 more rows]

## Sheet: S6
accession	species	group	nr of pkinases	all proteins	tm_pkinases	frac_tm_pkinases
GCA_007859995.1	Candidatus Brocadiaceae bacterium S225	Brocadiaceae	0	2770	0	0
GCA_002443295.1	Candidatus Scalindua japonica	Brocadiaceae	0	4019	0	0
GCA_007860005.1	Candidatus Brocadiaceae bacterium B188	Brocadiaceae	2	2867	1	50
GCA_900232105.1	Candidatus Kuenenia stuttgartiensis	Brocadiaceae	1	4035	0	0
GCA_001753675.2	Candidatus Brocadia sapporoensis	Brocadiaceae	1	2488	1	100
GCA_000296795.1	Candidatus Jettenia caeni	Brocadiaceae	1	3600	0	0
GCA_000949635.1	Candidatus Brocadia sinica JPN1	Brocadiaceae	1	3912	1	100
GCA_008065115.1	Bythopirellula goksoyri	Bythopirellula	39	5306	28	72
GCA_007750855.1	Pirellulimonas nuda	Bythopirellula	37	5137	24	65
GCA_007753265.1	Botrimarina mediterranea	Bythopirellula	27	4591	18	67
GCA_007745835.1	Planctomycetes bacterium MalM25	Bythopirellula	24	3744	18	75
GCA_009177095.1	Lacipirellula parvula	Bythopirellula	32	6199	22	69
GCA_007747215.1	Urbifossiella limnaea	Gemmataceae	117	6237	88	75
GCA_008254045.1	Limnoglobus roseus	Gemmataceae	140	7982	105	75
GCA_001610855.1	Gemmata sp. SH-PL17	Gemmataceae	108	7704	72	67
GCA_003149495.1	Gemmata obscuriglobus	Gemmataceae	98	6994	69	70
GCA_901538355.1	Tuwongella immobilis	Gemmataceae	105	5233	74	70
GCA_008298035.1	Gimesia maris	Gimesia	43	5986	33	77
GCA_007744515.1	Planctomycetes bacterium Pan189	Gimesia	35	4300	28	80
GCA_007748135.1	Gimesia chilikensis	Gimesia	48	6330	36	75
GCA_007745175.1	Caulifigura coniformis	Gimesia	43	5524	31	72
GCA_007744975.1	Symmachiella dynata	Gimesia	56	6011	38	68
GCA_007752535.1	Tautonia plasticadhaerens	Isosphaeraceae	86	7556	74	86
GCA_008087625.1	Aquisphaera giovannonii	Isosphaeraceae	144	7803	118	82
GCA_000186345.1	Isosphaera pallida ATCC 43644	Isosphaeraceae	59	3722	31	53
GCA_000242455.3	Singulisphaera acidiphila DSM 18658	Isosphaeraceae	70	7251	52	74
GCA_001610895.1	Planctomyces sp. SH-PL62	Isosphaeraceae	48	5274	32	67
GCA_009664345.1	Planctomycetales bacterium 10988	Orphan	68	4100	43	63
GCA_002277955.1	Thermogutta terrifontis	Orphan	19	4504	14	74
GCA_007748055.1	Planctomycetes bacterium Pan216	Orphan	72	5766	53	74
GCA_009002475.1	Planctomycetes bacterium SRT547	Orphan_Uab	525	6660	360	69
GCA_007748075.1	Planctomycetes bacterium Pan265	Phycisphaerae	5	2856	3	60
GCA_002007645.1	Anaerohalosphaera lusitana	Phycisphaerae	3	3493	1	33
GCA_002117005.1	Sedimentisphaera salicampi	Phycisphaerae	2	2371	1	50
GCA_000284115.1	Phycisphaera mikurensis NBRC 102666	Phycisphaerae	5	3284	3	60
GCA_007753915.1	Phycisphaerae bacterium RAS2	Phycisphaerae	23	3557	18	78
GCA_008035925.1	Stieleria maiorica	Pirellula	92	6920	76	83
GCA_007741495.1	Planctomycetes bacterium FF011L	Pirellula	48	5471	34	71
GCA_000196115.1	Rhodopirellula baltica SH 1	Pirellula	54	7325	39	72
GCA_008087665.1	Mariniblastus fucicola	Pirellula	61	5123	48	79
GCA_007748115.1	Bremerella volcania	Pirellula	29	5264	19	66
GCA_007750655.1	Planctomycetes bacterium Pla163	Saltatorellus	24	3744	19	79
GCA_007751255.1	Planctomycetes bacterium Pla86	Saltatorellus	61	5243	52	85
GCA_007748095.1	Planctomycetes bacterium Pla133	Saltatorellus	61	5240	52	85
GCA_007751475.1	Planctomycetes bacterium Poly30	Saltatorellus	53	5651	45	85
GCA_000019965.1	Opitutus terrae PB90-1	Outgroup	5	4612	4	80
GCA_000019665.1	Methylacidiphilum infernorum V4	Outgroup	0	2472	0	0
GCA_001499655.1	Candidatus Protochlamydia naegleriophila	Outgroup	4	2575	0	0
GCA_000648235.2	Neochlamydia sp. S13	Outgroup	3	2174	0	0
GCA_000242935.3	Opitutaceae bacterium TAV5	Outgroup	3	6071	2	67
GCA_007475525.1	Methylacidiphilum kamchatkense Kam1	Outgroup	0	2119	0	0
GCA_000972765.1	Verrucomicrobia bacterium IMCC26134	Outgroup	1	2640	0	0
GCA_001017655.1	Kiritimatiella glycovorans	Outgroup	2	2420	0	0
GCA_900097105.1	Akkermansia glycaniphila	Outgroup	4	2532	4	100
GCA_002310495.1	Nibricoccus aquaticus	Outgroup	5	3763	4	80
GCA_001746835.1	Lacunisphaera limnophila	Outgroup	3	3510	2	67
GCA_000020225.1	Akkermansia muciniphila ATCC BAA-835	Outgroup	5	2138	5	100
GCA_001688765.2	Akkermansia muciniphila	Outgroup	6	2333	6	100
GCA_000237205.1	Simkania negevensis Z	Outgroup	4	2518	0	0
GCA_004299845.1	Verrucomicrobia bacterium S94	Outgroup	1	3474	1	100
GCA_002998355.1	Victivallales bacterium CCUG 44730	Outgroup	12	4164	9	75
GCA_001318295.1	Candidatus Xiphinematobacter sp. Idaho Grape	Outgroup	0	817	0	0
GCA_000092785.1	Waddlia chondrophila WSU 86-1044	Outgroup	4	1956	0	0
GCA_000253035.1	Parachlamydia acanthamoebae UV-7	Outgroup	3	2788	0	0
GCA_000025905.1	Coraliomargarita akajimensis DSM 45221	Outgroup	4	3120	3	75
GCA_000002985.3	Caenorhabditis elegans	Nematoda	617	28534	67	11
GCA_000002945.2	Schizosaccharomyces pombe	Ascomycota	102	5132	1	1
GCA_000005845.2	Escherichia coli	Proteobacteria	0	4298	0	0
GCA_000146045.2	Saccharomyces cerevisiae	Ascomycota	112	5997	2	2

## Sheet: S7
Category	Tuwongella immobilis	Urbifossiella limnaea	Thermogutta terrifontis	Aquisphaera giovannonii	Akkermansia muciniphila ATCC BAA-835	Phycisphaera mikurensis NBRC 102666	Gemmata obscuriglobus	Caulifigura coniformis	Planctomycetes bacterium Pla86	Kiritimatiella glycovorans	Simkania negevensis Z	Phycisphaerae bacterium RAS2	Candidatus Scalindua japonica	Lacipirellula parvula	Opitutus terrae PB90-1	Akkermansia muciniphila	Candidatus Xiphinematobacter sp. Idaho Grape	Methylacidiphilum infernorum V4	Limnoglobus roseus	Candidatus Jettenia caeni	Verrucomicrobia bacterium IMCC26134	Planctomycetes bacterium Pan216	Candidatus Brocadia sapporoensis	Planctomycetes bacterium Pla163	Botrimarina mediterranea	Candidatus Brocadia sinica JPN1	Pirellulimonas nuda	Symmachiella dynata	Isosphaera pallida ATCC 43644	Opitutaceae bacterium TAV5	Planctomycetes bacterium Pan189	Lacunisphaera limnophila	Anaerohalosphaera lusitana	Planctomycetales bacterium 10988	Victivallales bacterium CCUG 44730	Planctomycetes bacterium Pla133	Candidatus Protochlamydia naegleriophila	Mariniblastus fucicola	Tautonia plasticadhaerens	Planctomyces sp. SH-PL62	Methylacidiphilum kamchatkense Kam1	Verrucomicrobia bacterium S94	Candidatus Brocadiaceae bacterium S225	Planctomycetes bacterium SRT547	GCA_007748115.1	GCA_001610855.1	GCA_900097105.1	GCA_002117005.1	GCA_000253035.1
Protein kinase domain	105.0	117.0	19.0	144.0	5.0	5.0	98.0	43.0	61.0	2.0	4.0	23.0	0.0	32.0	5.0	6.0	0.0	0.0	140.0	1.0	1.0	72.0	1.0	24.0	27.0	1.0	37.0	56.0	59.0	3.0	35.0	3.0	3.0	68.0	12.0	61.0	4.0	61.0	86.0	48.0	0.0	1.0	0.0	525.0	30.0	109.0	4.0	2.0	3.0
WD40 domain	30.0	116.0	13.0	151.0	0.0	0.0	56.0	24.0	20.0	0.0	0.0	6.0	0.0	19.0	3.0	0.0	0.0	0.0	64.0	0.0	0.0	48.0	0.0	6.0	0.0	0.0	6.0	55.0	9.0	0.0	9.0	1.0	0.0	64.0	0.0	20.0	0.0	25.0	124.0	23.0	0.0	0.0	0.0	250.0	3.0	59.0	0.0	0.0	0.0
Sel1 repeat	10.0	0.0	0.0	0.0	0.0	0.0	0.0	0.0	0.0	0.0	0.0	0.0	0.0	0.0	0.0	0.0	0.0	0.0	6.0	0.0	0.0	0.0	0.0	0.0	0.0	0.0	0.0	0.0	0.0	0.0	0.0	0.0	0.0	0.0	0.0	0.0	0.0	0.0	0.0	0.0	0.0	0.0	0.0	40.0	0.0	12.0	0.0	0.0	0.0
Tetratricopeptide repeat	10.0	42.0	0.0	84.0	0.0	0.0	16.0	2.0	21.0	0.0	0.0	13.0	0.0	7.0	4.0	0.0	0.0	0.0	34.0	0.0	0.0	15.0	0.0	25.0	2.0	0.0	0.0	2.0	9.0	0.0	0.0	0.0	0.0	7.0	0.0	21.0	0.0	14.0	54.0	20.0	0.0	0.0	0.0	467.0	2.0	37.0	0.0	0.0	0.0
Sulfatase-modifying factor enzyme 1	5.0	12.0	1.0	6.0	1.0	0.0	3.0	1.0	20.0	0.0	0.0	1.0	0.0	1.0	0.0	1.0	0.0	0.0	5.0	0.0	0.0	3.0	0.0	2.0	1.0	0.0	0.0	1.0	6.0	0.0	0.0	0.0	0.0	0.0	1.0	20.0	0.0	1.0	2.0	0.0	0.0	1.0	0.0	28.0	0.0	6.0	1.0	0.0	0.0
Leucine rich repeat	4.0	0.0	0.0	0.0	0.0	0.0	1.0	0.0	0.0	0.0	0.0	0.0	0.0	0.0	0.0	0.0	0.0	0.0	1.0	0.0	0.0	0.0	0.0	0.0	0.0	0.0	0.0	2.0	0.0	0.0	1.0	0.0	0.0	0.0	0.0	0.0	0.0	0.0	2.0	0.0	0.0	0.0	0.0	1.0	0.0	1.0	0.0	0.0	0.0
Tubulin like	3.0	3.0	0.0	0.0	0.0	0.0	3.0	0.0	0.0	0.0	0.0	0.0	0.0	1.0	0.0	0.0	0.0	0.0	2.0	0.0	0.0	1.0	0.0	0.0	1.0	0.0	2.0	0.0	0.0	0.0	0.0	0.0	0.0	0.0	0.0	0.0	0.0	1.0	0.0	0.0	0.0	0.0	0.0	0.0	1.0	3.0	0.0	0.0	0.0
Response regulator receiver domain	2.0	2.0	0.0	0.0	0.0	0.0	3.0	0.0	0.0	0.0	0.0	0.0	0.0	0.0	0.0	0.0	0.0	0.0	2.0	0.0	0.0	0.0	0.0	0.0	0.0	0.0	1.0	0.0	0.0	0.0	0.0	0.0	0.0	0.0	0.0	0.0	0.0	0.0	0.0	0.0	0.0	0.0	0.0	10.0	0.0	2.0	0.0	0.0	0.0
HD domain	2.0	1.0	0.0	0.0	0.0	0.0	3.0	0.0	0.0	0.0	0.0	0.0	0.0	0.0	0.0	0.0	0.0	0.0	2.0	0.0	0.0	2.0	0.0	0.0	0.0	0.0	0.0	0.0	0.0	0.0	0.0	0.0	0.0	0.0	0.0	0.0	0.0	0.0	0.0	0.0	0.0	0.0	0.0	0.0	0.0	2.0	0.0	0.0	0.0
Periplasmic binding protein domain	2.0	1.0	0.0	0.0	0.0	0.0	1.0	0.0	0.0	0.0	0.0	0.0	0.0	0.0	0.0	0.0	0.0	0.0	0.0	0.0	0.0	1.0	0.0	0.0	0.0	0.0	0.0	1.0	0.0	0.0	0.0	0.0	0.0	0.0	0.0	0.0	0.0	0.0	0.0	0.0	0.0	0.0	0.0	0.0	0.0	1.0	0.0	0.0	0.0
Double zinc ribbon	1.0	0.0	0.0	0.0	0.0	0.0	0.0	0.0	0.0	0.0	0.0	1.0	0.0	0.0	0.0	0.0	0.0	0.0	0.0	0.0	0.0	0.0	0.0	0.0	0.0	0.0	0.0	0.0	0.0	0.0	0.0	0.0	1.0	0.0	0.0	0.0	0.0	0.0	0.0	0.0	0.0	0.0	0.0	0.0	0.0	0.0	0.0	0.0	0.0
RDD family	1.0	1.0	0.0	1.0	0.0	0.0	1.0	0.0	0.0	0.0	0.0	0.0	0.0	0.0	0.0	0.0	0.0	0.0	1.0	0.0	0.0	0.0	0.0	0.0	0.0	0.0	0.0	0.0	1.0	0.0	0.0	0.0	0.0	0.0	0.0	0.0	0.0	3.0	1.0	1.0	0.0	0.0	0.0	0.0	0.0	1.0	0.0	0.0	0.0
ECF sigma factor	1.0	1.0	0.0	1.0	0.0	0.0	0.0	1.0	0.0	0.0	0.0	0.0	0.0	0.0	0.0	0.0	0.0	0.0	0.0	0.0	0.0	0.0	0.0	0.0	0.0	0.0	1.0	1.0	0.0	0.0	0.0	0.0	0.0	0.0	0.0	0.0	0.0	0.0	0.0	0.0	0.0	0.0	0.0	0.0	0.0	0.0	0.0	0.0	0.0
PQQ domain	1.0	1.0	0.0	1.0	0.0	0.0	0.0	0.0	0.0	0.0	0.0	0.0	0.0	0.0	0.0	0.0	0.0	0.0	0.0	0.0	0.0	2.0	0.0	0.0	0.0	0.0	0.0	0.0	0.0	0.0	0.0	0.0	0.0	0.0	0.0	0.0	0.0	0.0	0.0	0.0	0.0	0.0	0.0	32.0	0.0	0.0	0.0	0.0	0.0
Bacterial tandem repeat domain 1	1.0	0.0	0.0	0.0	0.0	0.0	0.0	0.0	0.0	0.0	0.0	0.0	0.0	0.0	0.0	0.0	0.0	0.0	0.0	0.0	0.0	0.0	0.0	0.0	0.0	0.0	0.0	0.0	0.0	0.0	0.0	0.0	0.0	0.0	0.0	0.0	0.0	0.0	1.0	0.0	0.0	0.0	0.0	0.0	0.0	0.0	0.0	0.0	0.0
Periplasmic binding protein	1.0	0.0	0.0	0.0	0.0	0.0	0.0	0.0	0.0	0.0	0.0	0.0	0.0	0.0	0.0	0.0	0.0	0.0	0.0	0.0	0.0	0.0	0.0	0.0	0.0	0.0	0.0	1.0	0.0	0.0	0.0	0.0	0.0	0.0	0.0	0.0	0.0	0.0	0.0	0.0	0.0	0.0	0.0	0.0	0.0	0.0	0.0	0.0	0.0
Lanthionine synthetase C-like protein	1.0	0.0	0.0	1.0	0.0	0.0	0.0	0.0	0.0	0.0	0.0	0.0	0.0	0.0	0.0	0.0	0.0	0.0	0.0	0.0	0.0	0.0	0.0	0.0	0.0	0.0	0.0	0.0	0.0	0.0	0.0	0.0	0.0	0.0	0.0	0.0	0.0	0.0	0.0	0.0	0.0	0.0	0.0	0.0	0.0	0.0	0.0	0.0	0.0
Isochorismatase family	1.0	0.0	0.0	0.0	0.0	0.0	0.0	1.0	0.0	0.0	0.0	0.0	0.0	0.0	0.0	0.0	0.0	0.0	0.0	0.0	0.0	0.0	0.0	0.0	0.0	0.0	0.0	0.0	0.0	0.0	0.0	0.0	0.0	0.0	0.0	0.0	0.0	0.0	0.0	1.0	0.0	0.0	0.0	0.0	0.0	0.0	0.0	0.0	0.0
Right handed beta helix region	1.0	0.0	0.0	0.0	0.0	0.0	0.0	0.0	0.0	0.0	0.0	0.0	0.0	0.0	0.0	0.0	0.0	0.0	1.0	0.0	0.0	1.0	0.0	0.0	0.0	0.0	0.0	0.0	2.0	0.0	1.0	0.0	0.0	0.0	0.0	0.0	0.0	0.0	0.0	0.0	0.0	0.0	0.0	0.0	0.0	0.0	0.0	0.0	0.0
DJ-1/PfpI family	1.0	1.0	0.0	0.0	0.0	0.0	1.0	0.0	0.0	0.0	0.0	0.0	0.0	0.0	0.0	0.0	0.0	0.0	1.0	0.0	0.0	1.0	0.0	0.0	0.0	0.0	0.0	0.0	0.0	0.0	0.0	0.0	0.0	0.0	0.0	0.0	0.0	1.0	0.0	0.0	0.0	0.0	0.0	0.0	0.0	1.0	0.0	0.0	0.0
BspA type Leucine rich repeat region (6 copies)	1.0	4.0	0.0	0.0	0.0	0.0	0.0	0.0	0.0	0.0	0.0	0.0	0.0	0.0	0.0	0.0	0.0	0.0	0.0	0.0	0.0	0.0	0.0	0.0	0.0	0.0	0.0	0.0	0.0	0.0	0.0	0.0	0.0	0.0	0.0	0.0	0.0	0.0	0.0	0.0	0.0	0.0	0.0	0.0	0.0	0.0	0.0	0.0	0.0
Domain of unknown function (DUF4384)	1.0	1.0	0.0	0.0	0.0	0.0	1.0	0.0	0.0	0.0	0.0	0.0	0.0	0.0	0.0	0.0	0.0	0.0	1.0	0.0	0.0	1.0	0.0	0.0	0.0	0.0	0.0	0.0	0.0	0.0	0.0	0.0	0.0	0.0	0.0	0.0	0.0	0.0	0.0	0.0	0.0	0.0	0.0	3.0	0.0	1.0	0.0	0.0	0.0
Domain of Unknown Function (DUF1080)	0.0	3.0	0.0	4.0	0.0	0.0	1.0	1.0	0.0	0.0	0.0	0.0	0.0	0.0	0.0	0.0	0.0	0.0	7.0	0.0	0.0	0.0	0.0	0.0	0.0	0.0	0.0	3.0	0.0	0.0	0.0	0.0	0.0	1.0	0.0	0.0	0.0	0.0	0.0	0.0	0.0	0.0	0.0	0.0	1.0	1.0	0.0	0.0	0.0
PilZ domain	0.0	2.0	0.0	0.0	0.0	0.0	0.0	0.0	0.0	0.0	0.0	0.0	0.0	0.0	0.0	0.0	0.0	0.0	0.0	0.0	0.0	0.0	0.0	0.0	0.0	0.0	0.0	0.0	0.0	0.0	0.0	0.0	0.0	0.0	0.0	0.0	0.0	0.0	0.0	0.0	0.0	0.0	0.0	0.0	0.0	1.0	0.0	0.0	0.0
FtsK/SpoIIIE family	0.0	2.0	0.0	0.0	0.0	0.0	0.0	0.0	0.0	0.0	0.0	0.0	0.0	0.0	0.0	0.0	0.0	0.0	0.0	0.0	0.0	0.0	0.0	0.0	0.0	0.0	0.0	0.0	0.0	0.0	0.0	0.0	0.0	0.0	0.0	0.0	0.0	0.0	0.0	0.0	0.0	0.0	0.0	0.0	0.0	0.0	0.0	0.0	0.0
AAA ATPase domain	0.0	1.0	0.0	2.0	0.0	0.0	0.0	0.0	1.0	0.0	0.0	0.0	0.0	0.0	0.0	0.0	0.0	0.0	4.0	0.0	0.0	2.0	0.0	1.0	0.0	0.0	0.0	0.0	0.0	0.0	0.0	0.0	0.0	2.0	0.0	1.0	0.0	0.0	0.0	0.0	0.0	0.0	0.0	4.0	0.0	2.0	0.0	0.0	0.0
FHA domain	0.0	1.0	1.0	2.0	0.0	0.0	0.0	1.0	0.0	0.0	0.0	0.0	0.0	0.0	0.0	0.0	0.0	0.0	0.0	0.0	0.0	1.0	0.0	0.0	0.0	0.0	0.0	6.0	2.0	0.0	0.0	0.0	0.0	0.0	0.0	0.0	0.0	0.0	2.0	2.0	0.0	0.0	0.0	18.0	1.0	0.0	0.0	0.0	0.0
Putative zinc-finger	0.0	1.0	0.0	2.0	0.0	0.0	0.0	1.0	0.0	0.0	0.0	1.0	0.0	0.0	0.0	0.0	0.0	0.0	1.0	0.0	0.0	0.0	0.0	0.0	0.0	0.0	0.0	1.0	0.0	0.0	0.0	0.0	0.0	0.0	0.0	0.0	0.0	1.0	1.0	0.0	0.0	0.0	0.0	0.0	1.0	1.0	0.0	0.0	0.0
PAS fold	0.0	1.0	0.0	2.0	0.0	0.0	0.0	0.0	0.0	0.0	0.0	0.0	0.0	0.0	0.0	0.0	0.0	0.0	1.0	0.0	0.0	0.0	0.0	0.0	2.0	0.0	0.0	3.0	0.0	0.0	0.0	0.0	0.0	0.0	0.0	0.0	0.0	0.0	0.0	0.0	0.0	0.0	0.0	0.0	0.0	0.0	0.0	0.0	0.0
Pectinesterase	0.0	0.0	1.0	0.0	0.0	0.0	0.0	0.0	0.0	0.0	0.0	0.0	0.0	0.0	0.0	0.0	0.0	0.0	0.0	0.0	0.0	0.0	0.0	0.0	0.0	0.0	0.0	0.0	0.0	0.0	0.0	0.0	0.0	0.0	0.0	0.0	0.0	0.0	0.0	0.0	0.0	0.0	0.0	0.0	0.0	0.0	0.0	0.0	0.0
Protein of unknown function (DUF2934)	0.0	0.0	0.0	2.0	0.0	0.0	0.0	0.0	0.0	0.0	0.0	0.0	0.0	0.0	0.0	0.0	0.0	0.0	0.0	0.0	0.0	0.0	0.0	0.0	0.0	0.0	0.0	0.0	0.0	0.0	0.0	0.0	0.0	0.0	0.0	0.0	0.0	0.0	2.0	1.0	0.0	0.0	0.0	0.0	0.0	0.0	0.0	0.0	0.0
Inner membrane component of T3SS, cytoplasmic domain	0.0	0.0	0.0	2.0	0.0	0.0	0.0	0.0	0.0	0.0	0.0	0.0	0.0	0.0	0.0	0.0	0.0	0.0	0.0	0.0	0.0	0.0	0.0	0.0	0.0	0.0	0.0	1.0	0.0	0.0	0.0	0.0	0.0	0.0	0.0	0.0	0.0	0.0	0.0	0.0	0.0	0.0	0.0	5.0	0.0	0.0	0.0	0.0	0.0
Putative auto-transporter adhesin, head GIN domain	0.0	0.0	0.0	2.0	0.0	0.0	0.0	0.0	0.0	0.0	0.0	0.0	0.0	0.0	0.0	0.0	0.0	0.0	0.0	0.0	0.0	0.0	0.0	0.0	0.0	0.0	0.0	0.0	0.0	0.0	0.0	0.0	0.0	0.0	0.0	0.0	0.0	0.0	0.0	0.0	0.0	0.0	0.0	0.0	0.0	0.0	0.0	0.0	0.0
Lectin C-type domain	0.0	0.0	0.0	1.0	0.0	0.0	0.0	0.0	0.0	0.0	0.0	0.0	0.0	0.0	0.0	0.0	0.0	0.0	0.0	0.0	0.0	0.0	0.0	0.0	0.0	0.0	0.0	0.0	0.0	0.0	0.0	0.0	0.0	0.0	0.0	0.0	0.0	0.0	0.0	0.0	0.0	0.0	0.0	3.0	0.0	0.0	0.0	0.0	0.0
PAS domain	0.0	0.0	0.0	1.0	0.0	0.0	0.0	0.0	0.0	0.0	0.0	0.0	0.0	0.0	0.0	0.0	0.0	0.0	0.0	0.0	0.0	0.0	0.0	0.0	0.0	0.0	0.0	0.0	0.0	0.0	0.0	0.0	0.0	0.0	0.0	0.0	0.0	0.0	0.0	0.0	0.0	0.0	0.0	1.0	0.0	0.0	0.0	0.0	0.0
Cytochrome c	0.0	0.0	0.0	1.0	0.0	0.0	0.0	0.0	0.0	0.0	0.0	0.0	0.0	0.0	0.0	0.0	0.0	0.0	0.0	0.0	0.0	0.0	0.0	0.0	0.0	0.0	0.0	0.0	0.0	0.0	1.0	0.0	0.0	0.0	0.0	0.0	0.0	0.0	0.0	0.0	0.0	0.0	0.0	1.0	0.0	0.0	0.0	0.0	0.0
AhpC/TSA family	0.0	0.0	0.0	1.0	0.0	0.0	0.0	0.0	0.0	0.0	0.0	0.0	0.0	0.0	0.0	0.0	0.0	0.0	0.0	0.0	0.0	0.0	0.0	0.0	0.0	0.0	0.0	0.0	0.0	0.0	0.0	0.0	0.0	0.0	0.0	0.0	0.0	0.0	1.0	1.0	0.0	0.0	0.0	0.0	0.0	0.0	0.0	0.0	0.0
Prokaryotic N-terminal methylation motif	0.0	0.0	0.0	1.0	0.0	0.0	0.0	0.0	0.0	0.0	0.0	0.0	0.0	0.0	0.0	0.0	0.0	0.0	0.0	0.0	0.0	0.0	0.0	0.0	0.0	0.0	0.0	0.0	0.0	0.0	0.0	0.0	0.0	0.0	0.0	0.0	0.0	0.0	0.0	0.0	0.0	0.0	0.0	0.0	0.0	0.0	0.0	0.0	0.0
Protein of unknown function (DUF1559)	0.0	0.0	0.0	1.0	0.0	0.0	0.0	0.0	0.0	0.0	0.0	0.0	0.0	0.0	0.0	0.0	0.0	0.0	0.0	0.0	0.0	0.0	0.0	0.0	0.0	0.0	0.0	0.0	0.0	0.0	0.0	0.0	0.0	0.0	0.0	0.0	0.0	1.0	0.0	0.0	0.0	0.0	0.0	0.0	0.0	0.0	0.0	0.0	0.0
Macro domain	0.0	0.0	0.0	1.0	0.0	0.0	0.0	0.0	0.0	0.0	0.0	0.0	0.0	0.0	0.0	0.0	0.0	0.0	0.0	0.0	0.0	0.0	0.0	0.0	0.0	0.0	0.0	0.0	0.0	0.0	0.0	0.0	0.0	0.0	0.0	0.0	0.0	0.0	0.0	0.0	0.0	0.0	0.0	0.0	1.0	0.0	0.0	0.0	0.0
PEGA domain	0.0	0.0	0.0	0.0	1.0	0.0	0.0	0.0	0.0	0.0	0.0	0.0	0.0	0.0	0.0	1.0	0.0	0.0	1.0	0.0	0.0	1.0	0.0	0.0	0.0	0.0	0.0	0.0	0.0	0.0	0.0	0.0	0.0	0.0	0.0	0.0	0.0	0.0	0.0	0.0	0.0	0.0	0.0	0.0	0.0	0.0	1.0	0.0	0.0
ABC1 atypical kinase-like domain	0.0	0.0	0.0	0.0	0.0	1.0	0.0	0.0	0.0	0.0	0.0	1.0	0.0	1.0	0.0	0.0	0.0	0.0	0.0	0.0	0.0	0.0	0.0	1.0	0.0	0.0	0.0	0.0	0.0	0.0	0.0	0.0	0.0	0.0	0.0	0.0	0.0	0.0	0.0	0.0	0.0	0.0	0.0	2.0	0.0	0.0	0.0	0.0	0.0
HDOD domain	0.0	0.0	0.0	0.0	0.0	0.0	2.0	0.0	0.0	0.0	0.0	0.0	0.0	0.0	0.0	0.0	0.0	0.0	2.0	0.0	0.0	0.0	0.0	0.0	0.0	0.0	0.0	0.0	0.0	0.0	0.0	0.0	0.0	0.0	0.0	0.0	0.0	0.0	0.0	0.0	0.0	0.0	0.0	0.0	0.0	2.0	0.0	0.0	0.0
Bacterial RNA polymerase, alpha chain C terminal domain	0.0	0.0	0.0	0.0	0.0	0.0	1.0	0.0	0.0	0.0	0.0	0.0	0.0	0.0	0.0	0.0	0.0	0.0	1.0	0.0	0.0	0.0	0.0	0.0	0.0	0.0	0.0	0.0	0.0	0.0	0.0	0.0	0.0	1.0	0.0	0.0	0.0	1.0	0.0	0.0	0.0	0.0	0.0	0.0	0.0	0.0	0.0	0.0	0.0
Nuclease-related domain	0.0	0.0	0.0	0.0	0.0	0.0	1.0	0.0	0.0	0.0	0.0	0.0	0.0	0.0	0.0	0.0	0.0	0.0	1.0	0.0	0.0	0.0	0.0	0.0	0.0	0.0	0.0	0.0	0.0	0.0	0.0	0.0	0.0	1.0	0.0	0.0	0.0	1.0	0.0	0.0	0.0	0.0	0.0	0.0	1.0	0.0	0.0	0.0	0.0
Curli production assembly/transport component CsgG	0.0	0.0	0.0	0.0	0.0	0.0	1.0	0.0	0.0	0.0	0.0	0.0	0.0	0.0	0.0	0.0	0.0	0.0	0.0	0.0	0.0	0.0	0.0	0.0	0.0	0.0	0.0	0.0	0.0	0.0	0.0	0.0	0.0	0.0	0.0	0.0	0.0	0.0	0.0	0.0	0.0	0.0	0.0	0.0	0.0	0.0	0.0	0.0	0.0
MalT-like TPR region	0.0	0.0	0.0	0.0	0.0	0.0	0.0	0.0	2.0	0.0	0.0	0.0	0.0	0.0	0.0	0.0	0.0	0.0	0.0	0.0	0.0	0.0	0.0	0.0	0.0	0.0	0.0	0.0	1.0	0.0	0.0	0.0	0.0	0.0	0.0	2.0	0.0	0.0	1.0	0.0	0.0	0.0	0.0	1.0	0.0	0.0	0.0	0.0	0.0
Stage II sporulation protein E (SpoIIE)	0.0	0.0	0.0	0.0	0.0	0.0	0.0	0.0	0.0	0.0	1.0	0.0	0.0	0.0	0.0	0.0	0.0	0.0	0.0	0.0	0.0	0.0	0.0	0.0	0.0	0.0	0.0	0.0	0.0	0.0	0.0	0.0	0.0	0.0	0.0	0.0	1.0	0.0	0.0	0.0	0.0	0.0	0.0	1.0	1.0	0.0	0.0	0.0	1.0
Adenylate and Guanylate cyclase catalytic domain	0.0	0.0	0.0	0.0	0.0	0.0	0.0	0.0	0.0	0.0	0.0	0.0	0.0	1.0	0.0	0.0	0.0	0.0	0.0	0.0	0.0	0.0	0.0	0.0	0.0	0.0	1.0	0.0	0.0	0.0	0.0	0.0	0.0	0.0	0.0	0.0	0.0	0.0	0.0	0.0	0.0	0.0	0.0	0.0	0.0	1.0	0.0	0.0	0.0
Cache domain	0.0	0.0	0.0	0.0	0.0	0.0	0.0	0.0	0.0	0.0	0.0	0.0	0.0	1.0	0.0	0.0	0.0	0.0	0.0	0.0	0.0	0.0	0.0	0.0	1.0	0.0	0.0	0.0	0.0	0.0	0.0	0.0	0.0	0.0	1.0	0.0	0.0	0.0	0.0	0.0	0.0	0.0	0.0	0.0	0.0	0.0	0.0	0.0	0.0
PBP superfamily domain	0.0	0.0	0.0	0.0	0.0	0.0	0.0	0.0	0.0	0.0	0.0	0.0	0.0	0.0	0.0	0.0	0.0	0.0	2.0	0.0	0.0	0.0	0.0	0.0	0.0	0.0	0.0	0.0	0.0	0.0	0.0	0.0	0.0	0.0	0.0	0.0	0.0	0.0	0.0	0.0	0.0	0.0	0.0	0.0	0.0	0.0	0.0	0.0	0.0
SIR2-like domain	0.0	0.0	0.0	0.0	0.0	0.0	0.0	0.0	0.0	0.0	0.0	0.0	0.0	0.0	0.0	0.0	0.0	0.0	1.0	0.0	0.0	0.0	0.0	0.0	0.0	0.0	0.0	0.0	0.0	0.0	0.0	0.0	0.0	0.0	0.0	0.0	0.0	0.0	0.0	0.0	0.0	0.0	0.0	0.0	0.0	0.0	0.0	0.0	0.0
Peptidase of plants and bacteria	0.0	0.0	0.0	0.0	0.0	0.0	0.0	0.0	0.0	0.0	0.0	0.0	0.0	0.0	0.0	0.0	0.0	0.0	1.0	0.0	0.0	0.0	0.0	0.0	0.0	0.0	0.0	0.0	0.0	0.0	0.0	0.0	0.0	0.0	0.0	0.0	0.0	0.0	0.0	0.0	0.0	0.0	0.0	0.0	0.0	0.0	0.0	0.0	0.0
GAF domain	0.0	0.0	0.0	0.0	0.0	0.0	0.0	0.0	0.0	0.0	0.0	0.0	0.0	0.0	0.0	0.0	0.0	0.0	1.0	0.0	0.0	0.0	0.0	0.0	0.0	0.0	0.0	0.0	0.0	0.0	0.0	0.0	0.0	0.0	0.0	0.0	0.0	0.0	0.0	0.0	0.0	0.0	0.0	4.0	0.0	1.0	0.0	0.0	0.0
Concanavalin A-like lectin/glucanases superfamily	0.0	0.0	0.0	0.0	0.0	0.0	0.0	0.0	0.0	0.0	0.0	0.0	0.0	0.0	0.0	0.0	0.0	0.0	0.0	0.0	0.0	1.0	0.0	0.0	0.0	0.0	0.0	0.0	0.0	0.0	0.0	0.0	0.0	0.0	0.0	0.0	0.0	1.0	1.0	0.0	0.0	0.0	0.0	2.0	0.0	0.0	0.0	0.0	0.0
Type I 3-dehydroquinase	0.0	0.0	0.0	0.0	0.0	0.0	0.0	0.0	0.0	0.0	0.0	0.0	0.0	0.0	0.0	0.0	0.0	0.0	0.0	0.0	0.0	1.0	0.0	0.0	0.0	0.0	0.0	0.0	0.0	0.0	0.0	0.0	0.0	0.0	0.0	0.0	0.0	0.0	0.0	0.0	0.0	0.0	0.0	0.0	0.0	0.0	0.0	0.0	0.0
Plant specific mitochondrial import receptor subunit TOM20	0.0	0.0	0.0	0.0	0.0	0.0	0.0	0.0	0.0	0.0	0.0	0.0	0.0	0.0	0.0	0.0	0.0	0.0	0.0	0.0	0.0	0.0	0.0	0.0	1.0	0.0	0.0	0.0	0.0	0.0	0.0	0.0	0.0	0.0	0.0	0.0	0.0	0.0	0.0	0.0	0.0	0.0	0.0	0.0	0.0	0.0	0.0	0.0	0.0
Family of unknown function (DUF5939)	0.0	0.0	0.0	0.0	0.0	0.0	0.0	0.0	0.0	0.0	0.0	0.0	0.0	0.0	0.0	0.0	0.0	0.0	0.0	0.0	0.0	0.0	0.0	0.0	0.0	0.0	1.0	1.0	1.0	0.0	0.0	0.0	0.0	0.0	0.0	0.0	0.0	1.0	0.0	0.0	0.0	0.0	0.0	1.0	0.0	0.0	0.0	0.0	0.0
HEAT repeats	0.0	0.0	0.0	0.0	0.0	0.0	0.0	0.0	0.0	0.0	0.0	0.0	0.0	0.0	0.0	0.0	0.0	0.0	0.0	0.0	0.0	0.0	0.0	0.0	0.0	0.0	0.0	4.0	0.0	0.0	1.0	0.0	0.0	0.0	0.0	0.0	0.0	0.0	0.0	0.0	0.0	0.0	0.0	17.0	0.0	0.0	0.0	0.0	0.0
Biopolymer transport protein ExbD/TolR	0.0	0.0	0.0	0.0	0.0	0.0	0.0	0.0	0.0	0.0	0.0	0.0	0.0	0.0	0.0	0.0	0.0	0.0	0.0	0.0	0.0	0.0	0.0	0.0	0.0	0.0	0.0	1.0	0.0	0.0	0.0	0.0	0.0	0.0	0.0	0.0	0.0	0.0	0.0	0.0	0.0	0.0	0.0	0.0	0.0	0.0	0.0	0.0	0.0
Cyclic nucleotide-binding domain	0.0	0.0	0.0	0.0	0.0	0.0	0.0	0.0	0.0	0.0	0.0	0.0	0.0	0.0	0.0	0.0	0.0	0.0	0.0	0.0	0.0	0.0	0.0	0.0	0.0	0.0	0.0	1.0	0.0	0.0	0.0	0.0	0.0	0.0	0.0	0.0	0.0	0.0	0.0	0.0	0.0	0.0	0.0	2.0	0.0	0.0	0.0	0.0	0.0
Protein of unknown function (DUF4019)	0.0	0.0	0.0	0.0	0.0	0.0	0.0	0.0	0.0	0.0	0.0	0.0	0.0	0.0	0.0	0.0	0.0	0.0	0.0	0.0	0.0	0.0	0.0	0.0	0.0	0.0	0.0	0.0	0.0	1.0	0.0	0.0	0.0	0.0	0.0	0.0	0.0	0.0	0.0	0.0	0.0	0.0	0.0	0.0	0.0	0.0	0.0	0.0	0.0
Protein of unknown function (DUF1648)	0.0	0.0	0.0	0.0	0.0	0.0	0.0	0.0	0.0	0.0	0.0	0.0	0.0	0.0	0.0	0.0	0.0	0.0	0.0	0.0	0.0	0.0	0.0	0.0	0.0	0.0	0.0	0.0	0.0	1.0	0.0	0.0	0.0	0.0	0.0	0.0	0.0	0.0	0.0	0.0	0.0	0.0	0.0	0.0	0.0	0.0	0.0	0.0	0.0
Di-haem cytochrome c peroxidase	0.0	0.0	0.0	0.0	0.0	0.0	0.0	0.0	0.0	0.0	0.0	0.0	0.0	0.0	0.0	0.0	0.0	0.0	0.0	0.0	0.0	0.0	0.0	0.0	0.0	0.0	0.0	0.0	0.0	0.0	1.0	0.0	0.0	0.0	0.0	0.0	0.0	0.0	0.0	0.0	0.0	0.0	0.0	0.0	0.0	0.0	0.0	0.0	0.0
MORN repeat	0.0	0.0	0.0	0.0	0.0	0.0	0.0	0.0	0.0	0.0	0.0	0.0	0.0	0.0	0.0	0.0	0.0	0.0	0.0	0.0	0.0	0.0	0.0	0.0	0.0	0.0	0.0	0.0	0.0	0.0	0.0	0.0	0.0	2.0	0.0	0.0	0.0	0.0	0.0	0.0	0.0	0.0	0.0	21.0	0.0	0.0	0.0	0.0	0.0
Hsp70 protein	0.0	0.0	0.0	0.0	0.0	0.0	0.0	0.0	0.0	0.0	0.0	0.0	0.0	0.0	0.0	0.0	0.0	0.0	0.0	0.0	0.0	0.0	0.0	0.0	0.0	0.0	0.0	0.0	0.0	0.0	0.0	0.0	0.0	1.0	0.0	0.0	0.0	0.0	0.0	0.0	0.0	0.0	0.0	0.0	0.0	0.0	0.0	0.0	0.0
Helix-turn-helix domain	0.0	0.0	0.0	0.0	0.0	0.0	0.0	0.0	0.0	0.0	0.0	0.0	0.0	0.0	0.0	0.0	0.0	0.0	0.0	0.0	0.0	0.0	0.0	0.0	0.0	0.0	0.0	0.0	0.0	0.0	0.0	0.0	0.0	1.0	0.0	0.0	0.0	0.0	0.0	0.0	0.0	0.0	0.0	0.0	0.0	0.0	0.0	0.0	0.0
alpha/beta hydrolase fold	0.0	0.0	0.0	0.0	0.0	0.0	0.0	0.0	0.0	0.0	0.0	0.0	0.0	0.0	0.0	0.0	0.0	0.0	0.0	0.0	0.0	0.0	0.0	0.0	0.0	0.0	0.0	0.0	0.0	0.0	0.0	0.0	0.0	1.0	0.0	0.0	0.0	0.0	0.0	0.0	0.0	0.0	0.0	0.0	0.0	0.0	0.0	0.0	0.0
Protein of unknown function (DUF3365)	0.0	0.0	0.0	0.0	0.0	0.0	0.0	0.0	0.0	0.0	0.0	0.0	0.0	0.0	0.0	0.0	0.0	0.0	0.0	0.0	0.0	0.0	0.0	0.0	0.0	0.0	0.0	0.0	0.0	0.0	0.0	0.0	0.0	0.0	0.0	0.0	0.0	1.0	0.0	0.0	0.0	0.0	0.0	1.0	0.0	0.0	0.0	0.0	0.0
Polysaccharide biosynthesis/export protein	0.0	0.0	0.0	0.0	0.0	0.0	0.0	0.0	0.0	0.0	0.0	0.0	0.0	0.0	0.0	0.0	0.0	0.0	0.0	0.0	0.0	0.0	0.0	0.0	0.0	0.0	0.0	0.0	0.0	0.0	0.0	0.0	0.0	0.0	0.0	0.0	0.0	1.0	0.0	0.0	0.0	0.0	0.0	0.0	0.0	0.0	0.0	0.0	0.0
Carbohydrate family 9 binding domain-like	0.0	0.0	0.0	0.0	0.0	0.0	0.0	0.0	0.0	0.0	0.0	0.0	0.0	0.0	0.0	0.0	0.0	0.0	0.0	0.0	0.0	0.0	0.0	0.0	0.0	0.0	0.0	0.0	0.0	0.0	0.0	0.0	0.0	0.0	0.0	0.0	0.0	0.0	1.0	0.0	0.0	0.0	0.0	0.0	0.0	0.0	0.0	0.0	0.0
PQQ-like domain	0.0	0.0	0.0	0.0	0.0	0.0	0.0	0.0	0.0	0.0	0.0	0.0	0.0	0.0	0.0	0.0	0.0	0.0	0.0	0.0	0.0	0.0	0.0	0.0	0.0	0.0	0.0	0.0	0.0	0.0	0.0	0.0	0.0	0.0	0.0	0.0	0.0	0.0	0.0	0.0	0.0	0.0	0.0	6.0	0.0	0.0	0.0	0.0	0.0
Histidine kinase	0.0	0.0	0.0	0.0	0.0	0.0	0.0	0.0	0.0	0.0	0.0	0.0	0.0	0.0	0.0	0.0	0.0	0.0	0.0	0.0	0.0	0.0	0.0	0.0	0.0	0.0	0.0	0.0	0.0	0.0	0.0	0.0	0.0	0.0	0.0	0.0	0.0	0.0	0.0	0.0	0.0	0.0	0.0	5.0	0.0	0.0	0.0	0.0	0.0
Anaphase-promoting complex, cyclosome, subunit 3	0.0	0.0	0.0	0.0	0.0	0.0	0.0	0.0	0.0	0.0	0.0	0.0	0.0	0.0	0.0	0.0	0.0	0.0	0.0	0.0	0.0	0.0	0.0	0.0	0.0	0.0	0.0	0.0	0.0	0.0	0.0	0.0	0.0	0.0	0.0	0.0	0.0	0.0	0.0	0.0	0.0	0.0	0.0	5.0	0.0	0.0	0.0	0.0	0.0
Hpt domain	0.0	0.0	0.0	0.0	0.0	0.0	0.0	0.0	0.0	0.0	0.0	0.0	0.0	0.0	0.0	0.0	0.0	0.0	0.0	0.0	0.0	0.0	0.0	0.0	0.0	0.0	0.0	0.0	0.0	0.0	0.0	0.0	0.0	0.0	0.0	0.0	0.0	0.0	0.0	0.0	0.0	0.0	0.0	2.0	0.0	0.0	0.0	0.0	0.0
STAS domain	0.0	0.0	0.0	0.0	0.0	0.0	0.0	0.0	0.0	0.0	0.0	0.0	0.0	0.0	0.0	0.0	0.0	0.0	0.0	0.0	0.0	0.0	0.0	0.0	0.0	0.0	0.0	0.0	0.0	0.0	0.0	0.0	0.0	0.0	0.0	0.0	0.0	0.0	0.0	0.0	0.0	0.0	0.0	2.0	0.0	0.0	0.0	0.0	0.0
Eukaryotic translation initiation factor eIF2A	0.0	0.0	0.0	0.0	0.0	0.0	0.0	0.0	0.0	0.0	0.0	0.0	0.0	0.0	0.0	0.0	0.0	0.0	0.0	0.0	0.0	0.0	0.0	0.0	0.0	0.0	0.0	0.0	0.0	0.0	0.0	0.0	0.0	0.0	0.0	0.0	0.0	0.0	0.0	0.0	0.0	0.0	0.0	2.0	0.0	1.0	0.0	0.0	0.0
Sigma-54 interaction domain	0.0	0.0	0.0	0.0	0.0	0.0	0.0	0.0	0.0	0.0	0.0	0.0	0.0	0.0	0.0	0.0	0.0	0.0	0.0	0.0	0.0	0.0	0.0	0.0	0.0	0.0	0.0	0.0	0.0	0.0	0.0	0.0	0.0	0.0	0.0	0.0	0.0	0.0	0.0	0.0	0.0	0.0	0.0	2.0	0.0	0.0	0.0	0.0	0.0
Ankyrin repeats	0.0	0.0	0.0	0.0	0.0	0.0	0.0	0.0	0.0	0.0	0.0	0.0	0.0	0.0	0.0	0.0	0.0	0.0	0.0	0.0	0.0	0.0	0.0	0.0	0.0	0.0	0.0	0.0	0.0	0.0	0.0	0.0	0.0	0.0	0.0	0.0	0.0	0.0	0.0	0.0	0.0	0.0	0.0	1.0	0.0	0.0	0.0	0.0	0.0
Aminotransferase class-III	0.0	0.0	0.0	0.0	0.0	0.0	0.0	0.0	0.0	0.0	0.0	0.0	0.0	0.0	0.0	0.0	0.0	0.0	0.0	0.0	0.0	0.0	0.0	0.0	0.0	0.0	0.0	0.0	0.0	0.0	0.0	0.0	0.0	0.0	0.0	0.0	0.0	0.0	0.0	0.0	0.0	0.0	0.0	1.0	0.0	0.0	0.0	0.0	0.0
Major Facilitator Superfamily	0.0	0.0	0.0	0.0	0.0	0.0	0.0	0.0	0.0	0.0	0.0	0.0	0.0	0.0	0.0	0.0	0.0	0.0	0.0	0.0	0.0	0.0	0.0	0.0	0.0	0.0	0.0	0.0	0.0	0.0	0.0	0.0	0.0	0.0	0.0	0.0	0.0	0.0	0.0	0.0	0.0	0.0	0.0	1.0	0.0	0.0	0.0	0.0	0.0
VHL beta domain	0.0	0.0	0.0	0.0	0.0	0.0	0.0	0.0	0.0	0.0	0.0	0.0	0.0	0.0	0.0	0.0	0.0	0.0	0.0	0.0	0.0	0.0	0.0	0.0	0.0	0.0	0.0	0.0	0.0	0.0	0.0	0.0	0.0	0.0	0.0	0.0	0.0	0.0	0.0	0.0	0.0	0.0	0.0	1.0	0.0	0.0	0.0	0.0	0.0
ChAPs (Chs5p-Arf1p-binding proteins)	0.0	0.0	0.0	0.0	0.0	0.0	0.0	0.0	0.0	0.0	0.0	0.0	0.0	0.0	0.0	0.0	0.0	0.0	0.0	0.0	0.0	0.0	0.0	0.0	0.0	0.0	0.0	0.0	0.0	0.0	0.0	0.0	0.0	0.0	0.0	0.0	0.0	0.0	0.0	0.0	0.0	0.0	0.0	1.0	0.0	0.0	0.0	0.0	0.0
Mycolic acid cyclopropane synthetase	0.0	0.0	0.0	0.0	0.0	0.0	0.0	0.0	0.0	0.0	0.0	0.0	0.0	0.0	0.0	0.0	0.0	0.0	0.0	0.0	0.0	0.0	0.0	0.0	0.0	0.0	0.0	0.0	0.0	0.0	0.0	0.0	0.0	0.0	0.0	0.0	0.0	0.0	0.0	0.0	0.0	0.0	0.0	1.0	0.0	0.0	0.0	0.0	0.0
ABC transporter substrate binding protein	0.0	0.0	0.0	0.0	0.0	0.0	0.0	0.0	0.0	0.0	0.0	0.0	0.0	0.0	0.0	0.0	0.0	0.0	0.0	0.0	0.0	0.0	0.0	0.0	0.0	0.0	0.0	0.0	0.0	0.0	0.0	0.0	0.0	0.0	0.0	0.0	0.0	0.0	0.0	0.0	0.0	0.0	0.0	1.0	0.0	0.0	0.0	0.0	0.0
Beta-lactamase	0.0	0.0	0.0	0.0	0.0	0.0	0.0	0.0	0.0	0.0	0.0	0.0	0.0	0.0	0.0	0.0	0.0	0.0	0.0	0.0	0.0	0.0	0.0	0.0	0.0	0.0	0.0	0.0	0.0	0.0	0.0	0.0	0.0	0.0	0.0	0.0	0.0	0.0	0.0	0.0	0.0	0.0	0.0	1.0	0.0	0.0	0.0	0.0	0.0
Nucleoporin Nup120/160	0.0	0.0	0.0	0.0	0.0	0.0	0.0	0.0	0.0	0.0	0.0	0.0	0.0	0.0	0.0	0.0	0.0	0.0	0.0	0.0	0.0	0.0	0.0	0.0	0.0	0.0	0.0	0.0	0.0	0.0	0.0	0.0	0.0	0.0	0.0	0.0	0.0	0.0	0.0	0.0	0.0	0.0	0.0	1.0	0.0	0.0	0.0	0.0	0.0
PKD domain	0.0	0.0	0.0	0.0	0.0	0.0	0.0	0.0	0.0	0.0	0.0	0.0	0.0	0.0	0.0	0.0	0.0	0.0	0.0	0.0	0.0	0.0	0.0	0.0	0.0	0.0	0.0	0.0	0.0	0.0	0.0	0.0	0.0	0.0	0.0	0.0	0.0	0.0	0.0	0.0	0.0	0.0	0.0	1.0	0.0	0.0	0.0	0.0	0.0
Haspin like kinase domain	0.0	0.0	0.0	0.0	0.0	0.0	0.0	0.0	0.0	0.0	0.0	0.0	0.0	0.0	0.0	0.0	0.0	0.0	0.0	0.0	0.0	0.0	0.0	0.0	0.0	0.0	0.0	0.0	0.0	0.0	0.0	0.0	0.0	0.0	0.0	0.0	0.0	0.0	0.0	0.0	0.0	0.0	0.0	1.0	0.0	0.0	0.0	0.0	0.0
Protein of unknown function (DUF1570)	0.0	0.0	0.0	0.0	0.0	0.0	0.0	0.0	0.0	0.0	0.0	0.0	0.0	0.0	0.0	0.0	0.0	0.0	0.0	0.0	0.0	0.0	0.0	0.0	0.0	0.0	0.0	0.0	0.0	0.0	0.0	0.0	0.0	0.0	0.0	0.0	0.0	0.0	0.0	0.0	0.0	0.0	0.0	1.0	0.0	0.0	0.0	0.0	0.0
Lipopolysaccharide kinase (Kdo/WaaP) family	0.0	0.0	0.0	0.0	0.0	0.0	0.0	0.0	0.0	0.0	0.0	0.0	0.0	0.0	0.0	0.0	0.0	0.0	0.0	0.0	0.0	0.0	0.0	0.0	0.0	0.0	0.0	0.0	0.0	0.0	0.0	0.0	0.0	0.0	0.0	0.0	0.0	0.0	0.0	0.0	0.0	0.0	0.0	1.0	0.0	0.0	0.0	0.0	0.0
EF hand	0.0	0.0	0.0	0.0	0.0	0.0	0.0	0.0	0.0	0.0	0.0	0.0	0.0	0.0	0.0	0.0	0.0	0.0	0.0	0.0	0.0	0.0	0.0	0.0	0.0	0.0	0.0	0.0	0.0	0.0	0.0	0.0	0.0	0.0	0.0	0.0	0.0	0.0	0.0	0.0	0.0	0.0	0.0	1.0	0.0	0.0	0.0	0.0	0.0
Haem-NO-binding	0.0	0.0	0.0	0.0	0.0	0.0	0.0	0.0	0.0	0.0	0.0	0.0	0.0	0.0	0.0	0.0	0.0	0.0	0.0	0.0	0.0	0.0	0.0	0.0	0.0	0.0	0.0	0.0	0.0	0.0	0.0	0.0	0.0	0.0	0.0	0.0	0.0	0.0	0.0	0.0	0.0	0.0	0.0	1.0	0.0	0.0	0.0	0.0	0.0
Trypsin-like peptidase domain	0.0	0.0	0.0	0.0	0.0	0.0	0.0	0.0	0.0	0.0	0.0	0.0	0.0	0.0	0.0	0.0	0.0	0.0	0.0	0.0	0.0	0.0	0.0	0.0	0.0	0.0	0.0	0.0	0.0	0.0	0.0	0.0	0.0	0.0	0.0	0.0	0.0	0.0	0.0	0.0	0.0	0.0	0.0	1.0	0.0	0.0	0.0	0.0	0.0
Carbohydrate esterase, sialic acid-specific acetylesterase	0.0	0.0	0.0	0.0	0.0	0.0	0.0	0.0	0.0	0.0	0.0	0.0	0.0	0.0	0.0	0.0	0.0	0.0	0.0	0.0	0.0	0.0	0.0	0.0	0.0	0.0	0.0	0.0	0.0	0.0	0.0	0.0	0.0	0.0	0.0	0.0	0.0	0.0	0.0	0.0	0.0	0.0	0.0	0.0	0.0	2.0	0.0	0.0	0.0
Bacterial extracellular solute-binding proteins, family 3	0.0	0.0	0.0	0.0	0.0	0.0	0.0	0.0	0.0	0.0	0.0	0.0	0.0	0.0	0.0	0.0	0.0	0.0	0.0	0.0	0.0	0.0	0.0	0.0	0.0	0.0	0.0	0.0	0.0	0.0	0.0	0.0	0.0	0.0	0.0	0.0	0.0	0.0	0.0	0.0	0.0	0.0	0.0	0.0	0.0	1.0	0.0	0.0	0.0
Domain of unknown function (DUF4062)	0.0	0.0	0.0	0.0	0.0	0.0	0.0	0.0	0.0	0.0	0.0	0.0	0.0	0.0	0.0	0.0	0.0	0.0	0.0	0.0	0.0	0.0	0.0	0.0	0.0	0.0	0.0	0.0	0.0	0.0	0.0	0.0	0.0	0.0	0.0	0.0	0.0	0.0	0.0	0.0	0.0	0.0	0.0	0.0	0.0	1.0	0.0	0.0	0.0
NPCBM/NEW2 domain	0.0	0.0	0.0	0.0	0.0	0.0	0.0	0.0	0.0	0.0	0.0	0.0	0.0	0.0	0.0	0.0	0.0	0.0	0.0	0.0	0.0	0.0	0.0	0.0	0.0	0.0	0.0	0.0	0.0	0.0	0.0	0.0	0.0	0.0	0.0	0.0	0.0	0.0	0.0	0.0	0.0	0.0	0.0	0.0	0.0	1.0	0.0	0.0	0.0
Phosphotransferase enzyme family	0.0	0.0	0.0	0.0	0.0	0.0	0.0	0.0	0.0	0.0	0.0	0.0	0.0	0.0	0.0	0.0	0.0	0.0	0.0	0.0	0.0	0.0	0.0	0.0	0.0	0.0	0.0	0.0	0.0	0.0	0.0	0.0	0.0	0.0	0.0	0.0	0.0	0.0	0.0	0.0	0.0	0.0	0.0	0.0	0.0	0.0	0.0	0.0	0.0
NMT1-like family	0.0	0.0	0.0	0.0	0.0	0.0	0.0	0.0	0.0	0.0	0.0	0.0	0.0	0.0	0.0	0.0	0.0	0.0	0.0	0.0	0.0	0.0	0.0	0.0	0.0	0.0	0.0	0.0	0.0	0.0	0.0	0.0	0.0	0.0	0.0	0.0	0.0	0.0	0.0	0.0	0.0	0.0	0.0	0.0	0.0	0.0	0.0	0.0	0.0
AAA domain	0.0	0.0	0.0	0.0	0.0	0.0	0.0	0.0	0.0	0.0	0.0	0.0	0.0	0.0	0.0	0.0	0.0	0.0	0.0	0.0	0.0	0.0	0.0	0.0	0.0	0.0	0.0	0.0	0.0	0.0	0.0	0.0	0.0	0.0	0.0	0.0	0.0	0.0	0.0	0.0	0.0	0.0	0.0	0.0	0.0	0.0	0.0	0.0	0.0
Signal peptidase, peptidase S26	0.0	0.0	0.0	0.0	0.0	0.0	0.0	0.0	0.0	0.0	0.0	0.0	0.0	0.0	0.0	0.0	0.0	0.0	0.0	0.0	0.0	0.0	0.0	0.0	0.0	0.0	0.0	0.0	0.0	0.0	0.0	0.0	0.0	0.0	0.0	0.0	0.0	0.0	0.0	0.0	0.0	0.0	0.0	0.0	0.0	0.0	0.0	0.0	0.0
Protein phosphatase 2C	0.0	0.0	0.0	0.0	0.0	0.0	0.0	0.0	0.0	0.0	0.0	0.0	0.0	0.0	0.0	0.0	0.0	0.0	0.0	0.0	0.0	0.0	0.0	0.0	0.0	0.0	0.0	0.0	0.0	0.0	0.0	0.0	0.0	0.0	0.0	0.0	0.0	0.0	0.0	0.0	0.0	0.0	0.0	0.0	0.0	0.0	0.0	0.0	0.0
PDZ domain	0.0	0.0	0.0	0.0	0.0	0.0	0.0	0.0	0.0	0.0	0.0	0.0	0.0	0.0	0.0	0.0	0.0	0.0	0.0	0.0	0.0	0.0	0.0	0.0	0.0	0.0	0.0	0.0	0.0	0.0	0.0	0.0	0.0	0.0	0.0	0.0	0.0	0.0	0.0	0.0	0.0	0.0	0.0	0.0	0.0	0.0	0.0	0.0	0.0
YTV	0.0	0.0	0.0	0.0	0.0	0.0	0.0	0.0	0.0	0.0	0.0	0.0	0.0	0.0	0.0	0.0	0.0	0.0	0.0	0.0	0.0	0.0	0.0	0.0	0.0	0.0	0.0	0.0	0.0	0.0	0.0	0.0	0.0	0.0	0.0	0.0	0.0	0.0	0.0	0.0	0.0	0.0	0.0	0.0	0.0	0.0	0.0	0.0	0.0
TM2 domain	0.0	0.0	0.0	0.0	0.0	0.0	0.0	0.0	0.0	0.0	0.0	0.0	0.0	0.0	0.0	0.0	0.0	0.0	0.0	0.0	0.0	0.0	0.0	0.0	0.0	0.0	0.0	0.0	0.0	0.0	0.0	0.0	0.0	0.0	0.0	0.0	0.0	0.0	0.0	0.0	0.0	0.0	0.0	0.0	0.0	0.0	0.0	0.0	0.0
[truncated: 16 more columns]

## Sheet: S8
Architecture	# of proteins	protein ids	Protein annotation	Domain annotations	Group
Architecture 1	422	ACB75932.1;ADE54217.1;ADI37570.1;ADI38661.1;ADI39247.1;ADV61096.1;ADV61310.1;ADV61317.1;ADV61774.1;ADV61840.1;ADV62020.1;ADV62021.1;ADV62244.1;ADV62262.1;ADV62320.1;ADV62595.1;ADV62715.1;ADV62794.1;ADV62802.1;ADV63346.1;ADV63810.1;ADV63944.1;ADV64020.1;ADV64194.1;AGA25890.1;AGA26007.1;AGA27433.1;AGA27478.1;AGA28832.1;AGA29160.1;AGA29917.1;AGA30089.1;AGA30430.1;AHF91227.1;AKJ63493.1;AKJ64862.1;AMV…	serine/threonine protein kinase;serine/threonine protein kinase;putative serine/threonine protein kinase;Serine/threonine protein kinase;Missing;serine/threonine protein kinase;serine/threonine protein kinase;serine/threonine protein kinase;serine/threonine protein kinase;serine/threonine protein kinase;serine/threonine protein kinase;serine/threonine protein kinase;serine/threonine protein kinas…	Pkinase	Brocadiaceae;Bythopirellula;Bythopirellula;Bythopirellula;Bythopirellula;Bythopirellula;Bythopirellula;Bythopirellula;Bythopirellula;Bythopirellula;Bythopirellula;Bythopirellula;Bythopirellula;Bythopirellula;Bythopirellula;Bythopirellula;Bythopirellula;Bythopirellula;Bythopirellula;Bythopirellula;Bythopirellula;Bythopirellula;Bythopirellula;Bythopirellula;Bythopirellula;Bythopirellula;Bythopirell…
Architecture 2	2	QDU77209.1;QEH36151.1	Serine/threonine-protein kinase PknB;Serine/threonine-protein kinase PknB	Pkinase;Macro domain	Isosphaeraceae;Pirellula
Architecture 3	1	QDU64105.1	Serine/threonine-protein kinase PknB	Pkinase;Type I 3-dehydroquinase	Orphan
Architecture 4	3	QDU60867.1;QDU61185.1;VTS02108.1	Serine/threonine-protein kinase PrkC;Serine/threonine-protein kinase PrkC;serine threonine protein kinase with pasta sensor : Putative serine/threonine protein kinase (Fragment) OS=Gemmata sp. Wa1-1 PE=3 SV=1: Pkinase: Response_reg: HD_5	Pkinase;HD domain	Gemmataceae;Orphan;Orphan
Architecture 5	3	QDU22115.1;QEG02435.1;QEL14311.1	Serine/threonine-protein kinase PknB;Serine/threonine-protein kinase PknB;serine/threonine protein kinase	Pkinase;PAS domain	Gemmataceae;Gemmataceae;Pirellula
Architecture 6	2	QDU21975.1;QEF97673.1	Serine/threonine-protein kinase PknB;Serine/threonine-protein kinase PrkC	Pkinase;Response regulator receiver domain	Gemmataceae;Pirellula
Architecture 7	3	QDU02327.1;QEH31579.1;VTS08412.1	Serine/threonine-protein kinase PknL;Serine/threonine-protein kinase PknA;serine threonine protein kinase : Putative serine/threonine protein kinase OS=uncultured bacterium RM57 PE=4 SV=1: Pkinase: LANC_like	Pkinase;Lanthionine synthetase	Gemmataceae;Gimesia;Isosphaeraceae
Architecture 8	3	CAD75030.1;QDS93187.1;QEF97572.1	serine/threonine protein kinase;Serine/threonine-protein kinase PknH;Serine/threonine-protein kinase PrkC	Pkinase;Hsp70 protein	Pirellula;Pirellula;Pirellula
Architecture 9	1	BBM88243.1	serine/threonine protein kinase	Pkinase;WD40 domain	Orphan_Uab
Architecture 10	1	BBM87394.1	protein kinase	Pkinase;Lipopolysaccharide kinase (Kdo/WaaP) family	Orphan_Uab
Architecture 11	1	BBM86599.1	protein kinase	Pkinase;Domain of unknown function (DUF4384)	Orphan_Uab
Architecture 12	1	BBM85243.1	putative serine/threonine-protein kinase PknB	Pkinase;Pkinase	Orphan_Uab
Architecture 13	7	BBM84799.1;BBM85202.1;BBM86534.1;BBM87401.1;BBM87817.1;BBM88045.1;QEG15581.1	protein kinase;serine/threonine protein kinase;protein kinase;serine/threonine protein kinase;protein kinase;serine/threonine protein kinase;Protein kinase domain protein	Pkinase;FHA domain	Gimesia;Orphan_Uab;Orphan_Uab;Orphan_Uab;Orphan_Uab;Orphan_Uab;Orphan_Uab
Architecture 14	1	BBM82679.1	putative serine/threonine-protein kinase	Pkinase;HEAT repeats	Orphan_Uab
Architecture 15	1	BBM82619.1	serine/threonine protein kinase	Pkinase;STAS domain	Orphan_Uab
Architecture 16	3	BBM82222.1;BBM85071.1;BBM86565.1	protein kinase;putative serine/threonine-protein kinase PknB;serine/threonine protein kinase	Pkinase;Inner membrane component of T3SS, cytoplasmic domain	Orphan_Uab;Orphan_Uab;Orphan_Uab
Architecture 17	2	BBM82202.1;BBM84861.1	protein kinase;serine/threonine protein kinase	Pkinase;Cyclic nucleotide-binding domain	Orphan_Uab;Orphan_Uab
Architecture 18	17	BBM82189.1;BBM82297.1;BBM82556.1;BBM82694.1;BBM83937.1;BBM84167.1;BBM84331.1;BBM84354.1;BBM84356.1;BBM85061.1;BBM85249.1;BBM85346.1;BBM85513.1;BBM87675.1;BBM88044.1;BBM88061.1;QDV08075.1	protein kinase;protein kinase;serine/threonine protein kinase;protein kinase;serine/threonine protein kinase;protein kinase;protein kinase;serine/threonine protein kinase;protein kinase;protein kinase;protein kinase;protein kinase;protein kinase;protein kinase;protein kinase;protein kinase;Serine/threonine-protein kinase PknB	Pkinase;Tetratricopeptide repeat	Orphan_Uab;Orphan_Uab;Orphan_Uab;Orphan_Uab;Orphan_Uab;Orphan_Uab;Orphan_Uab;Orphan_Uab;Orphan_Uab;Orphan_Uab;Orphan_Uab;Orphan_Uab;Orphan_Uab;Orphan_Uab;Orphan_Uab;Orphan_Uab;Saltatorellus
Architecture 19	2	AQT68145.1;QDV92174.1	Serine/threonine-protein kinase StkP;Serine/threonine-protein kinase PrkC	Pkinase;Double zinc ribbon	Phycisphaerae;Phycisphaerae
Architecture 20	3	AMV29122.1;QDU21471.1;QDU23847.1	Serine/threonine-protein kinase PrkC;Serine/threonine-protein kinase PknA;Serine/threonine-protein kinase PknF	Pkinase;PilZ domain	Gemmataceae;Gemmataceae;Gemmataceae
Architecture 21	1	AMV25775.1	Serine/threonine-protein kinase PrkC	Pkinase;Leucine rich repeat	Gemmataceae
Architecture 22	25	AMV23647.1;AMV24388.1;AMV25605.1;AWM38459.1;AWM40626.1;AWM40753.1;BBO30999.1;CAD78848.1;QDS96395.1;QDU18874.1;QDU22497.1;QDU22520.1;QDU62494.1;QDU75093.1;QDU88046.1;QDU88589.1;QDV74881.1;QEG01024.1;QEG24574.1;QEG34452.1;QEL13622.1;QEL13623.1;VTR99911.1;VTS02339.1;VTS02342.1	Serine/threonine-protein kinase PknF;Serine/threonine-protein kinase PknF;Serine/threonine-protein kinase PknF;hypothetical protein C1280_16675;hypothetical protein C1280_29015;hypothetical protein C1280_29715;hypothetical protein PLANPX_0611;probable serine/threonine protein kinase;Tubulin-like protein;Tubulin-like protein;Tubulin-like protein;Tubulin-like protein;Tubulin-like protein;Tubulin-li…	Pkinase;Tubulin like	Bythopirellula;Bythopirellula;Bythopirellula;Bythopirellula;Bythopirellula;Gemmataceae;Gemmataceae;Gemmataceae;Gemmataceae;Gemmataceae;Gemmataceae;Gemmataceae;Gemmataceae;Gemmataceae;Gemmataceae;Gemmataceae;Gemmataceae;Gemmataceae;Gemmataceae;Orphan;Pirellula;Pirellula;Pirellula;Pirellula;Pirellula
Architecture 23	1	AGA31345.1	phosphotransferase family protein	Pkinase;Phosphotransferase enzyme family	Isosphaeraceae
Architecture 24	4	AGA27836.1;AMV40756.1;QDT57120.1;VTS04728.1	serine/threonine protein kinase;Serine/threonine-protein kinase StkP;Serine/threonine-protein kinase PK-1;serine threonine protein kinase : Serine/threonine protein kinase OS=Pirellula staleyi (strain ATCC 27377 / DSM 6068 / ICPB 4128) GN=Psta_2711 PE=3 SV=1: Pkinase: Isochorismatase	Pkinase;Isochorismatase family	Gemmataceae;Gimesia;Isosphaeraceae;Isosphaeraceae
Architecture 25	21	AGA25552.1;AMV28434.1;CAD73631.1;QDS91978.1;QDU23126.1;QDU60475.1;QDU63337.1;QDU68252.1;QDU84597.1;QDV02578.1;QDV08616.1;QEF96959.1;QEG38018.1;QEH33755.1;QEH36217.1;QEL13542.1;QEL14120.1;QEL17786.1;QEL18353.1;QGJ68817.1;QGJ72038.1	ATPase/protein kinase family protein;Serine/threonine-protein kinase PknB;probable serine/threonine protein kinase PpkA;Serine/threonine-protein kinase PknA;Serine/threonine-protein kinase PrkC;Serine/threonine-protein kinase PrkC;Serine/threonine-protein kinase PrkC;Serine/threonine-protein kinase PK-1;Serine/threonine-protein kinase PknB;Serine/threonine-protein kinase PK-1;Serine/threonine-pro…	Pkinase;AAA domain	Bythopirellula;Gemmataceae;Gemmataceae;Gemmataceae;Gemmataceae;Gemmataceae;Gemmataceae;Isosphaeraceae;Isosphaeraceae;Isosphaeraceae;Orphan;Orphan;Orphan;Orphan;Pirellula;Pirellula;Pirellula;Saltatorellus;Saltatorellus;Saltatorellus;Saltatorellus
Architecture 26	16	ADV62738.1;ADV62972.1;AGA27670.1;AMV29655.1;BBM82047.1;BBM85399.1;BBM85809.1;BBM87508.1;BBM88081.1;BBM88108.1;CAD78244.1;QDU21310.1;QDU60707.1;QEL14718.1;QEL18658.1;VTR98789.1	serine/threonine protein kinase;serine/threonine protein kinase;serine/threonine protein kinase;Serine/threonine-protein kinase pkn1;serine/threonine protein kinase;serine/threonine protein kinase;putative serine/threonine-protein kinase PknB;hypothetical protein UABAM_05920;hypothetical protein UABAM_06497;hypothetical protein UABAM_06524;probable serine/threonine-protein kinase pknB;Serine/thre…	Pkinase;Sulfatase-modifying factor enzyme 1	Gemmataceae;Gemmataceae;Gemmataceae;Gemmataceae;Gemmataceae;Isosphaeraceae;Isosphaeraceae;Isosphaeraceae;Orphan;Orphan_Uab;Orphan_Uab;Orphan_Uab;Orphan_Uab;Orphan_Uab;Orphan_Uab;Pirellula
Architecture 27	6	ADV61622.1;BBM84885.1;QDT51136.1;QDU88448.1;QEG01299.1;QEG23417.1	serine/threonine protein kinase;serine/threonine protein kinase;Serine/threonine-protein kinase StkP;Serine/threonine-protein kinase StkP;Serine/threonine-protein kinase PrkC;Serine/threonine-protein kinase PknB	Pkinase;Family of unknown function (DUF5939)	Bythopirellula;Gimesia;Isosphaeraceae;Orphan_Uab;Pirellula;Pirellula
Architecture 28	6	ADI38966.1;BBI17860.1;CCB85520.1;CCB89883.1;CUI15970.1;QDU75381.1	putative serine/threonine protein kinase;Missing;ser/Thr protein kinase;Missing;serine/threonine protein kinase;Serine/threonine-protein kinase PknA	Pkinase;Stage II sporulation protein E (SpoIIE)	Outgroup;Outgroup;Outgroup;Outgroup;Outgroup;Pirellula
Architecture 29	744	ACB74674.1;ACB75706.1;ACD03925.1;ACD04426.1;ACD04984.1;ACD05244.1;ADE53744.1;ADV60665.1;ADV60831.1;ADV61487.1;ADV61580.1;ADV61582.1;ADV62264.1;ADV62482.1;ADV62803.1;ADV62936.1;ADV63369.1;ADV63652.1;ADV63824.1;ADV63876.1;ADV63914.1;ADV63921.1;ADV64000.1;ADV64186.1;AGA24656.1;AGA25310.1;AGA25738.1;AGA25782.1;AGA25790.1;AGA26002.1;AGA26079.1;AGA27496.1;AGA27805.1;AGA27876.1;AGA27977.1;AGA28054.1;AGA…	serine/threonine protein kinase;serine/threonine protein kinase with TPR repeats;serine/threonine protein kinase;serine/threonine protein kinase;serine/threonine protein kinase;Missing;serine/threonine protein kinase;serine/threonine protein kinase with WD40 repeats;serine/threonine protein kinase;serine/threonine protein kinase;serine/threonine protein kinase;serine/threonine protein kinase;seri…	Pkinase;transmembrane region	Brocadiaceae;Bythopirellula;Bythopirellula;Bythopirellula;Bythopirellula;Bythopirellula;Bythopirellula;Bythopirellula;Bythopirellula;Bythopirellula;Bythopirellula;Bythopirellula;Bythopirellula;Bythopirellula;Bythopirellula;Bythopirellula;Bythopirellula;Bythopirellula;Bythopirellula;Bythopirellula;Bythopirellula;Bythopirellula;Bythopirellula;Bythopirellula;Bythopirellula;Bythopirellula;Bythopirell…
Architecture 30	1	QGJ69840.1	Molecular chaperone DnaK	Hsp70 protein;Pkinase	Orphan
Architecture 31	1	QEL19308.1	HD domain-containing protein	SIR2-like domain;Pkinase	Gemmataceae
Architecture 32	2	QDU03746.1;QEG17608.1	Methylthioribose kinase;methylthioribose kinase	Phosphotransferase enzyme family;Pkinase	Gimesia;Gimesia
Architecture 33	3	QDU02412.1;QDU76843.1;QEF98882.1	Serine/threonine-protein kinase PrkC;Serine/threonine-protein kinase PrkC;Serine/threonine-protein kinase PrkC	Nuclease-related domain;Pkinase	Gimesia;Pirellula;Pirellula
Architecture 34	1	QDT46054.1	Serine/threonine-protein kinase StkP	Cyclic nucleotide-binding domain;Pkinase	Gimesia
Architecture 35	8	QDS94654.1;QDT47393.1;QDT57442.1;QDU02106.1;QDU90340.1;QEG15105.1;QEH38588.1;VTS04148.1	Serine/threonine-protein kinase PknB;Serine/threonine-protein kinase PknB;Missing;Serine/threonine-protein kinase PrkC;Serine/threonine-protein kinase PrkC;Serine/threonine-protein kinase PrkC;Serine/threonine-protein kinase PknB;serine threonine protein kinase : Serine/threonine protein kinase OS=Planctomyces maris DSM 8797 GN=PM8797T_04305 PE=4 SV=1: Sigma70_ECF: Pkinase	ECF sigma factor;Pkinase	Bythopirellula;Gemmataceae;Gimesia;Gimesia;Gimesia;Gimesia;Isosphaeraceae;Pirellula
Architecture 36	1	CAD79064.1	Missing	Domain of unknown function (DUF4062);Pkinase	Pirellula
Architecture 37	9	BBM81881.1;BBM82729.1;BBM84863.1;BBM84981.1;BBM85283.1;CAD78826.1;QDS92762.1;QDU88000.1;QEG33126.1	protein kinase;protein kinase;serine/threonine protein kinase;protein kinase;protein kinase;probable serine/threonine protein kinase;Serine/threonine-protein kinase PknB;Serine/threonine-protein kinase PknB;Serine/threonine-protein kinase PknB	Response regulator receiver domain;Pkinase	Bythopirellula;Bythopirellula;Orphan_Uab;Orphan_Uab;Orphan_Uab;Orphan_Uab;Orphan_Uab;Pirellula;Pirellula
Architecture 38	5	BBM81761.1;BBM82897.1;QDS93497.1;QEH35215.1;QEH37011.1	serine/threonine-protein kinase PrkC;putative serine/threonine-protein kinase PknB;Serine/threonine-protein kinase PknB;Serine/threonine-protein kinase PrkC;Serine/threonine-protein kinase PrkC	Inner membrane component of T3SS, cytoplasmic domain;Pkinase	Isosphaeraceae;Isosphaeraceae;Orphan_Uab;Orphan_Uab;Pirellula
Architecture 39	5	AMV39634.1;QDU03689.1;QDV38165.1;QEG17545.1;QEH36722.1	Serine/threonine-protein kinase StkP;Alkyl hydroperoxide reductase subunit C;Serine/threonine-protein kinase PrkC;Alkyl hydroperoxide reductase subunit C;Serine/threonine-protein kinase PknL	AhpC/TSA family;Pkinase	Gimesia;Gimesia;Isosphaeraceae;Isosphaeraceae;Isosphaeraceae
Architecture 40	2	AMV26384.1;QEL21076.1	Serine/threonine-protein kinase PknB;Missing	GAF domain;Pkinase	Gemmataceae;Gemmataceae
Architecture 41	6	AMV25568.1;AMV27950.1;AWM38377.1;AWM42272.1;QEL16024.1;QEL20595.1	Serine/threonine-protein kinase PknB;Serine/threonine-protein kinase PrkC;serine/threonine protein kinase;Missing;serine/threonine-protein kinase PknB;HDOD domain-containing protein	HDOD domain;Pkinase	Gemmataceae;Gemmataceae;Gemmataceae;Gemmataceae;Gemmataceae;Gemmataceae
Architecture 42	22	ADV61030.1;ADV62629.1;AGA24978.1;AGA29573.1;AMV36390.1;AMV38879.1;BBM82895.1;BBM83473.1;BBM83551.1;BBM84105.1;BBM84380.1;BBM86257.1;BBM87956.1;BBM88158.1;QDT57008.1;QDU23779.1;QDU60804.1;QDU76341.1;QDV32261.1;QDV37362.1;QEH32067.1;QEH33188.1	serine/threonine protein kinase with FHA domain protein;serine/threonine protein kinase with FHA domain protein;protein kinase domain with FHA domain;serine/threonine protein kinase;Serine/threonine-protein kinase StkP;Serine/threonine-protein kinase PrkC;serine/threonine protein kinase;serine/threonine protein kinase;serine/threonine protein kinase;protein kinase;protein kinase;protein kinase;se…	FHA domain;Pkinase	Gemmataceae;Gimesia;Isosphaeraceae;Isosphaeraceae;Isosphaeraceae;Isosphaeraceae;Isosphaeraceae;Isosphaeraceae;Isosphaeraceae;Isosphaeraceae;Isosphaeraceae;Isosphaeraceae;Orphan;Orphan_Uab;Orphan_Uab;Orphan_Uab;Orphan_Uab;Orphan_Uab;Orphan_Uab;Orphan_Uab;Orphan_Uab;Pirellula
Architecture 43	1	VTR99483.1	serine threonine protein kinase : Serine/threonine protein kinase OS=Isosphaera pallida (strain ATCC 43644 / DSM 9630 / IS1B) GN=Isop_3637 PE=3 SV=1: Pkinase: TPR_2: Response_reg	Pkinase;Tetratricopeptide repeat;Response regulator receiver domain	Gemmataceae
Architecture 44	1	VTR99317.1	serine threonine protein kinase with pasta sensor : Uncultured bacterium genome assembly Metasoil_fosmids_resub OS=uncultured bacterium PE=4 SV=1: Pkinase	Pkinase;transmembrane region;Bacterial tandem repeat domain 1	Gemmataceae
Architecture 45	2	QEL18363.1;QEL18367.1	phosphate ABC transporter substrate-binding protein PstS;phosphate ABC transporter substrate-binding protein PstS	Pkinase;transmembrane region;PBP superfamily domain	Gemmataceae;Gemmataceae
Architecture 46	1	QEL16699.1	secretory protein	Pkinase;transmembrane region;Peptidase of plants and bacteria	Gemmataceae
Architecture 47	1	QEG33476.1	Serine/threonine-protein kinase PrkC	Pkinase;transmembrane region;PDZ domain	Bythopirellula
Architecture 48	1	QEG21917.1	Serine/threonine-protein kinase PknB	Pkinase;transmembrane region;Polysaccharide biosynthesis/export protein	Pirellula
Architecture 49	2	QDV35218.1;QEG24802.1	Serine/threonine-protein kinase PrkC;Serine/threonine-protein kinase PrkC	Pkinase;transmembrane region;Concanavalin A-like lectin/glucanases superfamily	Isosphaeraceae;Pirellula
Architecture 50	3	QDU69609.1;QDV03935.1;QDV38044.1	Serine/threonine-protein kinase PknB;Serine/threonine-protein kinase PknB;Serine/threonine-protein kinase PrkC	Pkinase;transmembrane region;MalT-like TPR region	Isosphaeraceae;Saltatorellus;Saltatorellus
Architecture 51	2	QDU21858.1;QDU23600.1	Serine/threonine-protein kinase PrkC;Serine/threonine-protein kinase PrkC	Pkinase;transmembrane region;BspA type Leucine rich repeat region (6 copies)	Gemmataceae;Gemmataceae
Architecture 52	1	QDU20274.1	Serine/threonine-protein kinase PknB	Pkinase;FtsK/SpoIIIE family;FtsK/SpoIIIE family	Gemmataceae
Architecture 53	4	QDT48311.1;QDU01846.1;QEG15780.1;VTS08308.1	Serine/threonine-protein kinase PknB;Serine/threonine-protein kinase PknB;Serine/threonine-protein kinase PknB;abc transporter substrate-binding protein : Serine/threonine protein kinase OS=Planctomyces maris DSM 8797 GN=PM8797T_15666 PE=4 SV=1: Pkinase: Peripla_BP_6	Pkinase;transmembrane region;Periplasmic binding protein	Gemmataceae;Gimesia;Gimesia;Gimesia
Architecture 54	4	QDT39315.1;QDU59830.1;QEL19523.1;VTS06248.1	Serine/threonine-protein kinase PknB;Serine/threonine-protein kinase PknB;serine/threonine protein kinase;serine threonine protein partial : Serine/threonine protein kinase OS=Planctomyces maris DSM 8797 GN=PM8797T_06517 PE=4 SV=1: Pkinase: Beta_helix	Pkinase;transmembrane region;Right handed beta helix region	Gemmataceae;Gemmataceae;Gimesia;Orphan
Architecture 55	1	QDT38764.1	Serine/threonine-protein kinase PK-1	Pkinase;transmembrane region;HEAT repeats	Gimesia
Architecture 56	5	QDT38098.1;QDU04488.1;QEG02243.1;QEG15640.1;QEL20871.1	Serine/threonine-protein kinase StkP;Serine/threonine-protein kinase PrkC;Serine/threonine-protein kinase PknD;Serine/threonine-protein kinase PrkC;serine/threonine-protein kinase PknB	Pkinase;transmembrane region;Leucine rich repeat	Gemmataceae;Gimesia;Gimesia;Gimesia;Pirellula
Architecture 57	3	CAD76640.1;QDS95137.1;QEF96600.1	probable serine/threonine-protein kinase pknB;Serine/threonine-protein kinase PknB;Serine/threonine-protein kinase PrkC	Pkinase;transmembrane region;NMT1-like family	Pirellula;Pirellula;Pirellula
Architecture 58	4	CAD76262.1;QDS96026.1;QEG02540.1;QEG20510.1	putative serine/threonine-protein kinase;Serine/threonine-protein kinase PknB;Serine/threonine-protein kinase PknB;Serine/threonine-protein kinase PknB	Pkinase;transmembrane region;Protein of unknown function (DUF1559)	Pirellula;Pirellula;Pirellula;Pirellula
Architecture 59	4	CAD72540.1;QDS94773.1;QDU03670.1;QDV72392.1	probable serine/threonine-protein kinase;Serine/threonine-protein kinase PknD;Serine/threonine-protein kinase PknD;Serine/threonine-protein kinase PknD	Pkinase;PAS domain;PAS domain	Bythopirellula;Gimesia;Pirellula;Pirellula
Architecture 60	1	BBM88139.1	putative serine/threonine-protein kinase	Pkinase;transmembrane region;Protein of unknown function (DUF1570)	Orphan_Uab
Architecture 61	1	BBM88040.1	protein kinase	Pkinase;transmembrane region;EF hand	Orphan_Uab
Architecture 62	1	BBM87393.1	serine/threonine-protein kinase PksC	Pkinase;transmembrane region;PKD domain	Orphan_Uab
Architecture 63	1	BBM87250.1	protein kinase	Pkinase;Tetratricopeptide repeat;HEAT repeats	Orphan_Uab
Architecture 64	4	BBM86846.1;QDT47620.1;QDU01149.1;QEG14967.1	protein kinase;Serine/threonine-protein kinase PrkC;Serine/threonine-protein kinase PknB;Serine/threonine-protein kinase PknB	Pkinase;FHA domain;transmembrane region	Gimesia;Gimesia;Gimesia;Orphan_Uab
Architecture 65	1	BBM86121.1	protein kinase	Pkinase;transmembrane region;ABC transporter substrate binding protein	Orphan_Uab
Architecture 66	1	BBM85925.1	protein kinase	Pkinase;transmembrane region;Anaphase-promoting complex, cyclosome, subunit 3	Orphan_Uab
Architecture 67	4	BBM83912.1;BBM87364.1;QDU66005.1;QDV00332.1	protein kinase;serine/threonine protein kinase;Serine/threonine-protein kinase PknB;Serine/threonine-protein kinase PknB	Pkinase;Pkinase;transmembrane region	Orphan_Uab;Orphan_Uab;Saltatorellus;Saltatorellus
Architecture 68	1	BBM82796.1	serine/threonine protein kinase	Pkinase;transmembrane region;Trypsin-like peptidase domain	Orphan_Uab
Architecture 69	3	BBM82560.1;BBM84171.1;BBM87878.1	protein kinase;protein kinase;protein kinase	Pkinase;transmembrane region;Lectin C-type domain	Orphan_Uab;Orphan_Uab;Orphan_Uab
Architecture 70	1	BBM82102.1	D-aminoacylase	Pkinase;transmembrane region;Beta-lactamase	Orphan_Uab
Architecture 71	1	BBM82089.1	protein kinase	Pkinase;Haspin like kinase domain;transmembrane region	Orphan_Uab
Architecture 72	11	BBM81849.1;BBM82191.1;BBM82534.1;BBM82741.1;BBM84614.1;BBM85054.1;BBM85305.1;BBM85312.1;BBM87703.1;BBM88113.1;QEH38725.1	protein kinase;protein kinase;protein kinase;protein kinase;protein kinase;protein kinase;protein kinase;putative serine/threonine-protein kinase PknB;protein kinase;protein kinase;Serine/threonine-protein kinase PrkC	Pkinase;transmembrane region;PQQ domain	Isosphaeraceae;Orphan_Uab;Orphan_Uab;Orphan_Uab;Orphan_Uab;Orphan_Uab;Orphan_Uab;Orphan_Uab;Orphan_Uab;Orphan_Uab;Orphan_Uab
Architecture 73	1	AWM37836.1	hypothetical protein C1280_13075	Pkinase;transmembrane region;Curli production assembly/transport component CsgG	Gemmataceae
Architecture 74	1	AVM46721.1	hypothetical protein C5Q97_19190	Pkinase;transmembrane region;Cache domain	Outgroup
Architecture 75	1	ASV75546.1	serine/threonine protein kinase	Pkinase;transmembrane region;Pectinesterase	Orphan
Architecture 76	24	AOS43540.1;ATC65759.1;BBM81995.1;BBM86888.1;CAD78736.1;QDS96491.1;QDT57010.1;QDT57016.1;QDU02335.1;QDU24142.1;QDU65865.1;QDU69767.1;QDV00191.1;QDV04093.1;QDV06568.1;QDV06845.1;QDV07193.1;QDV32662.1;QEG16003.1;QEG16774.1;QEH36141.1;QEH38503.1;QEH39156.1;VTR97956.1	Serine/threonine-protein kinase PknB;hypothetical protein CMV30_18390;protein kinase;protein kinase;probable serine/threonine-protein kinase pknB;Serine/threonine-protein kinase PknB;Serine/threonine-protein kinase PknB;Serine/threonine-protein kinase PknB;Serine/threonine-protein kinase PknB;Missing;Serine/threonine-protein kinase PknB;Serine/threonine-protein kinase PrkC;Serine/threonine-protei…	Pkinase;transmembrane region;WD40 domain	Gemmataceae;Gemmataceae;Gimesia;Gimesia;Gimesia;Gimesia;Gimesia;Isosphaeraceae;Isosphaeraceae;Isosphaeraceae;Isosphaeraceae;Orphan_Uab;Orphan_Uab;Outgroup;Outgroup;Pirellula;Pirellula;Saltatorellus;Saltatorellus;Saltatorellus;Saltatorellus;Saltatorellus;Saltatorellus;Saltatorellus
Architecture 77	1	AMV39147.1	Serine/threonine-protein kinase StkP	Pkinase;transmembrane region;Protein of unknown function (DUF2934)	Isosphaeraceae
Architecture 78	6	AMV29079.1;AWM41130.1;QDU18521.1;QDU64276.1;QEL16509.1;VTS00840.1	Serine/threonine-protein kinase PrkC;hypothetical protein C1280_31845;Serine/threonine-protein kinase PrkC;Serine/threonine-protein kinase PknB;protein kinase;serine threonine protein kinase : Protein containing Serine/threonine protein kinase OS=Rhodopirellula europaea 6C GN=RE6C_01459 PE=4 SV=1: Pkinase: DJ-1_PfpI	Pkinase;transmembrane region;DJ-1/PfpI family	Gemmataceae;Gemmataceae;Gemmataceae;Gemmataceae;Gemmataceae;Orphan
Architecture 79	11	AMV27622.1;AWM36709.1;QDS93949.1;QDT49556.1;QDU03664.1;QDU21859.1;QDU62993.1;QEG02148.1;QEG36760.1;VTS07258.1;VTS07260.1	Aliphatic amidase expression-regulating protein;hypothetical protein C1280_06530;Aliphatic amidase expression-regulating protein;Aliphatic amidase expression-regulating protein;Aliphatic amidase expression-regulating protein;Aliphatic amidase expression-regulating protein;Aliphatic amidase expression-regulating protein;Aliphatic amidase expression-regulating protein;Aliphatic amidase expression-r…	Pkinase;transmembrane region;Periplasmic binding protein domain	Bythopirellula;Gemmataceae;Gemmataceae;Gemmataceae;Gemmataceae;Gemmataceae;Gimesia;Gimesia;Orphan;Pirellula;Pirellula
Architecture 80	1	AMV27257.1	Serine/threonine-protein kinase PrkC	Pkinase;transmembrane region;Bacterial extracellular solute-binding proteins, family 3	Gemmataceae
Architecture 81	1	AMV27049.1	Serine/threonine-protein kinase PrkC	Pkinase;Adenylate and Guanylate cyclase catalytic domain;AAA domain	Gemmataceae
Architecture 82	1	AMV26254.1	Serine/threonine-protein kinase PrkC	Pkinase;transmembrane region;NPCBM/NEW2 domain	Gemmataceae
Architecture 83	8	AMV25750.1;AWM37228.1;BBM86511.1;BBM86520.1;QDU21759.1;QDU62465.1;QEL14582.1;VTS06156.1	Serine/threonine-protein kinase PrkC;hypothetical protein C1280_09450;protein kinase;serine/threonine protein kinase;Serine/threonine-protein kinase PknB;Serine/threonine-protein kinase PrkC;hypothetical protein PX52LOC_01472;serine threonine protein kinase : Uncultured bacterium genome assembly Metasoil_fosmids_resub OS=uncultured bacterium PE=4 SV=1: Pkinase	Pkinase;transmembrane region;Domain of unknown function (DUF4384)	Gemmataceae;Gemmataceae;Gemmataceae;Gemmataceae;Gemmataceae;Orphan;Orphan_Uab;Orphan_Uab
Architecture 84	2	AMV25376.1;AMV26718.1	Serine/threonine-protein kinase PknB;Serine/threonine-protein kinase PknB	Pkinase;transmembrane region;Carbohydrate esterase, sialic acid-specific acetylesterase	Gemmataceae;Gemmataceae
Architecture 85	1	AMV24235.1	Serine/threonine-protein kinase PknL	Pkinase;Domain of unknown function (DUF4062);Sulfatase-modifying factor enzyme 1	Gemmataceae
Architecture 86	7	AMV23759.1;AWM38008.1;QDT52882.1;QDU19996.1;QDU75473.1;QEL13636.1;QEL20854.1	Serine/threonine-protein kinase PknB;DUF1080 domain-containing protein;Serine/threonine-protein kinase StkP;Serine/threonine-protein kinase PknB;Serine/threonine-protein kinase PknB;putative beta-jelly-roll-type glycoside hydrolase and serine/threonine-protein kinase PknB;hypothetical protein PX52LOC_07974	Pkinase;transmembrane region;Domain of Unknown Function (DUF1080)	Gemmataceae;Gemmataceae;Gemmataceae;Gemmataceae;Gemmataceae;Gimesia;Pirellula
Architecture 87	9	AMV23684.1;AMV30128.1;AWM36645.1;AWM40559.1;AWM41376.1;QDU22958.1;QEL13297.1;QEL13784.1;VTR96872.1	Serine/threonine-protein kinase PrkC;Cyclic di-GMP phosphodiesterase response regulator RpfG;HD domain-containing protein;hypothetical protein C1280_28635;HD domain-containing protein;Serine/threonine-protein kinase PknB;serine/threonine-protein kinase PknB and response regulator c-di-GMP phosphodiesterase;HD domain-containing protein;-like fused with metal-dependent phosphohydrolase : Putative s…	Pkinase;Response regulator receiver domain;HD domain	Gemmataceae;Gemmataceae;Gemmataceae;Gemmataceae;Gemmataceae;Gemmataceae;Gemmataceae;Gemmataceae;Gemmataceae
Architecture 88	2	AGA24692.1;QEH38791.1	serine/threonine protein kinase;Serine/threonine-protein kinase PknF	Pkinase;transmembrane region;Cytochrome c	Isosphaeraceae;Isosphaeraceae
Architecture 89	52	ADV63514.1;AGA25279.1;AGA26435.1;AGA26694.1;AGA27513.1;AGA29367.1;AMV24266.1;AMV25553.1;AMV36618.1;AMV41041.1;AWM37451.1;AWM42116.1;BBM82090.1;BBM82096.1;BBM82237.1;BBM82759.1;BBM85117.1;BBO34717.1;CAD74574.1;QDS94479.1;QDU01848.1;QDU23736.1;QDU65225.1;QDU65382.1;QDU70044.1;QDU83100.1;QDU83956.1;QDU99551.1;QDU99708.1;QDV04369.1;QDV05122.1;QDV06431.1;QDV39561.1;QDV39643.1;QEF98636.1;QEG01782.1;QEG…	serine/threonine protein kinase;serine/threonine protein kinase;protein kinase family protein;serine/threonine protein kinase;serine/threonine protein kinase;serine/threonine protein kinase;Serine/threonine-protein kinase Pkn1;Serine/threonine-protein kinase PrkC;Serine/threonine-protein kinase PrkC;Missing;serine/threonine protein kinase;tetratricopeptide repeat protein;protein kinase;serine/thr…	Pkinase;transmembrane region;Tetratricopeptide repeat	Bythopirellula;Bythopirellula;Bythopirellula;Gemmataceae;Gemmataceae;Gemmataceae;Gemmataceae;Gemmataceae;Gemmataceae;Gemmataceae;Gemmataceae;Gemmataceae;Gemmataceae;Gimesia;Isosphaeraceae;Isosphaeraceae;Isosphaeraceae;Isosphaeraceae;Isosphaeraceae;Isosphaeraceae;Isosphaeraceae;Isosphaeraceae;Isosphaeraceae;Isosphaeraceae;Isosphaeraceae;Isosphaeraceae;Isosphaeraceae;Isosphaeraceae;Isosphaeraceae;O…
Architecture 90	16	ADV63280.1;AGA25273.1;BBM81724.1;BBM85041.1;BBM85328.1;BBM85825.1;BBM86005.1;BBM87425.1;BBM88153.1;QDU61710.1;QDU66284.1;QDU69659.1;QDV00610.1;QDV03985.1;QDV05644.1;QDV32557.1	serine/threonine protein kinase;protein kinase family protein;protein kinase;protein kinase;serine/threonine protein kinase;serine/threonine-protein kinase PrkC;protein kinase;protein kinase;protein kinase;Serine/threonine-protein kinase PknD;Serine/threonine-protein kinase StkP;Serine/threonine-protein kinase StkP;Serine/threonine-protein kinase StkP;Serine/threonine-protein kinase StkP;Serine/t…	Pkinase;Tetratricopeptide repeat;Tetratricopeptide repeat	Isosphaeraceae;Isosphaeraceae;Isosphaeraceae;Orphan;Orphan_Uab;Orphan_Uab;Orphan_Uab;Orphan_Uab;Orphan_Uab;Orphan_Uab;Orphan_Uab;Saltatorellus;Saltatorellus;Saltatorellus;Saltatorellus;Saltatorellus
Architecture 91	5	ADV62222.1;BBM84765.1;BBM87032.1;BBM87204.1;VTS05784.1	serine/threonine protein kinase with WD40 repeats;protein kinase;serine/threonine protein kinase;serine/threonine protein kinase;serine threonine protein kinase : Protein containing Serine/threonine protein kinase OS=Rhodopirellula europaea 6C GN=RE6C_01459 PE=4 SV=1: Pkinase: WD40: WD40: WD40: WD40	Pkinase;WD40 domain;WD40 domain	Gemmataceae;Isosphaeraceae;Orphan_Uab;Orphan_Uab;Orphan_Uab
[truncated: 216 more rows]

## Sheet: S9
Architecture	# of proteins	protein ids	Protein annotation	Domain annotations	Group
[truncated: 98 more rows]
